# Supplementary material for: Norepinephrine derepresses the Fur regulon of Neisseria gonorrhoeae to enable growth in iron-limited conditions
Source: J Bacteriol. 2026 Jan 20;208(2):e00597-25. doi: 10.1128/jb.00597-25 (PMC12918729; doi:10.1128/jb.00597-25)
Supplement: Data set S1 — Raw and VST normalized counts. [file jb.00597-25-s0001.xls]

## Sheet: Raw Counts
Data S1. Raw and VST normalized read counts.
ORF	Fe1	Fe2	Fe3	NE1	NE2	NE3	CDM1	CDM2	CDM3
cds-F9Z35_RS00005	0	0	0	0	0	1	0	0	1
cds-F9Z35_RS00045	0	1	0	0	0	1	0	2	0
cds-F9Z35_RS00070	0	0	0	0	0	0	0	0	0
cds-F9Z35_RS00165	3411	3399	5461	3380	5201	4758	4582	4925	4998
cds-F9Z35_RS00255	533	523	801	557	583	613	604	688	638
cds-F9Z35_RS00515	933	2866	2530	947	2877	2387	1200	2657	2572
cds-F9Z35_RS00565	23614	29963	46395	28922	41110	37598	31052	35554	37940
cds-F9Z35_RS00575	569	1013	1268	718	1504	1286	1038	1600	1306
cds-F9Z35_RS00590	560	835	933	706	938	1012	900	878	945
cds-F9Z35_RS00620	411	588	593	625	839	695	865	854	764
cds-F9Z35_RS00705	1220	1522	1681	1793	2356	2478	2143	2332	2219
cds-F9Z35_RS00770	2485	3099	3803	2657	3489	4201	2865	3270	4238
cds-F9Z35_RS00775	591	655	973	682	756	986	685	722	875
cds-F9Z35_RS00840	328	362	488	303	279	396	259	216	358
cds-F9Z35_RS00855	2558	2674	4284	2924	2999	3033	2726	2504	2985
cds-F9Z35_RS00920	24	36	68	23	30	23	35	34	27
cds-F9Z35_RS00925	1683	3049	3562	1826	2951	2824	2246	2786	2742
cds-F9Z35_RS00940	652	1303	1293	832	1204	1202	1000	1193	1165
cds-F9Z35_RS00950	211	352	355	309	317	305	361	232	311
cds-F9Z35_RS00955	65	96	109	111	103	102	101	84	78
cds-F9Z35_RS01140	8172	13306	16179	8998	15149	14878	11230	14001	15525
cds-F9Z35_RS01195	70	88	152	57	58	74	46	78	81
cds-F9Z35_RS01205	24523	41313	52109	27577	44086	45474	30420	42169	47141
cds-F9Z35_RS01240	2958	3068	4141	3895	4200	4136	4020	3536	4036
cds-F9Z35_RS01285	112	216	250	182	212	200	126	123	197
cds-F9Z35_RS01415	15	11	10	26	22	34	24	14	14
cds-F9Z35_RS01480	2431	3720	3889	1911	4023	4233	2991	4130	4456
cds-F9Z35_RS01575	1235	15905	16224	1422	13108	15689	1875	13885	14903
cds-F9Z35_RS01605	837	1655	1784	1012	1880	1720	1097	1706	1737
cds-F9Z35_RS01640	14714	16789	21340	14886	21745	19310	16095	19649	19807
cds-F9Z35_RS01695	3	6	5	2	1	10	5	1	6
cds-F9Z35_RS01725	3977	6922	7949	4868	9424	7718	7021	8349	8085
cds-F9Z35_RS01735	92	95	184	67	118	112	52	97	164
cds-F9Z35_RS01775	2182	3804	3910	2185	4305	4258	2715	4090	4218
cds-F9Z35_RS01915	287	415	535	304	414	359	371	343	426
cds-F9Z35_RS02090	3127	4115	4436	3506	4744	4540	4089	4325	4629
cds-F9Z35_RS02100	367	825	947	562	795	833	511	765	858
cds-F9Z35_RS02105	14583	24397	29056	17283	24187	24826	19369	21208	24367
cds-F9Z35_RS02210	42	34	30	22	16	48	18	20	52
cds-F9Z35_RS02400	407	800	926	360	487	542	501	691	413
cds-F9Z35_RS02420	0	1	0	0	0	0	1	0	0
cds-F9Z35_RS02425	502	795	760	746	958	977	794	731	843
cds-F9Z35_RS02465	153	180	273	126	239	192	138	215	228
cds-F9Z35_RS02500	277	352	561	345	550	479	394	583	385
cds-F9Z35_RS02535	2893	3216	4601	3582	4680	4172	3784	4130	4240
cds-F9Z35_RS02540	2130	3889	4359	3321	4606	3858	3460	3515	4095
cds-F9Z35_RS02750	41	55	75	74	71	67	68	59	48
cds-F9Z35_RS02955	296	408	586	309	479	398	291	404	415
cds-F9Z35_RS03010	2022	3812	3941	2234	4083	4165	2593	4007	3853
cds-F9Z35_RS03120	3830	5193	7147	3843	5666	5146	4364	5265	6196
cds-F9Z35_RS03145	415	669	932	538	748	801	513	819	671
cds-F9Z35_RS03210	6221	9345	11016	13839	17490	16407	9015	12773	11867
cds-F9Z35_RS03310	8843	14211	18421	9325	14938	14548	10303	14406	14652
cds-F9Z35_RS03320	14180	17842	23388	13615	20803	18393	16091	19170	18576
cds-F9Z35_RS03335	222	356	406	174	437	420	227	338	357
cds-F9Z35_RS03490	19	28	44	43	24	47	28	31	29
cds-F9Z35_RS03580	1	0	0	0	0	1	4	0	0
cds-F9Z35_RS03685	10788	15213	18275	10397	15668	14988	11286	14540	15281
cds-F9Z35_RS03810	43585	57837	77797	47914	75747	63585	56808	69919	62952
cds-F9Z35_RS03955	4	1	4	4	8	7	3	1	3
cds-F9Z35_RS03985	7375	8337	12001	7703	10600	8963	8470	9520	9651
cds-F9Z35_RS03995	1908	2469	2871	1946	2917	2887	2278	2540	2508
cds-F9Z35_RS04000	12	21	22	13	23	27	13	3	28
cds-F9Z35_RS04010	399	672	715	658	921	862	504	935	591
cds-F9Z35_RS04030	5220	7448	9569	5197	7089	7337	6143	6637	7611
cds-F9Z35_RS04090	520	984	1169	610	973	930	685	972	936
cds-F9Z35_RS04205	543	687	859	620	903	835	717	914	760
cds-F9Z35_RS04240	0	5	1	0	0	5	11	1	0
cds-F9Z35_RS04420	170	312	335	192	290	310	192	271	285
cds-F9Z35_RS04445	37	49	86	40	87	57	47	70	46
cds-F9Z35_RS04585	6297	9490	9532	7350	10611	11034	8023	11416	9366
cds-F9Z35_RS04625	7017	8197	10094	6501	6921	7893	7171	6413	7779
cds-F9Z35_RS04695	1742	3835	4033	2283	4473	4290	2717	4166	4138
cds-F9Z35_RS04705	1587	3289	3728	1312	2502	2681	1734	2521	3100
cds-F9Z35_RS04750	618	843	944	551	745	851	580	765	997
cds-F9Z35_RS04755	683	1058	1166	610	1219	1084	798	1275	1247
cds-F9Z35_RS04915	21	60	36	33	61	43	18	50	33
cds-F9Z35_RS05010	192	164	190	188	165	208	210	217	195
cds-F9Z35_RS05020	249	238	294	200	223	266	207	195	273
cds-F9Z35_RS05275	1984	1763	2024	2784	2008	2436	2783	1796	2334
cds-F9Z35_RS05365	17	40	28	13	29	50	13	35	59
cds-F9Z35_RS05435	0	0	0	0	0	0	0	0	0
cds-F9Z35_RS05460	0	0	0	0	0	0	0	0	0
cds-F9Z35_RS05715	537	428	609	459	403	417	468	352	502
cds-F9Z35_RS05845	18	49	30	17	45	14	28	56	36
cds-F9Z35_RS05860	531	917	984	524	809	831	621	672	775
cds-F9Z35_RS05885	114	167	274	256	286	244	169	166	203
cds-F9Z35_RS05955	4	5	10	13	19	8	18	15	18
cds-F9Z35_RS05970	20	20	32	12	25	17	15	23	9
cds-F9Z35_RS05990	4	3	12	0	5	2	5	7	7
cds-F9Z35_RS06000	28	37	21	53	36	48	19	52	22
cds-F9Z35_RS06020	19	45	46	15	25	31	49	19	43
cds-F9Z35_RS06220	158	588	570	160	445	450	186	481	453
cds-F9Z35_RS06240	289	440	599	2196	2562	1856	504	784	653
cds-F9Z35_RS06260	1799	2967	3834	3388	5525	5126	2806	4180	4285
cds-F9Z35_RS06265	1676	1902	2531	2968	4120	3308	2136	2783	2356
cds-F9Z35_RS06335	38	58	68	65	55	68	72	72	47
cds-F9Z35_RS06450	6055	8506	11664	6416	10367	9919	7495	9477	9929
cds-F9Z35_RS06460	4577	6620	8631	5214	8425	6441	5908	7165	6198
cds-F9Z35_RS06525	117	265	305	143	287	234	168	378	328
cds-F9Z35_RS06615	9141	12686	13801	11945	17059	14983	13293	15590	15045
cds-F9Z35_RS06635	1405	1885	2209	1618	2444	2062	1704	2399	1841
cds-F9Z35_RS06655	2426	5119	6202	2171	5761	4970	2965	5511	4625
cds-F9Z35_RS06665	564	1326	1610	405	1364	1309	615	1397	1245
cds-F9Z35_RS06785	115	117	183	78	116	111	115	130	95
cds-F9Z35_RS06905	1823	1482	2821	3075	2568	2900	2909	2084	2581
cds-F9Z35_RS06950	4	9	12	3	13	21	4	10	13
cds-F9Z35_RS06985	191	180	386	317	271	346	293	275	304
cds-F9Z35_RS06995	392	322	545	391	397	520	390	307	583
cds-F9Z35_RS07170	568	717	952	567	858	767	698	738	673
cds-F9Z35_RS07245	387	636	661	458	759	543	485	698	527
cds-F9Z35_RS07250	433	533	755	519	614	652	624	509	618
cds-F9Z35_RS07360	24	36	39	26	38	31	14	36	24
cds-F9Z35_RS07375	4436	5838	6983	6151	7379	6649	6467	6617	6738
cds-F9Z35_RS07420	80	105	78	115	113	113	87	87	105
cds-F9Z35_RS07430	313	939	921	197	690	566	448	756	679
cds-F9Z35_RS07510	5229	15823	17786	4650	16421	13447	6700	15195	13865
cds-F9Z35_RS07730	1303	4074	3695	2365	4732	3976	2395	4437	3648
cds-F9Z35_RS07800	70	164	113	68	106	136	112	140	83
cds-F9Z35_RS07880	2	10	23	4	7	11	9	15	17
cds-F9Z35_RS07930	1488	1998	2343	1770	2342	2369	2048	2017	2354
cds-F9Z35_RS07980	1411	1484	2277	1691	1857	1933	1926	1514	1863
cds-F9Z35_RS08080	2488	3113	3683	3027	4599	4179	3796	4362	4631
cds-F9Z35_RS08335	1691	3420	3546	2146	3406	3595	2515	3308	3570
cds-F9Z35_RS08415	3136	6179	5735	3646	5679	4889	4331	4531	4899
cds-F9Z35_RS08425	151	372	349	183	412	370	316	309	376
cds-F9Z35_RS08490	2369	3004	3235	2312	3252	3456	2805	3491	2828
cds-F9Z35_RS08840	3871	6315	8399	3308	5748	5869	4154	5893	6335
cds-F9Z35_RS08880	104	169	138	71	163	166	144	201	120
cds-F9Z35_RS08885	61	96	119	41	102	76	77	137	90
cds-F9Z35_RS08900	62	340	285	39	183	243	60	250	280
cds-F9Z35_RS08985	0	0	0	0	0	0	0	0	0
cds-F9Z35_RS08995	211	1046	874	258	690	690	322	691	865
cds-F9Z35_RS09050	30	56	80	30	76	52	48	83	70
cds-F9Z35_RS09190	0	0	0	0	0	0	0	0	0
cds-F9Z35_RS09195	0	0	0	0	0	0	0	0	0
cds-F9Z35_RS09280	0	0	0	0	0	0	0	0	1
cds-F9Z35_RS09340	1313	2247	2745	1199	2627	2171	1628	2495	2485
cds-F9Z35_RS09345	773	1375	1467	613	1423	1271	843	1735	1322
cds-F9Z35_RS09365	4802	8309	8946	5582	9064	8245	5953	8332	8426
cds-F9Z35_RS09385	3315	7312	7934	3781	8321	7265	4535	8262	6956
cds-F9Z35_RS09395	1086	2096	2418	1284	2509	2355	1315	2155	2358
cds-F9Z35_RS09400	0	0	0	0	0	0	0	0	0
cds-F9Z35_RS09405	0	0	0	0	0	0	0	0	0
cds-F9Z35_RS09700	7339	14496	15389	12340	21662	19563	16022	23194	19177
cds-F9Z35_RS09780	1321	1369	1731	1829	1750	1861	1775	1489	1861
cds-F9Z35_RS09790	284	344	382	299	349	414	278	316	486
cds-F9Z35_RS09795	1328	2138	2727	1659	2706	2494	1959	2427	2614
cds-F9Z35_RS09800	151	220	309	164	301	277	140	240	255
cds-F9Z35_RS10060	558	1132	1149	576	1024	889	862	884	964
cds-F9Z35_RS10065	277	380	424	268	395	361	391	411	412
cds-F9Z35_RS10110	50	118	124	80	129	96	67	100	129
cds-F9Z35_RS10125	7724	11914	12168	8385	10931	12132	9794	9343	12004
cds-F9Z35_RS10280	10712	16863	20541	11020	18796	17344	12407	16938	17686
cds-F9Z35_RS10285	4900	10205	11734	4863	10898	9869	6058	10273	9903
cds-F9Z35_RS10290	1015	2112	2255	1168	2291	1952	1509	2075	1987
cds-F9Z35_RS10295	1362	2366	2525	1333	2191	2175	1627	1852	2151
cds-F9Z35_RS10360	288	346	257	258	314	382	379	392	360
cds-F9Z35_RS10475	8158	19196	17979	7836	18832	16121	10388	18142	16944
cds-F9Z35_RS10490	249	467	486	395	478	406	343	395	387
cds-F9Z35_RS10645	1498	2103	2460	1710	2425	2439	2132	1980	2394
cds-F9Z35_RS10650	370	651	664	321	600	513	494	659	565
cds-F9Z35_RS10710	1413	3107	2782	1783	3310	2723	2049	3416	2166
cds-F9Z35_RS10870	11	4	7	8	19	25	23	13	10
cds-F9Z35_RS10875	46	58	47	50	92	60	59	87	59
cds-F9Z35_RS10885	91	161	203	76	274	204	168	283	222
cds-F9Z35_RS10915	330	361	479	203	509	422	515	481	401
cds-F9Z35_RS10950	259	520	599	356	481	553	444	427	498
cds-F9Z35_RS11240	237	216	331	247	309	276	267	267	293
cds-F9Z35_RS11385	0	0	1	4	0	0	0	0	2
cds-F9Z35_RS11470	136	306	269	134	222	198	176	259	169
cds-F9Z35_RS11500	2869	2741	4039	3195	4213	3467	3643	3747	3348
cds-F9Z35_RS11600	2	3	5	0	2	6	3	1	6
cds-F9Z35_RS11635	82	156	165	80	97	123	114	91	84
cds-F9Z35_RS11790	27	65	33	17	38	52	19	53	36
cds-F9Z35_RS11885	97	124	125	101	136	124	148	107	173
cds-F9Z35_RS11900	243	239	353	232	285	298	291	293	274
cds-F9Z35_RS11950	0	1	1	0	0	0	0	0	0
cds-F9Z35_RS11955	0	0	0	0	0	0	0	0	0
cds-F9Z35_RS12035	3	1	0	0	0	0	0	0	3
cds-F9Z35_RS12040	0	0	0	0	0	0	0	0	0
cds-F9Z35_RS12045	0	0	0	0	0	0	0	0	0
cds-F9Z35_RS12050	0	0	0	0	0	0	0	0	0
cds-F9Z35_RS12055	0	0	0	0	0	0	0	0	1
cds-F9Z35_RS12060	0	0	0	0	0	0	0	0	0
cds-F9Z35_RS12065	7	30	41	22	30	18	18	12	19
cds-F9Z35_RS12095	3158	5265	6122	4114	6392	5758	4162	5972	5038
cds-F9Z35_RS12110	127	170	176	122	253	201	120	191	146
cds-F9Z35_RS12135	1244	1432	1629	1359	1404	1471	1521	1339	1491
cds-F9Z35_RS12140	748	1103	1592	876	1540	1083	1058	1450	851
cds-F9Z35_RS12200	3	18	4	9	10	16	9	6	15
cds-F9Z35_RS12275	99	101	100	105	116	83	103	107	84
cds-F9Z35_RS12290	47	95	84	61	65	75	79	109	67
cds-F9Z35_RS12295	127	165	215	127	163	165	153	149	139
cds-F9Z35_RS12390	56	144	141	45	106	86	109	138	114
cds-F9Z35_RS12440	1639	4842	3947	9232	17649	14075	2987	9562	5826
cds-F9Z35_RS12530	0	0	0	0	0	0	0	0	0
cds-F9Z35_RS12535	656	883	1189	811	1231	850	1046	861	889
cds-F9Z35_RS12550	1101	1709	1968	1408	2159	2412	1772	2063	2122
cds-F9Z35_RS12560	0	0	0	0	0	0	0	0	0
cds-F9Z35_RS12580	105	124	206	151	192	206	208	143	132
cds-F9Z35_RS12590	30	34	84	64	61	54	53	48	68
cds-F9Z35_RS12595	376	576	620	427	513	538	445	537	476
cds-F9Z35_RS12600	449	561	764	358	670	712	509	642	720
cds-F9Z35_RS12630	55	73	146	72	61	79	52	47	94
cds-F9Z35_RS12670	1225	2980	2777	1535	2784	2929	1624	2862	2620
cds-F9Z35_RS12690	0	0	0	0	0	0	0	0	0
cds-F9Z35_RS12715	0	0	0	2	1	0	2	0	1
cds-F9Z35_RS12720	0	0	0	0	0	0	0	0	0
cds-F9Z35_RS12730	21209	33756	46175	27291	38941	36756	28979	34973	36459
cds-F9Z35_RS12755	25	20	49	24	37	35	28	49	23
cds-F9Z35_RS12760	95	120	163	118	132	153	111	153	115
cds-F9Z35_RS12765	93	125	205	124	201	174	118	116	149
cds-F9Z35_RS12770	30	41	54	8	42	44	36	43	37
cds-F9Z35_RS12775	50	79	124	52	70	110	65	121	123
cds-F9Z35_RS12780	46	70	52	60	85	77	65	88	78
cds-F9Z35_RS12790	258	515	641	416	503	578	417	516	587
cds-F9Z35_RS12800	1183	2065	2749	890	2142	1957	1292	2006	2125
cds-F9Z35_RS12810	224	349	477	174	444	405	218	417	349
cds-F9Z35_RS12845	242	295	385	226	271	286	262	284	315
cds-F9Z35_RS12855	4143	6687	7792	5217	8256	7362	6138	7448	7485
cds-F9Z35_RS12860	805	1183	1435	599	1342	1218	849	1057	1445
cds-F9Z35_RS12865	269	281	457	341	295	421	330	358	379
cds-F9Z35_RS12920	48	138	164	66	169	146	76	166	140
cds-F9Z35_RS12955	64	131	183	81	115	86	78	104	124
cds-F9Z35_RS12960	142	253	340	248	251	316	250	262	345
cds-F9Z35_RS12965	201	307	367	290	233	415	272	285	342
cds-F9Z35_RS12975	1801	2677	3224	1345	2418	2779	1756	2195	2747
cds-F9Z35_RS13000	600	579	805	588	547	725	589	578	761
cds-F9Z35_RS13005	1298	1965	2165	1359	2066	2223	1536	1656	2067
cds-F9Z35_RS13015	2422	3214	3803	2789	3355	3244	2863	2926	3222
cds-F9Z35_RS13020	874	1241	1440	1116	1348	1444	1252	1223	1338
cds-F9Z35_RS13030	455	584	629	540	630	643	488	574	590
cds-F9Z35_RS13035	0	0	0	0	0	0	0	0	0
cds-F9Z35_RS13050	0	0	0	0	0	0	0	0	0
cds-F9Z35_RS13265	237	364	407	311	505	450	404	403	450
cds-F9Z35_RS13270	290	276	394	379	238	326	337	193	261
cds-F9Z35_RS13275	100	82	239	106	125	130	120	96	158
cds-F9Z35_RS13285	1164	1280	1796	1123	1695	1529	1238	1563	1690
cds-F9Z35_RS13290	1412	2265	2909	1506	2932	2482	1725	2847	2328
cds-F9Z35_RS13295	4380	7805	9409	5084	10367	8161	5713	9847	7480
cds-F9Z35_RS13300	106	116	196	94	162	151	119	173	131
cds-F9Z35_RS13305	610	677	687	787	647	708	760	678	798
cds-F9Z35_RS13310	0	0	0	0	0	0	0	1	2
cds-F9Z35_RS13315	0	0	0	0	0	0	0	0	0
cds-F9Z35_RS13320	1109	1687	1988	1268	2210	1921	1637	2060	1954
cds-F9Z35_RS13325	269	629	707	270	696	580	419	731	687
cds-F9Z35_RS13330	1454	2746	2942	1577	2859	2594	1792	2667	2507
cds-F9Z35_RS13335	95	131	148	80	165	138	117	104	93
cds-F9Z35_RS13340	0	0	0	0	0	0	0	0	0
cds-F9Z35_RS13345	0	0	0	0	0	0	0	0	0
cds-F9Z35_RS13355	293	286	503	306	358	402	284	355	391
cds-F9Z35_RS13360	43	56	46	20	51	24	41	69	31
cds-F9Z35_RS13370	449	1180	1076	467	1001	975	607	954	1195
cds-F9Z35_RS13375	0	0	0	0	0	0	0	0	0
cds-F9Z35_RS13385	0	0	0	0	0	0	0	0	0
cds-F9Z35_RS13390	0	0	0	0	0	0	0	0	0
cds-WP_002212556.1	8341	7509	8426	7155	8880	8402	8646	8992	7500
cds-WP_002212575.1	431	662	713	484	684	569	486	594	642
cds-WP_002212596.1	7602	7372	8274	7957	8071	9294	9198	8265	9884
cds-WP_002212663.1	2998	3015	4023	3052	3463	3622	3360	3264	3795
cds-WP_002212665.1	1695	2435	2743	2032	3036	2961	2615	3447	2737
cds-WP_002212817.1	5186	7751	7765	5572	8657	7424	7748	8868	7672
cds-WP_002212887.1	54	34	88	60	48	66	71	39	52
cds-WP_002213175.1	2564	4880	4907	3363	5124	4472	4229	7009	5189
cds-WP_002213306.1	3877	3389	4381	3769	3041	4275	4030	3801	3258
cds-WP_002213318.1	3407	4307	5083	4129	4557	4975	3917	4228	5577
cds-WP_002213349.1	9743	14423	14194	11002	10964	12691	10785	10534	11828
cds-WP_002213385.1	5608	6015	7317	8320	6387	8002	7001	6382	6516
cds-WP_002213535.1	9498	8582	12034	3109	4863	4727	8532	6551	7278
cds-WP_002213975.1	38	69	79	60	70	57	81	63	75
cds-WP_002214037.1	387	413	528	1327	763	808	408	572	389
cds-WP_002214103.1	16968	19121	18477	16225	16403	19314	18243	16643	18917
cds-WP_002214303.1	900	788	902	1258	902	1097	1178	861	946
cds-WP_002214312.1	23960	36669	44461	27906	45641	43473	30942	39136	40600
cds-WP_002214361.1	4990	7470	7166	5820	8720	9560	7874	9135	10242
cds-WP_002214367.1	767	919	1103	858	945	1054	920	856	1018
cds-WP_002214728.1	235	206	247	222	247	249	271	270	193
cds-WP_002214793.1	45262	52420	52627	53606	57501	61851	59046	55585	61411
cds-WP_002214801.1	23608	25202	24623	31692	30753	31080	35268	32562	31210
cds-WP_002214819.1	10880	11485	14042	11582	14865	12420	13538	14650	11499
cds-WP_002214948.1	4879	5130	5925	5248	6096	5640	5994	6366	5902
cds-WP_002215003.1	29134	25094	30928	32772	33763	33941	40321	33642	38038
cds-WP_002215099.1	641	1569	1352	774	1755	1643	889	1834	1118
cds-WP_002215102.1	280	628	576	409	635	608	410	763	361
cds-WP_002215112.1	76	99	122	111	132	164	159	211	82
cds-WP_002215131.1	0	0	0	0	0	0	0	0	0
cds-WP_002215131.1-2	18	6	11	14	6	24	9	7	6
cds-WP_002215364.1	1709	2436	2803	1335	2909	2201	1914	2934	2342
cds-WP_002215369.1	22931	35964	36049	18136	34751	32368	24254	34463	32438
cds-WP_002215394.1	19691	22145	27664	19550	19378	23758	21319	21054	21427
cds-WP_002215400.1	117283	160834	156658	105429	147957	174985	134090	151021	171165
cds-WP_002215424.1	12335	18450	17865	11413	16159	18133	14242	16328	16329
cds-WP_002215430.1	33580	50351	45326	31559	39312	44904	36572	38650	48561
cds-WP_002215432.1	2512	3301	3695	2221	2029	3144	2609	2465	2702
cds-WP_002215438.1	18558	27919	22645	16770	22728	26564	20555	27445	24348
cds-WP_002215441.1	13796	20193	16666	12939	16921	19887	14931	17155	19530
cds-WP_002215445.1	51857	79173	63392	49307	64728	74127	58111	68854	77793
cds-WP_002215452.1	2283	3625	3056	2383	3297	4260	2800	4290	3196
cds-WP_002215453.1	19113	25656	21249	21213	23963	26750	20807	23332	22573
cds-WP_002215455.1	85629	130683	113574	84761	119917	133656	98908	121368	128197
cds-WP_002215628.1	602	738	743	179	338	476	561	523	546
cds-WP_002216244.1	14525	21056	17911	15681	17608	22869	17486	19329	21329
cds-WP_002216249.1	31050	46338	38688	32967	46145	51900	40845	51698	45015
cds-WP_002216332.1	1412	1512	1766	1071	1637	1705	1771	2453	1710
cds-WP_002216341.1	2731	4754	4613	1232	2859	2913	3219	3809	3942
cds-WP_002216361.1	203	228	252	155	217	213	195	188	203
cds-WP_002216391.1	8494	7138	6916	8200	5798	7419	8643	6465	6624
cds-WP_002216461.1	4798	9293	10098	5185	9563	8983	6353	9400	8566
cds-WP_002216601.1	0	0	0	0	0	0	0	0	0
cds-WP_002216601.1-2	0	0	0	0	0	0	0	0	0
cds-WP_002216652.1	6740	11267	10082	6637	10222	11916	7817	9365	10717
cds-WP_002216672.1	11976	7787	12141	16444	11036	11690	17291	10119	13322
cds-WP_002217382.1	29092	55544	53555	40072	63799	71993	51531	66239	75091
cds-WP_002217533.1	39681	44301	20922	43857	29258	39729	56632	34740	37832
cds-WP_002217668.1	3560	3790	4893	3542	4848	4109	4244	4391	4350
cds-WP_002217790.1	35615	44749	46797	31068	47396	46692	36902	46302	42394
cds-WP_002217809.1	31689	33671	40010	30406	32164	33769	33170	31466	34823
cds-WP_002218119.1	829	717	1028	1640	1131	947	1582	825	880
cds-WP_002218233.1	400	499	544	282	414	402	470	565	439
cds-WP_002218303.1	900	1596	1822	1087	2047	1959	1184	2398	1265
cds-WP_002219406.1	20343	19536	20193	18925	22614	21604	22933	22066	20530
cds-WP_002219692.1	2092	1416	1953	1845	1297	1695	1715	1411	1676
cds-WP_002219918.1	153	202	189	180	199	191	189	222	210
cds-WP_002220312.1	283	567	698	235	647	559	381	655	430
cds-WP_002221286.1	315	421	534	387	601	429	504	543	399
cds-WP_002221302.1	581	1212	1180	605	1323	1267	1104	1325	1084
cds-WP_002221359.1	6879	12589	13404	7238	14549	13870	8374	13786	15073
cds-WP_002223367.1	19720	19945	25070	21177	22870	24731	24761	21805	24412
cds-WP_002225728.1	257	403	375	186	454	445	344	583	269
cds-WP_002226758.1	1613	1421	1890	1655	2065	1633	1980	2037	1516
cds-WP_002227008.1	11612	20700	21662	14004	22565	21645	15614	22135	20054
cds-WP_002229974.1	4357	3751	6173	4999	5020	5154	5298	4794	5356
cds-WP_002230436.1	7139	9526	11580	8585	10312	11275	9970	8938	11430
cds-WP_002231544.1	6860	8971	10560	7275	9514	8584	8394	8826	9018
cds-WP_002231813.1	1148	2954	2480	1323	3121	2954	1971	3579	2695
cds-WP_002231818.1	704	1764	1304	715	1414	1390	891	1454	1127
cds-WP_002232040.1	18422	20905	19044	16013	22929	22237	22209	25371	22213
cds-WP_002232149.1	932	1612	1638	1164	1638	1346	1180	1655	1393
cds-WP_002232153.1	1517	2341	2557	1800	2790	2171	1846	2963	1586
cds-WP_002232586.1	25917	25442	28689	25003	23601	29106	27993	23735	28402
cds-WP_002233417.1	20304	28653	24541	21226	22605	26378	21144	21776	22389
cds-WP_002234414.1	269	405	421	458	556	595	498	643	496
cds-WP_002235413.1	4	6	16	11	3	4	4	4	10
cds-WP_002235622.1	1757	2584	3523	1719	2739	2741	2213	2495	2876
cds-WP_002237424.1	2097	2701	3314	2925	3206	3064	2798	2579	3101
cds-WP_002237787.1	689	821	1123	571	953	743	816	1125	732
cds-WP_002237935.1	1037	979	1214	968	1090	1074	1107	1196	1041
cds-WP_002238237.1	5383	4772	6890	5905	6756	5833	7361	6657	5387
cds-WP_002238713.1	0	0	0	0	0	0	0	0	0
cds-WP_002238713.1-2	0	0	0	0	0	0	0	0	0
cds-WP_002238889.1	2593	4144	4869	2506	4139	3730	3272	3986	3908
cds-WP_002239757.1	571	776	941	690	1190	1063	804	1368	796
cds-WP_002241285.1	3951	5789	6298	3739	4931	5360	4516	4930	5215
cds-WP_002241413.1	8950	13709	16034	7575	13204	11283	10171	13751	12231
cds-WP_002242092.1	426	465	516	288	358	362	388	411	467
cds-WP_002243493.1	314	378	608	379	385	426	388	358	399
cds-WP_002247584.1	9395	11597	11944	11242	12880	11243	11446	11661	11137
cds-WP_002255718.1	0	0	0	0	0	0	0	0	0
cds-WP_002255718.1-2	0	0	0	0	0	0	0	0	0
cds-WP_002259831.1	805	1948	1746	725	1790	1587	1069	1924	1500
cds-WP_003686851.1	9705	23079	21345	10686	25487	24428	13751	25146	25026
cds-WP_003686859.1	2972	6401	6681	3366	4423	5229	3598	4624	5345
cds-WP_003686860.1	67850	87922	101834	59904	77944	89059	71450	77112	93921
cds-WP_003686861.1	115089	152646	172953	96335	151406	163632	124659	154887	164675
cds-WP_003686864.1	334	396	571	297	555	471	428	583	468
cds-WP_003686866.1	23172	33606	41089	27662	49728	42104	39688	44507	45353
cds-WP_003686868.1	5081	8018	9342	6402	9911	8960	7410	9462	8059
cds-WP_003686869.1	19059	30904	36123	20249	33632	32122	24570	31291	32402
cds-WP_003686871.1	11452	15889	20121	13035	18195	16723	14549	16923	18163
cds-WP_003686873.1	2791	4379	5062	2794	3765	4179	3412	3730	4074
cds-WP_003686881.1	10601	16857	20215	11957	20165	18750	14459	17933	18114
cds-WP_003686885.1	6022	12025	12514	6865	12802	12533	7929	12324	11265
cds-WP_003686889.1	3232	5036	5963	3648	5333	5165	3995	4924	5089
cds-WP_003686892.1	853	1130	1362	1128	1086	1279	1175	1039	1194
cds-WP_003686894.1	2751	3741	4611	3242	4019	3881	3331	3299	3809
cds-WP_003686897.1	3368	4201	4952	4871	5207	5207	4529	4040	4925
cds-WP_003686899.1	4707	4327	4894	6404	4762	5713	6175	4164	5136
cds-WP_003686901.1	5249	9512	8980	5045	7931	9245	5911	6974	9180
cds-WP_003686904.1	5002	7398	9696	5476	6602	7216	6322	6313	7282
cds-WP_003686915.1	10393	13808	16316	11713	13734	14924	13140	12265	15218
cds-WP_003686917.1	1322	7281	5588	1844	4659	5813	2338	5268	5912
cds-WP_003686921.1	1245	3793	2747	1825	3311	3081	2364	3484	3191
cds-WP_003686927.1	27420	29015	33985	39096	42138	39374	50774	39646	43430
cds-WP_003686929.1	7092	10638	11079	10304	14725	13672	15068	13625	14620
cds-WP_003686938.1	19694	25804	30817	22419	30463	28476	26042	28130	29646
cds-WP_003686940.1	2335	2645	3585	2819	3895	3037	3380	3646	2815
cds-WP_003686942.1	4164	4999	6162	5099	5670	5346	5187	5029	5378
cds-WP_003686944.1	45807	40304	41302	38635	45870	42870	47494	44378	42845
cds-WP_003686946.1	48990	42670	43501	44466	42328	45758	52245	41472	44427
cds-WP_003686949.1	2001	2013	2781	1698	1988	1956	2074	2179	2085
cds-WP_003686964.1	586	678	882	592	683	662	578	630	665
cds-WP_003686967.1	6265	7634	10471	7489	8975	9553	7893	8481	10205
cds-WP_003686969.1	6060	5022	10092	8830	6491	10037	9102	5941	9402
cds-WP_003686971.1	7832	7321	11350	10866	8967	13369	10773	7729	12584
cds-WP_003686973.1	233	248	344	259	325	252	284	214	328
cds-WP_003686995.1	1033	1202	1715	1170	1543	1494	1433	1329	1369
cds-WP_003686996.1	10225	11588	15868	12730	16966	15181	15280	15213	16183
cds-WP_003686997.1	370	447	519	480	446	480	516	536	519
cds-WP_003686999.1	9004	9873	10582	11543	12457	11884	12144	10495	11760
cds-WP_003687000.1	5883	6873	7385	6459	7409	7652	7205	6712	8013
cds-WP_003687007.1	2773	2872	3338	4054	4386	3996	4227	3970	3533
cds-WP_003687014.1	2261	3230	3895	2683	3375	3220	2633	2998	3449
cds-WP_003687035.1	1789	2405	3157	1593	2350	2583	2179	2291	2651
cds-WP_003687037.1	5570	6888	7238	7031	7564	7388	6882	7043	7687
cds-WP_003687038.1	3974	5132	5817	4368	6046	6305	5131	5773	6084
cds-WP_003687045.1	192	384	471	560	892	788	331	629	586
cds-WP_003687047.1	191	335	352	345	586	550	231	387	421
cds-WP_003687059.1	26949	28304	33183	19911	25054	24019	24117	25937	27592
cds-WP_003687065.1	1051	1507	1653	995	1601	1603	1380	1539	1665
cds-WP_003687071.1	559	425	684	517	511	590	694	630	567
cds-WP_003687072.1	1338	1420	1772	1371	1777	1677	1675	1997	1529
cds-WP_003687075.1	5149	6021	7429	5685	7726	6590	6772	7526	7308
cds-WP_003687077.1	31482	44707	59127	32829	56171	51250	41888	50425	53841
cds-WP_003687082.1	5239	6812	8465	5201	6844	6732	5917	5754	7144
cds-WP_003687104.1	3793	3651	4508	3454	3541	3990	3547	3230	4189
cds-WP_003687105.1	7310	7655	10471	8150	8425	9661	8736	8154	9671
cds-WP_003687106.1	521	612	862	650	694	826	696	719	821
cds-WP_003687109.1	950	940	1487	1205	1198	1392	1261	1202	1421
cds-WP_003687122.1	12617	17229	19837	13730	18551	18563	15823	17543	19070
cds-WP_003687134.1	2761	4026	4602	2761	4834	4584	3588	4559	4713
cds-WP_003687141.1	25343	27019	29467	29971	33379	32572	34517	29166	31016
cds-WP_003687145.1	6710	7212	8725	8555	9398	8748	9060	8464	9045
cds-WP_003687149.1	2388	3850	3840	2779	4090	3875	2870	3912	3616
cds-WP_003687152.1	21138	24424	23606	28093	25112	30156	26908	24110	27779
cds-WP_003687154.1	152664	187690	189082	172718	187176	226792	197368	178996	222115
cds-WP_003687159.1	17544	17546	19038	20498	16409	19224	20836	15308	19310
cds-WP_003687170.1	8776	12845	14145	8655	13453	11654	10439	11075	11623
cds-WP_003687178.1	1190	1679	1955	1362	1825	2019	1575	1728	1873
cds-WP_003687179.1	10494	14337	15759	12955	16157	17431	14349	14380	16731
cds-WP_003687181.1	219	276	423	249	347	370	262	385	390
cds-WP_003687182.1	6308	9720	13182	6764	11533	11095	8152	11093	12473
cds-WP_003687184.1	5979	7502	10108	6394	9195	8741	7657	8497	9045
cds-WP_003687186.1	3161	3489	4465	2919	3657	3883	3917	3973	3571
cds-WP_003687191.1	24825	31068	41579	25308	34885	37013	30503	34030	38632
cds-WP_003687193.1	2167	2656	3360	2550	3192	3337	2870	2839	3378
cds-WP_003687194.1	22892	45379	43693	24661	46201	46519	29457	42671	44015
cds-WP_003687195.1	10994	18676	18915	13119	17974	19960	15362	16410	19283
cds-WP_003687201.1	1785	2971	3245	2270	3111	3089	2505	2902	3073
cds-WP_003687220.1	13998	22494	22496	13326	22634	19517	15974	23580	21407
cds-WP_003687222.1	6084	6388	9086	6950	7859	7019	7295	7344	7161
cds-WP_003687226.1	2869	2838	3932	3539	3387	3287	3196	2741	3382
cds-WP_003687228.1	1350	1492	2042	1572	1691	1733	1624	1427	1803
cds-WP_003687250.1	5784	8919	10232	6365	9865	9597	7507	8996	9878
cds-WP_003687252.1	9180	9456	11609	10554	10283	10406	10899	9526	11039
cds-WP_003687253.1	1459	2093	2630	1472	2326	2135	1833	2054	2326
cds-WP_003687255.1	12405	14398	17531	8226	10689	11470	13336	11914	12946
cds-WP_003687258.1	6989	8410	10749	7976	9800	10837	8635	8820	10908
cds-WP_003687260.1	3906	5706	7880	3094	5756	5403	4208	5903	6296
cds-WP_003687268.1	302	386	482	294	340	332	350	403	294
cds-WP_003687278.1	2842	3980	5042	2539	3455	3455	2932	3447	3709
cds-WP_003687280.1	202	235	276	185	156	208	204	244	218
cds-WP_003687282.1	196	268	240	208	188	169	197	182	217
cds-WP_003687293.1	5052	11400	11348	3804	10803	10991	5837	11222	12773
cds-WP_003687296.1	9790	22924	21779	9253	19790	24614	11921	21025	24710
cds-WP_003687298.1	1636	2974	3050	1372	2322	2558	1651	2324	3063
cds-WP_003687300.1	3288	6306	6692	3009	4663	5684	4095	4334	6367
cds-WP_003687306.1	15735	26907	27688	17127	26223	28437	19663	23547	27451
cds-WP_003687310.1	7226	16393	17268	6252	15157	15487	8423	14772	15746
cds-WP_003687313.1	11365	14211	16022	11877	15193	15670	14596	14846	16617
cds-WP_003687321.1	3108	4575	4561	3242	4526	4638	3689	4398	4044
cds-WP_003687323.1	1914	1872	2604	2093	2255	2318	2324	2088	2310
cds-WP_003687334.1	573	567	665	576	582	591	684	646	726
cds-WP_003687335.1	3559	4247	4871	3706	4199	4457	4103	3996	5060
cds-WP_003687345.1	8044	13002	14981	8701	12940	13047	10520	13287	13720
cds-WP_003687349.1	2225	5514	5007	2129	4511	4309	2819	4917	4208
cds-WP_003687357.1	12280	16961	19466	10867	18551	15940	13163	15469	15712
cds-WP_003687358.1	5432	4574	6295	6172	7047	5946	7412	6895	6581
cds-WP_003687359.1	9193	7592	9551	10599	9441	9454	11692	8976	9772
cds-WP_003687361.1	7685	9700	12417	7265	10673	10899	8578	9739	11805
cds-WP_003687363.1	4414	6741	8273	5369	6978	7891	5992	6161	7678
cds-WP_003687365.1	2625	2415	3471	3081	2697	2928	3151	2464	3101
cds-WP_003687374.1	693	968	1240	1169	1855	1502	940	1281	1282
cds-WP_003687379.1	5688	8017	6884	7002	10095	8297	7665	9603	7816
cds-WP_003687381.1	17357	20840	21429	26253	29132	26689	23904	25187	23409
cds-WP_003687399.1	637	865	1139	805	1239	1010	844	959	951
cds-WP_003687400.1	186	259	377	341	341	367	351	328	285
cds-WP_003687408.1	2386	3452	4132	2934	4460	3717	3356	4085	4093
cds-WP_003687423.1	8806	8899	11498	8409	9547	8820	9932	9415	10086
cds-WP_003687424.1	2622	3408	3816	1990	2647	2743	2616	2630	3276
cds-WP_003687428.1	690	992	928	654	826	845	790	791	864
cds-WP_003687434.1	7394	8998	11268	7656	11081	10567	9920	9915	11425
cds-WP_003687436.1	10351	17518	15492	8335	12559	12923	10417	12191	13618
cds-WP_003687439.1	12140	16815	19998	12999	19140	18927	16258	17735	19152
cds-WP_003687442.1	72	55	82	58	48	74	48	53	83
cds-WP_003687445.1	1014	1189	1641	1003	1031	1193	1097	1060	1208
cds-WP_003687455.1	50	107	130	68	175	114	110	124	86
cds-WP_003687460.1	52	67	96	86	135	118	73	91	64
cds-WP_003687462.1	44	193	162	73	165	163	69	159	135
cds-WP_003687474.1	41724	51762	58183	37500	47111	54687	47865	47560	58552
cds-WP_003687476.1	8819	8524	10311	7904	9114	9169	10125	10335	8870
cds-WP_003687478.1	9436	15928	20510	7995	18417	15395	9905	16868	15808
cds-WP_003687481.1	570	711	995	527	831	921	668	842	934
cds-WP_003687486.1	5061	4411	6877	5796	5890	6611	6426	5643	6530
cds-WP_003687490.1	2990	2819	3637	3596	3952	3723	4080	4179	3743
cds-WP_003687491.1	3334	2465	3719	3590	3524	3337	3808	3541	3687
cds-WP_003687494.1	9255	13536	12973	9613	13044	13558	11196	14103	11464
cds-WP_003687497.1	13125	23000	21891	13591	19897	21602	15661	19178	22801
cds-WP_003687503.1	6183	8508	9757	6186	9146	9707	7035	8773	10378
cds-WP_003687505.1	4166	7309	8696	5590	7996	8922	5452	7352	8749
cds-WP_003687507.1	17294	36136	31794	18738	36483	33088	29927	31367	37551
cds-WP_003687508.1	22847	37139	41478	20897	35197	36583	26902	34322	38047
cds-WP_003687512.1	2367	3509	3602	2382	3474	2914	2684	2981	3111
cds-WP_003687514.1	1007	1222	1639	1190	1751	1561	1414	1516	1482
cds-WP_003687524.1	7969	18134	15994	9577	18749	16779	12461	16543	16013
cds-WP_003687532.1	1307	2212	2466	1613	2534	2485	1973	2525	2452
cds-WP_003687535.1	4164	6354	7482	5587	7526	6891	6166	6707	7226
cds-WP_003687537.1	2594	3324	4107	2898	4288	3502	3647	3628	3526
cds-WP_003687540.1	5175	11388	11320	10899	19761	18371	7989	14194	13335
cds-WP_003687545.1	59893	197155	161878	290914	470402	416060	129931	301717	226852
cds-WP_003687550.1	9355	22657	21826	12919	23842	22743	15163	22015	21621
cds-WP_003687551.1	3066	6772	6552	3799	6396	6513	4478	6265	6493
cds-WP_003687553.1	22657	31381	33624	24576	35156	35951	29426	31854	36597
cds-WP_003687554.1	2161	2927	3639	2120	3077	2906	2520	2703	2946
cds-WP_003687564.1	4754	5973	7238	4117	6047	5986	5253	5955	6670
cds-WP_003687566.1	2886	3490	3954	2956	3773	3949	3777	3785	3889
cds-WP_003687577.1	17232	19224	23626	18749	22648	20664	20735	20271	21424
cds-WP_003687579.1	1089	1093	1356	1389	1510	1304	1316	1210	1320
cds-WP_003687581.1	3579	6753	6918	2879	5494	5885	3983	5609	6271
cds-WP_003687582.1	2843	3915	4744	2786	3512	3493	3205	3339	3905
cds-WP_003687585.1	27547	33348	43767	40102	44697	44302	40855	41471	44181
cds-WP_003687587.1	5125	8444	9345	5801	7631	7996	5962	7322	8274
cds-WP_003687601.1	4763	8123	8636	4870	7139	7145	5715	6494	7602
cds-WP_003687611.1	1047	2128	2181	1269	2151	2099	1605	2225	2432
cds-WP_003687613.1	697	1669	1765	859	1826	1560	1125	1741	1838
cds-WP_003687616.1	3720	6628	7412	3621	6408	5806	4420	6225	6683
cds-WP_003687619.1	11793	21333	24515	12030	21027	20752	14987	19777	21667
cds-WP_003687622.1	2166	3793	4281	2272	3964	3582	2674	3660	3859
cds-WP_003687624.1	2891	5156	5637	3278	5851	4922	3768	5495	4827
cds-WP_003687630.1	4592	7405	8798	4650	8445	7212	5915	8131	7582
cds-WP_003687637.1	8248	9049	9601	10519	9619	11540	10587	8520	11457
cds-WP_003687645.1	9937	14410	15201	13015	17557	17106	13810	15789	16385
cds-WP_003687653.1	1196	1606	1884	1210	1708	1562	1367	1587	1510
cds-WP_003687654.1	4213	5880	7353	4778	5581	6068	5158	4895	6194
cds-WP_003687657.1	5431	10449	11764	6090	12910	11248	7611	11478	11022
cds-WP_003687659.1	878	1324	1560	1016	1210	1604	1216	1203	1440
cds-WP_003687663.1	4286	5028	6365	3541	5300	4793	4789	5192	5294
cds-WP_003687684.1	30664	36220	47563	31592	41263	47989	34947	38112	47667
cds-WP_003687686.1	3550	3421	3942	4074	3917	4334	4673	4031	3663
cds-WP_003687689.1	759	1064	1296	1147	1638	1286	1086	1482	1157
cds-WP_003687691.1	137	185	229	136	246	155	164	162	168
cds-WP_003687694.1	2636	3450	3630	2932	3505	3466	3109	3102	3496
cds-WP_003687699.1	698	1110	1109	742	1425	1150	921	2023	1010
cds-WP_003687701.1	4011	4260	4816	4696	4978	5118	5168	4622	4801
cds-WP_003687702.1	11368	11308	15090	13133	14098	14322	14633	12997	14967
cds-WP_003687703.1	7569	8033	11172	8287	9577	9930	9198	9171	10823
cds-WP_003687704.1	3784	5698	7988	3870	6871	6687	5083	6674	6947
cds-WP_003687706.1	11802	18959	24292	16039	19611	23573	17439	18585	22476
cds-WP_003687708.1	1024	888	1340	1172	1732	1216	1201	1391	1306
cds-WP_003687709.1	2862	3407	3749	2529	3088	3101	3100	2871	2752
cds-WP_003687710.1	6435	8475	9128	6430	6975	7428	7324	6218	7908
cds-WP_003687711.1	23676	69277	69501	86773	137466	108404	32512	72419	57818
cds-WP_003687713.1	1149	1320	1829	1200	1109	1274	1510	1406	1542
cds-WP_003687714.1	419	781	902	582	831	846	725	960	943
cds-WP_003687717.1	29340	32120	36754	29691	40359	33812	33837	41270	31946
cds-WP_003687718.1	3012	2078	3502	3216	3020	2144	3528	2825	2468
cds-WP_003687723.1	90	61	127	314	147	208	118	122	120
cds-WP_003687733.1	541	709	765	654	831	871	633	618	731
cds-WP_003687735.1	163	197	193	146	241	209	210	191	166
cds-WP_003687738.1	4167	5561	6947	4835	5730	5626	5041	4990	5365
cds-WP_003687740.1	2436	3416	3862	2769	3291	3423	2828	2834	3602
cds-WP_003687742.1	20581	135439	85898	19109	84381	93470	28601	84748	85503
cds-WP_003687747.1	275	461	439	266	531	369	405	516	417
cds-WP_003687751.1	22850	33684	37588	23278	34925	36196	26277	30297	34675
cds-WP_003687752.1	3885	4776	6042	3957	5361	5118	4648	4660	5133
cds-WP_003687757.1	2215	3730	3798	2510	3518	3736	2578	3589	3152
cds-WP_003687762.1	7750	9618	9058	7359	9424	8435	9411	10117	8043
cds-WP_003687768.1	2571	3737	4528	2738	4112	4209	2853	4413	4047
cds-WP_003687769.1	1361	1670	2080	1496	1774	2119	1577	1635	1981
cds-WP_003687770.1	2143	2322	3214	2065	2433	3191	2296	2541	3229
cds-WP_003687772.1	12864	17253	21518	13988	20110	20084	15988	17263	20517
cds-WP_003687776.1	6407	11162	11522	7011	13488	12080	8324	14035	10441
cds-WP_003687777.1	10853	15434	15244	10241	18656	16009	13051	19014	14570
cds-WP_003687781.1	1849	2468	3250	2226	2917	2904	2475	2705	3049
cds-WP_003687787.1	4982	21414	13283	4141	10964	12267	5525	11430	12061
cds-WP_003687790.1	8350	27780	17455	6970	14899	15039	9485	14168	15185
cds-WP_003687796.1	10202	8786	11625	8132	9519	9725	10796	10872	11583
cds-WP_003687802.1	2013	2744	3366	1926	2951	2945	2375	3134	2974
cds-WP_003687804.1	416	619	732	480	669	630	522	689	781
cds-WP_003687806.1	41242	61126	68194	43132	72655	67898	54586	65632	69027
cds-WP_003687809.1	13198	18641	20658	16473	21253	21427	17957	17573	20587
cds-WP_003687816.1	6296	6626	7558	9664	9066	9904	7258	7241	8693
cds-WP_003687817.1	4952	6496	8824	5380	6863	6563	5855	6387	7122
cds-WP_003687818.1	4909	7006	9726	4633	7506	6988	5459	7068	7435
cds-WP_003687823.1	7951	15541	14824	8009	13526	14554	9230	12272	14740
cds-WP_003687826.1	25272	32704	34606	26078	37568	38755	31108	33735	38255
cds-WP_003687832.1	8044	9128	10580	8703	10565	9955	9245	9614	10193
cds-WP_003687835.1	7288	10284	12231	7499	11767	10955	8881	10746	10529
cds-WP_003687836.1	5650	8766	10735	6161	9742	9364	7218	9120	9363
cds-WP_003687838.1	6965	10790	13645	7286	13186	11566	9117	12727	12082
cds-WP_003687840.1	5004	7728	9072	4687	8332	7361	5847	8117	7659
cds-WP_003687842.1	2476	3258	4598	2750	3731	3421	3014	3454	3463
cds-WP_003687847.1	5607	5435	7850	6031	6546	6678	6653	6099	6758
cds-WP_003687855.1	6513	7998	9502	6903	7648	8864	6614	6864	7967
cds-WP_003687857.1	1560	1454	2328	1760	2078	1905	2161	1833	1723
cds-WP_003687863.1	7698	11786	16312	7248	11724	11722	8916	11300	12615
cds-WP_003687870.1	14141	25064	30999	13477	21743	24422	16860	21342	25517
cds-WP_003687878.1	181	265	250	160	373	244	160	239	242
cds-WP_003687893.1	5261	7797	8882	5205	7946	7663	5872	7402	7873
cds-WP_003687894.1	8439	11776	11397	8420	11181	11926	9864	10084	12653
cds-WP_003687896.1	8343	12831	12159	7862	10157	11232	9515	9646	10979
cds-WP_003687900.1	30394	40226	40601	29206	41104	45127	35020	40585	45009
cds-WP_003687901.1	45578	44810	47684	36999	41846	48575	43979	41967	48615
cds-WP_003687902.1	3432	5686	6498	3546	6936	6196	4310	6486	6082
cds-WP_003687904.1	17003	25719	25643	18403	28012	27072	22728	24280	25927
cds-WP_003687908.1	267	404	535	307	416	390	285	421	315
cds-WP_003687909.1	14193	16170	16352	15173	20030	18182	16528	20513	16397
cds-WP_003687928.1	215	247	364	142	397	294	270	315	217
cds-WP_003687963.1	3396	2988	4860	3418	4348	4109	4051	4340	4033
cds-WP_003687965.1	3308	3301	4999	3809	4410	4162	4243	4213	4846
cds-WP_003687967.1	3596	3289	5016	3553	4876	4020	4261	4593	4135
cds-WP_003687969.1	3742	4560	6016	3512	6448	5599	4660	6105	5285
cds-WP_003687971.1	24	35	38	11	33	33	29	28	16
cds-WP_003687981.1	1	18	11	1	9	7	9	2	2
cds-WP_003687989.1	39	41	89	59	68	48	65	47	40
cds-WP_003687994.1	284	331	427	249	478	302	311	309	331
cds-WP_003688002.1	1007	1143	1059	578	585	814	747	716	1005
cds-WP_003688008.1	4972	6976	7183	3483	5966	5409	6978	6415	6704
cds-WP_003688020.1	616	1160	1446	951	1618	1574	1223	1949	1005
cds-WP_003688061.1	19563	24265	30835	25346	31762	29855	29230	27016	28957
cds-WP_003688065.1	1709	2745	2801	1689	2282	2767	1953	2133	2514
cds-WP_003688067.1	3526	4711	4354	3289	4049	4511	3936	4123	4636
cds-WP_003688069.1	11078	13453	16977	12042	15130	14190	12885	12759	15422
cds-WP_003688074.1	4876	6651	8528	5988	8582	8278	6601	7733	8475
cds-WP_003688077.1	2536	3772	4727	3515	5678	4800	3884	4763	4527
cds-WP_003688080.1	849	826	1147	908	1112	997	1021	964	1017
cds-WP_003688081.1	1543	1757	2518	1367	2193	1977	1668	1917	2144
cds-WP_003688085.1	7098	10014	13472	7634	12317	11102	8639	10919	11544
cds-WP_003688087.1	25152	25502	33186	31752	28112	28860	29921	23736	27427
cds-WP_003688090.1	1735	2343	2755	2106	2928	2826	2290	2624	2758
cds-WP_003688094.1	14841	27797	29850	15242	26081	25960	16837	23827	25683
cds-WP_003688098.1	26906	41830	49041	26931	40225	40132	28540	36142	42193
cds-WP_003688109.1	927	1391	1936	1138	1731	1748	1188	1648	1184
cds-WP_003688111.1	943	1125	1823	1122	1882	1363	1308	1727	1280
cds-WP_003688115.1	847	920	1306	942	1302	1153	980	1192	1153
cds-WP_003688127.1	9235	9365	11796	8599	9165	10073	9827	8909	10201
cds-WP_003688130.1	4245	5676	6712	5227	7426	6313	6695	6635	6495
cds-WP_003688135.1	9526	12957	14977	9155	14167	13407	12034	13776	14327
cds-WP_003688139.1	5307	6400	8704	5672	8330	7306	6897	7328	7694
cds-WP_003688166.1	130	118	142	214	134	159	282	202	178
cds-WP_003688168.1	2301	1976	1678	2714	1728	2266	2277	1612	2299
cds-WP_003688173.1	4609	6438	6650	4351	6716	6548	5138	5932	6389
cds-WP_003688178.1	3404	6542	6763	3654	6947	7025	4447	6566	6654
cds-WP_003688183.1	2873	3553	4666	2978	4427	4303	3843	4294	4379
cds-WP_003688187.1	1304	1703	2314	1639	1995	1996	1569	2011	2146
cds-WP_003688188.1	2602	2764	3786	3214	3708	3167	3472	3560	3191
cds-WP_003688192.1	185	198	256	243	311	274	333	312	219
cds-WP_003688215.1	2203	2414	2729	2497	2130	2673	2312	2029	2622
cds-WP_003688227.1	22529	22914	31406	28831	31734	31361	29939	27843	32363
cds-WP_003688230.1	4770	5282	6184	6035	6459	7048	6360	6020	7014
cds-WP_003688232.1	1528	1577	2136	1981	1906	2281	2074	1792	1985
cds-WP_003688243.1	1713	3589	3124	1802	3973	3720	2093	4185	3655
cds-WP_003688249.1	211	313	430	266	284	310	221	360	366
cds-WP_003688254.1	60	93	139	63	96	92	79	103	50
cds-WP_003688269.1	2502	3938	4091	2405	3895	3946	3175	3440	3712
cds-WP_003688275.1	27426	31876	32770	24091	31268	30936	27554	29558	30972
cds-WP_003688277.1	1636	2328	2723	1319	2081	1997	1638	1949	2257
cds-WP_003688278.1	4403	5942	7281	3846	6207	5627	4430	5520	5817
cds-WP_003688296.1	30991	28572	30559	36423	30406	33152	41781	34007	25415
cds-WP_003688300.1	9420	13258	10460	11328	11767	13792	10589	10022	11511
cds-WP_003688307.1	957	1045	1354	983	1260	1246	1138	1193	1083
cds-WP_003688314.1	890	1047	1137	995	991	1035	951	870	1020
cds-WP_003688317.1	34	22	31	54	24	51	59	27	35
cds-WP_003688327.1	3932	4658	6193	4519	5987	5787	5980	5391	6059
cds-WP_003688329.1	5614	7310	7861	6917	7157	7960	7360	6259	8077
cds-WP_003688331.1	65	146	180	33	111	89	67	161	141
cds-WP_003688341.1	6723	7573	8100	9294	9560	9635	9816	8718	9416
cds-WP_003688342.1	1817	2563	2842	2260	2927	2749	2567	2794	2627
cds-WP_003688344.1	14585	9841	15385	17236	14925	14298	20939	14488	16013
cds-WP_003688351.1	1157	920	1540	1462	1301	1377	1568	1108	1367
cds-WP_003688359.1	342	594	610	432	447	440	333	454	508
cds-WP_003688367.1	2846	3962	4643	3317	4704	4437	3845	4281	4108
cds-WP_003688371.1	2298	2373	3467	2705	3013	3126	2784	2805	3330
cds-WP_003688377.1	191	200	240	196	154	239	284	265	278
cds-WP_003688382.1	194547	365927	336822	99728	210947	182506	171518	219281	231020
cds-WP_003688387.1	156523	178601	168842	198505	200623	250681	194307	183063	220852
cds-WP_003688389.1	19879	15646	19514	21830	16600	21823	21737	14950	21409
cds-WP_003688391.1	57	66	94	78	56	83	70	54	100
cds-WP_003688393.1	5738	5298	6346	8598	8567	8246	8867	9370	7821
cds-WP_003688395.1	2919	2956	3229	3684	5514	4416	5169	6005	5113
cds-WP_003688397.1	32441	43403	49019	40385	63908	60904	55254	64165	66326
cds-WP_003688398.1	12736	21282	23241	13917	29928	27439	22192	33283	28748
cds-WP_003688400.1	2289	3929	3710	3069	5113	4851	4274	6269	5107
cds-WP_003688402.1	31311	54774	56182	37579	62814	63238	52996	67100	69633
cds-WP_003688407.1	1313	2239	2320	1665	2526	2665	2309	3216	2501
cds-WP_003688410.1	159	223	231	166	223	237	188	224	175
cds-WP_003688412.1	38732	50827	72158	32904	61705	54795	54670	67711	67279
cds-WP_003688414.1	14485	18510	24532	13502	20897	19780	21247	23491	24669
cds-WP_003688418.1	2329	4195	4219	2718	4437	4502	2920	3806	4156
cds-WP_003688476.1	13006	13548	13542	10259	15635	16547	14370	14263	17381
cds-WP_003688481.1	365	598	636	351	621	641	362	479	502
cds-WP_003688483.1	1736	3673	4568	1196	2681	2517	1891	2761	3537
cds-WP_003688492.1	1435	2295	2592	1253	2102	2066	1607	2017	2428
cds-WP_003688501.1	99	272	287	69	189	210	109	154	227
cds-WP_003688513.1	1685	3063	4036	1701	3387	2922	1932	3569	3748
cds-WP_003688516.1	6859	10983	12735	7906	11552	11992	8781	10691	13220
cds-WP_003688519.1	4686	8413	9644	5158	9425	8787	6377	9248	8904
cds-WP_003688528.1	1549	2608	2426	1676	2694	2727	1850	2611	2400
cds-WP_003688532.1	1586	1935	2374	1937	2123	1863	1699	1980	1695
cds-WP_003688536.1	1846	1826	1981	2279	1711	2077	2125	1992	1973
cds-WP_003688538.1	2152	1423	2072	2256	2729	2068	2783	2963	1653
cds-WP_003688540.1	4704	4088	4764	5920	5453	5100	5539	4852	4347
cds-WP_003688545.1	1381	1921	2554	1693	2162	1786	1716	1882	1886
cds-WP_003688546.1	850	984	1591	1023	1436	1357	1357	1191	1156
cds-WP_003688548.1	183	271	301	178	263	247	186	221	298
cds-WP_003688556.1	5570	5089	8699	6577	6445	6948	6897	5406	7024
cds-WP_003688557.1	3323	2983	4277	3524	3610	4176	3378	3570	4165
cds-WP_003688558.1	4951	4031	6114	5451	5320	5418	5721	4643	5719
cds-WP_003688561.1	2745	4126	5641	3327	5517	4914	3710	4997	5065
cds-WP_003688563.1	4027	5826	7187	4667	6836	6339	5215	5880	6424
cds-WP_003688570.1	2627	3604	5144	3406	5245	4948	3980	4414	5382
cds-WP_003688574.1	4456	4350	7279	5205	6271	5748	5499	5444	6111
cds-WP_003688575.1	5936	6349	9461	5871	7327	8148	6608	6317	8219
cds-WP_003688576.1	5352	5583	7831	4854	6078	5777	5870	5567	5968
cds-WP_003688580.1	5141	7046	8894	6333	8206	8663	7128	8063	8507
cds-WP_003688584.1	5321	7435	9334	6481	9100	9850	7169	8995	9582
cds-WP_003688587.1	907	903	1153	890	1060	946	1046	894	974
cds-WP_003688589.1	4987	7115	8291	5169	6818	6564	5836	6174	6800
cds-WP_003688593.1	790	829	1204	771	1028	956	813	1060	813
cds-WP_003688594.1	15484	21802	29267	18318	25079	25135	21199	22259	25812
cds-WP_003688598.1	19745	24593	31483	17475	24856	25810	24965	24766	29603
cds-WP_003688607.1	1213	1260	1745	1403	1530	1692	1634	1496	1567
cds-WP_003688608.1	720	899	1329	907	1132	994	878	927	853
cds-WP_003688609.1	58385	110100	115990	59901	104303	110644	74088	99185	115896
cds-WP_003688619.1	219	191	315	196	169	209	265	182	180
cds-WP_003688620.1	9690	8703	12018	2509	5254	4435	8395	7915	8216
cds-WP_003688622.1	10455	13257	15593	9616	14121	13001	12534	13778	14525
cds-WP_003688623.1	3543	4269	4926	3293	4645	4279	4001	4551	4514
cds-WP_003688626.1	5256	5686	7159	7227	7337	6991	7270	6529	6876
cds-WP_003688628.1	1155	1644	1944	1230	1887	1610	1412	1665	1750
cds-WP_003688633.1	6341	9516	13974	7016	14303	11010	8132	12955	10524
cds-WP_003688636.1	2116	2670	2854	2565	2752	3044	2537	2438	2745
cds-WP_003688638.1	2313	2721	3574	2110	2533	2644	2487	2431	2953
cds-WP_003688640.1	15682	13257	16179	20849	15951	15605	20890	15501	14106
cds-WP_003688644.1	32584	29310	50625	19379	23411	28523	23109	23648	36573
cds-WP_003688655.1	5535	9305	10016	6365	8992	9359	7033	7668	9163
cds-WP_003688659.1	7823	18264	13576	8893	17467	20016	9783	17549	17503
cds-WP_003688664.1	1487	1581	1991	1885	1924	1875	1839	1757	1732
cds-WP_003688675.1	15531	17066	20558	22674	24306	21267	26985	22044	24532
cds-WP_003688677.1	14840	26341	32940	16761	37915	33146	18179	32952	34143
cds-WP_003688678.1	2642	1966	2852	3136	2586	2882	3291	2534	3071
cds-WP_003688682.1	1477	2732	3922	1407	2679	2354	1791	2325	2498
cds-WP_003688683.1	775	1054	1300	1040	1528	1279	1071	1215	1197
cds-WP_003688684.1	1052	1342	2071	1320	1548	1711	1278	1421	1746
cds-WP_003688686.1	2818	2985	3868	3243	3438	3414	3333	3058	3698
cds-WP_003688693.1	6453	6778	9366	6774	7136	7428	7708	6424	7450
cds-WP_003688695.1	15905	23212	27377	18911	26792	26811	21644	24348	27277
cds-WP_003688696.1	3211	3689	5335	3238	3481	4052	3608	3397	4247
cds-WP_003688699.1	116	156	271	69	218	214	110	230	197
cds-WP_003688700.1	338	713	811	406	1080	715	491	1364	523
cds-WP_003688701.1	4191	7025	8604	4274	8345	7595	5382	7826	7835
cds-WP_003688704.1	2108	2286	3120	1747	2879	2279	1988	3139	1991
cds-WP_003688709.1	18	19	38	21	14	14	15	11	16
cds-WP_003688719.1	21	36	31	23	10	24	27	12	27
cds-WP_003688725.1	14723	30460	33833	14266	25728	23379	18203	23813	24222
cds-WP_003688727.1	10246	21662	23231	10487	18404	17260	13149	16595	18269
cds-WP_003688731.1	6889	13951	14259	6917	12013	11605	8300	10531	11018
cds-WP_003688739.1	27	28	48	49	73	65	69	66	46
cds-WP_003688773.1	5138	8082	8900	5926	9397	8697	6813	8589	8153
cds-WP_003688774.1	1317	2098	2511	1900	2814	2682	2035	3457	1531
cds-WP_003688780.1	2581	3751	4314	2778	4097	3865	3307	3658	4061
cds-WP_003688790.1	12081	14839	19721	13527	16245	16875	13943	14470	17176
cds-WP_003688791.1	5209	6813	9425	6094	7975	8221	6448	7390	8510
cds-WP_003688801.1	1263	1730	2196	950	1653	1517	1268	1498	1707
cds-WP_003688804.1	8122	7971	10908	9337	9790	9717	10137	9298	10323
cds-WP_003688807.1	1128	808	1703	953	1059	1029	1208	1300	971
cds-WP_003688809.1	13344	17440	28617	13471	19358	20850	14930	19884	22607
cds-WP_003688815.1	8063	6707	7397	8068	5772	7527	8860	6045	7631
cds-WP_003688817.1	4597	7006	9397	5627	7988	8554	6260	7457	8394
cds-WP_003688821.1	5316	6631	8661	5939	7058	7178	6419	6951	7584
cds-WP_003688825.1	978	974	1415	904	1394	1008	1090	1040	1083
cds-WP_003688829.1	3819	7721	7922	4228	8352	7912	5058	7076	7521
cds-WP_003688831.1	1583	1763	2875	1592	2586	1868	1890	2454	1901
cds-WP_003688837.1	22039	33785	43403	24625	36854	37534	27899	32506	37859
cds-WP_003688841.1	586	522	883	957	837	678	755	673	595
cds-WP_003688844.1	4196	10713	8976	4885	8607	8090	6839	8589	9762
cds-WP_003688847.1	4453	11439	10704	4382	10055	8416	7014	9804	9499
cds-WP_003688853.1	407	432	485	267	369	384	461	398	417
cds-WP_003688859.1	116546	216952	211132	112025	196344	219824	140707	187199	224118
cds-WP_003688861.1	38	48	63	53	50	46	21	52	58
cds-WP_003688863.1	7586	9837	12304	12565	15118	12548	12265	11406	11609
cds-WP_003688872.1	1757	2133	2470	1839	2269	2277	1944	2244	2150
cds-WP_003688876.1	19944	35399	36297	49799	64085	54219	37685	54030	49725
cds-WP_003688879.1	4349	8821	9120	4678	9444	7211	5772	10022	8141
cds-WP_003688882.1	19109	42187	38116	20695	39344	36819	28820	48088	42175
cds-WP_003688887.1	2605	7488	7037	3707	9952	7869	4915	16125	5057
cds-WP_003688888.1	6117	15392	13554	7745	16560	13784	8816	21463	14402
cds-WP_003688893.1	299	373	439	372	422	508	439	329	392
cds-WP_003688894.1	2930	7220	7308	3942	8046	7143	4303	10721	8329
cds-WP_003688896.1	8222	10989	14472	8836	13772	12826	9862	12284	13340
cds-WP_003688898.1	9786	14075	18764	7625	13975	11890	10428	12339	12908
cds-WP_003688909.1	4518	6530	7507	4323	7129	5964	5448	7505	6439
cds-WP_003688911.1	10948	17119	20862	10941	17852	17219	13952	16763	17507
cds-WP_003688914.1	5503	9229	9553	5789	9365	8935	6609	8302	9013
cds-WP_003688918.1	354	543	628	408	447	580	382	466	542
cds-WP_003688925.1	623	711	853	780	933	909	727	918	732
cds-WP_003688926.1	2378	2992	4521	2783	3388	3492	2634	2753	3472
cds-WP_003688927.1	2777	3104	4740	3191	3944	3390	3032	3142	3546
cds-WP_003688928.1	2223	2578	3762	2754	2870	2811	2666	2226	2588
cds-WP_003688930.1	4670	6334	8683	5203	8087	6776	5523	7431	6993
cds-WP_003688932.1	3670	4756	5982	3620	4859	5031	4679	4796	5299
cds-WP_003688937.1	100	193	210	149	211	197	141	173	180
cds-WP_003688942.1	624	1306	1286	728	1410	1301	877	1423	1225
cds-WP_003688944.1	12940	19042	21692	14459	21088	19738	16467	19869	19540
cds-WP_003688947.1	3862	4964	6062	4208	5825	5287	4708	5863	5004
cds-WP_003688948.1	16176	22759	27751	16800	25243	25161	18786	23709	25741
cds-WP_003688950.1	7997	10904	14255	7881	12773	11938	9763	12470	12991
cds-WP_003688953.1	14841	20960	26895	15454	22928	23722	16709	20146	25528
cds-WP_003688955.1	9703	10526	12114	8598	10428	9890	10772	10251	10730
cds-WP_003688961.1	4400	4685	5225	4324	4313	5061	4962	4027	4877
cds-WP_003688964.1	2021	2245	2965	2479	2980	2966	2401	2864	2770
cds-WP_003688967.1	25952	22997	29805	21026	26185	24984	28003	27975	24139
cds-WP_003688968.1	28749	44830	48076	33953	52777	46834	40895	46702	47198
cds-WP_003688973.1	7161	10247	11865	6813	11231	10728	8948	10503	11206
cds-WP_003688976.1	50840	65648	78783	66914	82378	75682	66591	71676	70773
cds-WP_003688980.1	11882	19038	25387	12044	19345	17556	12747	16306	18655
cds-WP_003688988.1	1074	1136	1565	828	1177	1248	1033	1160	1251
cds-WP_003688991.1	2019	2550	3178	2833	3072	3015	2811	2472	2791
cds-WP_003688997.1	22158	28246	32330	25325	39856	35942	29211	36909	34531
cds-WP_003689009.1	1733	2540	2673	1937	2728	2963	2069	2578	2719
cds-WP_003689015.1	12583	16842	26273	13046	20114	20084	15163	18706	20525
cds-WP_003689027.1	10542	15646	19340	10442	15705	15509	11717	13555	16770
cds-WP_003689029.1	685	1048	1229	778	1057	970	721	1056	1062
cds-WP_003689032.1	481	510	852	374	555	611	480	618	676
cds-WP_003689039.1	27	30	50	31	68	38	27	55	48
cds-WP_003689040.1	2443	2635	3081	2604	3354	3117	3159	3136	3252
cds-WP_003689043.1	13	19	46	12	22	19	16	30	15
cds-WP_003689049.1	2931	2812	4031	3400	3558	3706	3930	3808	3223
cds-WP_003689057.1	62	62	113	67	59	47	73	51	62
cds-WP_003689058.1	99	138	162	125	134	154	159	122	173
cds-WP_003689064.1	18	10	31	14	22	23	46	35	25
cds-WP_003689070.1	8	8	13	14	13	6	10	6	9
cds-WP_003689072.1	22	16	21	21	33	13	29	17	20
cds-WP_003689076.1	14	20	27	28	15	20	14	17	23
cds-WP_003689080.1	27	24	24	31	37	23	46	25	38
cds-WP_003689082.1	0	2	11	12	12	10	8	7	11
cds-WP_003689093.1	28	76	124	69	104	95	74	95	87
cds-WP_003689095.1	461	607	484	497	621	616	502	606	640
cds-WP_003689098.1	95	110	116	100	94	106	107	97	84
cds-WP_003689109.1	9	1	1	2	2	3	5	1	1
cds-WP_003689118.1	0	0	0	0	0	0	0	0	0
cds-WP_003689132.1	0	4	1	17	10	7	5	3	12
cds-WP_003689136.1	1	0	1	8	1	3	13	3	3
cds-WP_003689143.1	14610	11084	15950	22707	13939	17774	21542	14599	15883
cds-WP_003689160.1	4876	4669	6546	5494	5478	5452	5255	4345	5651
cds-WP_003689161.1	5365	5873	8354	5617	6609	6972	5918	5680	7073
cds-WP_003689168.1	0	0	0	0	0	0	0	0	0
cds-WP_003689168.1-2	0	0	0	0	0	0	0	0	0
cds-WP_003689168.1-3	0	0	0	0	0	0	0	0	0
cds-WP_003689168.1-4	0	0	0	0	0	0	0	0	0
cds-WP_003689175.1	1747	2282	2981	2014	2831	2474	2238	2509	2368
cds-WP_003689179.1	13738	21661	17996	12919	21738	21140	22382	25644	23847
cds-WP_003689183.1	528	405	558	588	540	494	606	454	590
cds-WP_003689187.1	14908	24439	25362	17312	27350	25839	18739	26517	26359
cds-WP_003689203.1	4575	14624	11878	5892	15620	16130	6429	13318	14169
cds-WP_003689207.1	6067	6457	6462	4611	4830	5111	5600	5014	5756
cds-WP_003689238.1	3282	4358	4243	4010	4475	4847	4272	4369	4884
cds-WP_003689254.1	11761	15604	17614	13277	15653	17467	14019	13796	17796
cds-WP_003689264.1	1591	3328	3490	1633	3493	3473	1903	3046	3328
cds-WP_003689266.1	47307	70193	80646	50402	80029	73897	57597	74578	79648
cds-WP_003689268.1	11166	12874	12883	14299	14584	14447	17405	14596	15745
cds-WP_003689269.1	8876	9303	9782	10327	10495	11853	12872	11022	13018
cds-WP_003689271.1	5797	6970	7575	6934	8935	9217	9240	9649	9827
cds-WP_003689273.1	4921	7003	6839	5432	7766	8556	6997	8236	9001
cds-WP_003689277.1	6219	4358	7168	6551	4990	5668	6441	4098	6275
cds-WP_003689278.1	3130	3969	4592	3173	4756	4420	3933	4283	4421
cds-WP_003689281.1	2530	2829	3995	3235	3459	3215	3137	3152	3161
cds-WP_003689282.1	2977	5452	8041	3801	6649	6797	4735	7838	6749
cds-WP_003689283.1	95211	107798	137549	78499	88782	98284	95745	88711	111931
cds-WP_003689299.1	14676	17198	19222	16018	19817	19883	18399	17848	18393
cds-WP_003689323.1	1448	2055	2451	1621	2187	2380	1775	2144	2392
cds-WP_003689325.1	62138	43003	64679	84919	85272	79656	108542	94676	97354
cds-WP_003689327.1	489	614	903	524	397	531	525	335	525
cds-WP_003689329.1	1953	2909	3479	2092	4053	3859	2968	4200	4483
cds-WP_003689332.1	15428	17764	22725	13136	17235	15621	16103	14735	17732
cds-WP_003689346.1	735	1144	1264	769	1231	1223	953	1219	1152
cds-WP_003689349.1	5539	7269	8069	5159	7492	6517	6961	6976	6852
cds-WP_003689351.1	649	690	869	674	763	762	792	667	779
cds-WP_003689357.1	4108	6748	8255	4129	7326	8022	4724	7048	7464
cds-WP_003689360.1	1857	2884	3101	1898	3055	3219	2307	3047	2953
cds-WP_003689364.1	9927	13435	15533	9926	17035	14443	13330	15953	14666
cds-WP_003689366.1	16599	26379	31289	16423	27454	28348	19487	26741	29664
cds-WP_003689368.1	17960	24773	30395	18897	29432	28078	21683	28024	29235
cds-WP_003689369.1	32747	40358	46718	32897	46024	43502	37678	44009	43532
cds-WP_003689372.1	2262	4588	5024	3103	5633	4965	3296	6441	4065
cds-WP_003689377.1	9355	10648	14109	9811	12141	13145	11285	10807	12838
cds-WP_003689382.1	2306	2704	3706	2126	3723	2976	2645	3495	2942
cds-WP_003689383.1	2009	2070	2820	2416	2437	2564	2415	2202	2509
cds-WP_003689388.1	1217	1968	2367	1405	1722	1763	1582	1776	1915
cds-WP_003689389.1	8544	15338	16680	8894	12985	13443	11378	11319	14220
cds-WP_003689394.1	18328	35944	35778	21132	33536	34315	24545	29881	33728
cds-WP_003689398.1	1677	2198	3042	2363	2824	2665	2215	2392	2704
cds-WP_003689404.1	2932	3756	4000	2643	3369	3372	3025	3504	3609
cds-WP_003689406.1	2228	3462	3913	2425	3476	3344	2739	3009	3354
cds-WP_003689428.1	9703	12430	13730	11828	12090	14588	12290	10527	14249
cds-WP_003689432.1	36081	44201	52088	42273	49494	52004	44064	43744	54176
cds-WP_003689434.1	13725	18605	23637	13189	20357	20765	15668	19325	21741
cds-WP_003689436.1	3732	5531	6900	3332	6052	5657	3935	5791	6072
cds-WP_003689437.1	6476	8734	10582	6249	9450	9751	7083	8624	9477
cds-WP_003689443.1	7701	11059	12753	7371	10115	10823	8267	9183	11927
cds-WP_003689448.1	1656	2747	3320	1687	2742	2525	2053	2758	2473
cds-WP_003689450.1	6335	13104	15033	6013	11761	12153	7140	11317	12782
cds-WP_003689452.1	1340	2327	2856	1392	2106	2232	1622	1898	2053
cds-WP_003689461.1	2150	3193	4117	2166	3735	3370	2494	3650	3526
cds-WP_003689463.1	8664	10413	12834	9703	12542	11489	10384	10407	9599
cds-WP_003689465.1	6096	7793	10705	6630	8153	9185	6010	6655	8853
cds-WP_003689466.1	6088	6836	9731	6235	8310	8656	6325	7432	8546
cds-WP_003689473.1	15020	23648	23316	18974	31565	28965	29152	31654	32590
cds-WP_003689479.1	1716	3412	4322	1231	3388	3205	1775	3830	3142
cds-WP_003689481.1	26	14	20	35	12	12	32	18	23
cds-WP_003689485.1	8257	5732	11798	10160	7903	9692	9576	6674	10059
cds-WP_003689486.1	12292	9070	16818	14622	11453	13237	14377	10512	13640
cds-WP_003689487.1	6311	5038	9206	5999	5687	5884	5605	4450	6041
cds-WP_003689488.1	7751	6057	12663	6735	7888	8274	7071	7429	9164
cds-WP_003689496.1	9477	12460	15334	10555	14792	13897	12579	12095	13638
cds-WP_003689500.1	182604	202272	202513	223208	221177	223844	236155	197848	213722
cds-WP_003689503.1	4472	5007	6203	4617	6670	6326	5272	5596	6596
cds-WP_003689506.1	17108	28648	34671	15259	32736	27822	21742	31017	30908
cds-WP_003689511.1	1272	2862	2701	2566	4127	3544	2775	4830	2329
cds-WP_003689514.1	2062	4400	4097	3162	5909	4652	4291	6002	4341
cds-WP_003689520.1	2855	4621	4478	3543	5518	5454	4229	5033	4811
cds-WP_003689532.1	3789	4889	5759	3969	5230	4858	4254	4631	5147
cds-WP_003689536.1	1773	1429	1870	1740	1823	1787	1925	1642	1821
cds-WP_003689540.1	4841	7171	9270	5238	8592	8600	6133	8317	8518
cds-WP_003689542.1	2564	4046	5543	2864	5278	4822	3361	4855	4678
cds-WP_003689544.1	2842	4157	5085	3082	4982	4592	3468	5001	4772
cds-WP_003689546.1	4039	6178	6934	4325	6704	6574	4735	6461	6630
cds-WP_003689550.1	2919	3156	4344	3249	3838	3774	3414	3467	3737
cds-WP_003689551.1	13404	16450	19673	15671	22264	19209	19443	19253	19085
cds-WP_003689553.1	450	689	834	646	814	851	678	848	732
cds-WP_003689555.1	4685	4597	6126	4787	5953	5795	5794	5536	6096
cds-WP_003689557.1	256	260	413	283	287	325	281	274	380
cds-WP_003689578.1	1	2	1	1	0	2	0	0	0
cds-WP_003689578.1-2	0	0	0	0	0	0	0	0	0
cds-WP_003689578.1-3	0	0	0	0	0	0	0	0	0
cds-WP_003689578.1-4	0	0	0	0	0	0	0	0	0
cds-WP_003689578.1-5	0	0	0	0	0	0	0	0	0
cds-WP_003689600.1	0	0	0	0	0	0	0	0	0
cds-WP_003689600.1-2	0	0	0	0	0	0	0	0	0
cds-WP_003689600.1-3	0	0	0	0	0	0	0	0	0
cds-WP_003689616.1	218	378	418	265	383	383	273	362	377
cds-WP_003689617.1	4387	4472	5903	4566	6963	5570	6108	6463	5661
cds-WP_003689624.1	203	176	245	204	186	225	229	170	209
cds-WP_003689643.1	2803	3388	4271	2800	3876	3689	3331	3497	3428
cds-WP_003689647.1	6831	10562	10766	8160	10309	11136	8712	8928	10570
cds-WP_003689649.1	2836	3991	5181	2512	4173	4352	2821	4284	4546
cds-WP_003689650.1	4628	5899	8900	4317	6695	6734	5123	6400	6780
cds-WP_003689652.1	21296	21233	25707	22365	24721	25356	26132	22747	26713
cds-WP_003689655.1	6895	11164	13208	8597	11704	12616	9194	10594	12815
cds-WP_003689664.1	5460	7802	8464	5483	6679	7586	5547	6211	7721
cds-WP_003689668.1	2776	4357	5018	3029	3900	4176	3190	3508	3842
cds-WP_003689669.1	2743	5655	5562	4115	5478	5970	3654	4721	5598
cds-WP_003689678.1	31096	58527	57106	39555	62156	63567	47781	55838	61746
cds-WP_003689681.1	82452	152684	173954	91843	174043	172568	120897	163756	173898
cds-WP_003689682.1	6410	13411	14536	5518	12715	11588	8789	12343	12582
cds-WP_003689683.1	38448	56752	51940	45292	66466	58004	59063	63253	60120
cds-WP_003689684.1	2530	4248	4078	2882	5149	4210	4449	5425	4368
cds-WP_003689692.1	6427	12466	12826	7431	14510	13789	9091	13350	13384
cds-WP_003689695.1	11603	25697	25418	13360	30756	27034	17983	29314	26904
cds-WP_003689697.1	9176	23600	23566	11101	26594	23804	15795	25170	21776
cds-WP_003689699.1	8692	25633	23512	10370	25946	21037	14186	23890	21442
cds-WP_003689706.1	167	350	431	115	323	289	125	336	327
cds-WP_003689718.1	3064	5297	5509	3114	5027	5390	3900	4685	5400
cds-WP_003689720.1	11678	15294	16612	12715	15543	16329	13511	14234	15789
cds-WP_003689726.1	4305	3022	4990	6157	5442	4489	6290	4642	4884
cds-WP_003689730.1	2634	3526	5129	3055	5497	5074	3914	4959	5545
cds-WP_003689734.1	0	0	0	0	0	0	0	0	0
cds-WP_003689734.1-2	0	0	0	0	0	0	0	0	0
cds-WP_003689734.1-3	0	0	0	0	0	0	0	0	0
cds-WP_003689734.1-4	0	0	0	0	0	0	0	0	0
cds-WP_003689734.1-5	0	0	0	0	0	0	0	0	0
cds-WP_003689734.1-6	0	0	0	0	0	0	0	0	0
cds-WP_003689736.1	19	26	8	5	17	43	22	38	15
cds-WP_003689737.1	17	14	34	4	52	36	24	30	19
cds-WP_003689739.1	17	77	117	12	89	79	28	85	76
cds-WP_003689742.1	1159	2440	2213	1115	1805	1951	1373	1855	1977
cds-WP_003689746.1	6411	9090	10775	6723	9181	9270	7607	8386	9431
cds-WP_003689748.1	420	541	629	425	484	543	469	490	500
cds-WP_003689749.1	9520	9577	11162	11920	13387	12061	14360	12941	11517
cds-WP_003689753.1	7139	9401	12351	7359	11270	10323	9005	10257	10879
cds-WP_003689755.1	681	1423	1852	875	1455	1343	944	1362	1280
cds-WP_003689760.1	18	38	33	19	16	15	14	29	37
cds-WP_003689761.1	3200	4041	4674	3158	4295	4504	3883	3874	4693
cds-WP_003689763.1	827	1095	1297	866	1229	1134	1044	1136	1140
cds-WP_003689770.1	24	113	65	30	95	52	26	85	69
cds-WP_003689773.1	106	407	354	148	392	314	181	376	336
cds-WP_003689781.1	2204	3060	2987	2518	2833	3061	2621	2728	3008
cds-WP_003689785.1	312	496	435	251	352	393	257	387	377
cds-WP_003689787.1	4262	11093	9014	5299	10360	9809	6440	9410	9156
cds-WP_003689788.1	19401	41317	35778	26339	40504	39304	29275	35832	36681
cds-WP_003689790.1	40191	82749	71079	60224	89442	86725	63669	76962	80796
cds-WP_003689791.1	2212	3855	3553	2838	4260	3838	2955	3823	3776
cds-WP_003689792.1	2361	4252	3894	3841	3999	4609	3572	3858	4304
cds-WP_003689796.1	5842	6389	7479	6502	7729	7748	7152	6581	7974
cds-WP_003689799.1	14261	17342	19491	17324	24503	21564	21982	20707	22380
cds-WP_003689804.1	21495	25185	29141	23512	30215	30435	26812	27205	30900
cds-WP_003689811.1	22451	34079	33499	26452	35606	35600	29017	33643	35555
cds-WP_003689814.1	6330	7754	8710	7240	8280	8885	7465	7558	8845
cds-WP_003689816.1	2176	2205	2942	2332	2228	2685	2581	2186	3071
cds-WP_003689818.1	5137	8118	8912	5451	8509	7878	6169	7215	7364
cds-WP_003689819.1	15557	25783	24912	16600	25729	24905	19286	23020	25824
cds-WP_003689821.1	10942	12536	13480	10122	10865	12317	11098	11124	11669
cds-WP_003689824.1	1144	818	807	1069	808	1090	1193	839	1034
cds-WP_003689837.1	1742	892	1503	1931	1860	1694	2298	2394	1772
cds-WP_003689839.1	3138	1861	3050	2863	2863	3599	3432	3061	4068
cds-WP_003689841.1	5159	5558	7778	8156	9550	9025	7564	6662	7273
cds-WP_003689849.1	3388	4341	4381	4000	5049	4920	4154	4125	4700
cds-WP_003689851.1	2997	5417	5758	3612	5467	5701	4011	5244	5147
cds-WP_003689852.1	685	604	1029	831	743	859	818	684	720
cds-WP_003689853.1	10243	11060	13118	9150	12621	11804	12360	10724	12655
cds-WP_003689859.1	19	62	27	30	41	48	41	36	53
cds-WP_003689861.1	4	9	13	12	9	14	27	18	6
cds-WP_003689873.1	2750	2911	3099	2892	3269	3357	3050	3020	3409
cds-WP_003689877.1	18467	23610	26923	18900	30476	23556	25215	26805	22897
cds-WP_003689884.1	3031	4663	5788	3752	5846	5055	4453	4758	4801
cds-WP_003689889.1	7581	13312	15636	7978	15384	13629	9795	13802	13491
cds-WP_003689891.1	2678	4282	5490	3476	5371	4840	3810	4666	4762
cds-WP_003689901.1	19439	31147	31077	24289	35638	36401	26839	32043	33928
cds-WP_003689904.1	5969	11943	10434	5476	8888	8980	6694	8752	10214
cds-WP_003689907.1	8488	12480	16321	9069	14851	14744	11131	13593	15062
cds-WP_003689912.1	665	818	1154	828	982	863	813	866	1013
cds-WP_003689916.1	2236	3336	3640	2684	2864	3060	2520	2555	2617
cds-WP_003689921.1	1707	1377	1778	1461	1431	1236	1661	1313	1225
cds-WP_003689924.1	2577	2451	3004	2095	2202	2243	2482	2111	2446
cds-WP_003689941.1	3883	6224	5370	1579	2985	3521	3988	4025	5308
cds-WP_003689949.1	14132	17695	23524	5452	13386	14284	15628	18589	21340
cds-WP_003689950.1	3171	3292	4502	1418	2863	3223	3653	3603	4423
cds-WP_003689951.1	8922	8095	12024	4376	7928	8680	11107	10758	12203
cds-WP_003689952.1	2747	2190	3005	1612	2601	2643	3438	3319	3524
cds-WP_003689966.1	3832	4232	5456	4071	5246	4609	4813	4790	5008
cds-WP_003689968.1	34841	39079	40042	37160	47760	43132	42558	49791	37405
cds-WP_003689969.1	44393	50235	61395	46671	53116	60120	54643	49407	60932
cds-WP_003689973.1	30569	41015	50534	25058	36887	38334	37017	38541	44947
cds-WP_003689984.1	27302	41149	49883	31899	49564	48364	36423	44609	48798
cds-WP_003689990.1	2094	1871	2808	3252	3124	3431	2702	2421	3048
cds-WP_003689992.1	2141	2153	3133	2902	3575	2551	2786	2868	2584
cds-WP_003689993.1	7257	7848	10318	9934	10293	9941	9363	8870	9921
cds-WP_003689996.1	35	30	47	29	31	40	23	47	42
cds-WP_003689999.1	2580	2577	3816	2786	3086	3181	2952	2598	3193
cds-WP_003690001.1	2014	2210	2686	2186	2437	2348	2264	2145	2569
cds-WP_003690003.1	55331	92957	105775	50860	98569	95564	70079	92458	97775
cds-WP_003690010.1	9775	11033	14296	10846	14242	14183	12935	13735	14850
cds-WP_003690016.1	2148	1956	3069	2476	2626	2244	2580	2299	2375
cds-WP_003690018.1	558	589	814	559	632	602	603	551	699
cds-WP_003690020.1	534	578	863	534	611	555	482	525	676
cds-WP_003690024.1	1785	1559	2432	1656	1864	1756	1697	1962	1831
cds-WP_003690026.1	13793	15386	17905	13778	18165	15536	16453	16604	16461
cds-WP_003690027.1	15839	21722	23463	15675	21750	21487	18369	20491	22107
cds-WP_003690029.1	10915	16587	15854	10512	14871	15530	11804	13555	16319
cds-WP_003690033.1	18824	35415	39423	17981	34446	33649	23145	33774	35999
cds-WP_003690038.1	4368	6128	7226	5171	6448	6691	5965	6298	7581
cds-WP_003690041.1	23576	33864	39511	27655	39627	40917	31175	37008	41056
cds-WP_003690049.1	21462	28424	33583	27843	32533	32857	30035	28904	32758
cds-WP_003690052.1	838	973	1237	1101	1048	1281	1074	1058	1085
cds-WP_003690053.1	16556	24136	23615	21734	26616	24225	21994	24562	23313
cds-WP_003690059.1	173735	264850	218431	177357	230816	273515	206709	228222	251453
cds-WP_003690064.1	39339	55388	47096	36951	49460	48170	41964	47651	54040
cds-WP_003690068.1	65288	97435	82609	60395	81751	99140	70035	87315	94859
cds-WP_003690070.1	64168	92952	80001	59063	81257	96535	72176	86735	92310
cds-WP_003690072.1	13226	17144	14949	13353	13522	17548	14230	15280	16312
cds-WP_003690075.1	50987	71785	62100	46592	66885	76264	57575	73280	68075
cds-WP_003690077.1	13095	19775	17249	12881	14584	19523	13681	15733	16270
cds-WP_003690079.1	83083	123011	116777	72604	102914	115440	90214	105748	114631
cds-WP_003690082.1	8259	12221	12008	8035	10007	13012	10412	12086	13151
cds-WP_003690083.1	122801	176138	171555	109122	154560	181128	137162	156363	190231
cds-WP_003690088.1	66766	92936	91137	63566	79883	96532	73013	76396	100033
cds-WP_003690097.1	319195	408603	461526	277470	382109	434525	349148	381647	454833
cds-WP_003690099.1	34884	39114	43831	32000	35501	39774	37710	36579	40993
cds-WP_003690100.1	48736	51256	58414	39685	56993	54184	54402	60959	56047
cds-WP_003690106.1	80674	97570	78299	77073	78487	98219	85203	85237	81250
cds-WP_003690110.1	113151	152242	136837	103948	147628	160573	113776	138960	157633
cds-WP_003690112.1	91788	120284	112867	86404	134249	137511	109540	138347	133799
cds-WP_003690113.1	5655	10527	9874	4360	10967	9383	6106	12458	8414
cds-WP_003690114.1	4711	6021	7851	5377	7081	6766	5851	6534	7127
cds-WP_003690120.1	5927	8202	11234	6113	10394	9214	8025	9858	8712
cds-WP_003690124.1	18076	27377	33905	20533	26863	28392	22241	22713	28509
cds-WP_003690126.1	23475	38011	43770	23660	33135	37207	26750	28868	37545
cds-WP_003690128.1	3711	6290	7061	3820	5506	5699	4616	5566	5880
cds-WP_003690135.1	4255	6307	7811	4275	6038	6631	5421	5692	6996
cds-WP_003690145.1	9033	8679	13736	12548	12712	11068	12355	9368	9753
cds-WP_003690149.1	8203	17549	17490	8848	12788	13693	9194	10287	12563
cds-WP_003690155.1	73	113	125	121	55	112	97	80	102
cds-WP_003690157.1	26015	30217	32314	22024	27933	28544	28893	27055	32252
cds-WP_003690158.1	140	191	307	200	236	246	98	199	145
cds-WP_003690162.1	2676	3805	4847	2673	4458	4085	3057	4719	4130
cds-WP_003690166.1	4645	5653	7237	4740	7086	6242	6087	6280	6592
cds-WP_003690169.1	2647	4390	5509	2839	5742	4964	3705	5352	5062
cds-WP_003690201.1	1146	1469	1844	1409	1902	1740	1398	1595	1547
cds-WP_003690202.1	578	713	852	658	715	691	610	637	795
cds-WP_003690212.1	106548	153643	157221	96304	173513	157492	119706	166094	177567
cds-WP_003690212.1-2	16912	23030	26799	12934	25420	25316	19358	26155	24815
cds-WP_003690256.1	992	2545	2664	1338	2513	2318	1488	2318	2290
cds-WP_003690264.1	4112	5640	7283	4487	7574	6320	5550	7593	6089
cds-WP_003690269.1	2783	3537	4470	2987	3540	3699	3603	3348	3842
cds-WP_003690288.1	30960	37314	39938	35963	44812	43987	40676	39745	41878
cds-WP_003690308.1	20	13	42	27	8	28	31	20	28
cds-WP_003690310.1	860	1278	1217	910	903	1468	944	1084	1163
cds-WP_003690316.1	2446	4441	5205	3064	5973	5349	3634	5815	5357
cds-WP_003690317.1	4871	7436	7837	6229	9155	8937	7244	8249	8936
cds-WP_003690324.1	17931	30906	34112	16476	31943	30654	21114	31022	32466
cds-WP_003690336.1	19521	29155	26124	32050	41161	38516	38683	37255	39669
cds-WP_003690340.1	2002	3395	3868	1855	3545	3555	2782	3964	4140
cds-WP_003690341.1	1839	2244	3097	2057	2335	2473	2073	2066	2535
cds-WP_003690352.1	1585	1263	1879	1203	1219	1240	1512	1037	1409
cds-WP_003690361.1	35	38	59	23	53	35	35	32	39
cds-WP_003690382.1	1695	2096	2618	1553	1803	1916	1561	1761	2149
cds-WP_003690402.1	13149	13215	16985	13005	17146	15516	16852	15919	16400
cds-WP_003690418.1	4949	6100	5891	5152	5253	5647	5132	5028	5949
cds-WP_003690423.1	5459	6555	9733	5626	7544	8806	6989	7486	9445
cds-WP_003690431.1	2734	3876	4424	2975	4175	3895	3302	3893	4049
cds-WP_003690445.1	23605	42484	38497	24592	37533	41721	28124	39439	45300
cds-WP_003690451.1	121047	153274	157710	129864	151210	186332	159957	149014	190496
cds-WP_003690463.1	29258	48178	52047	37420	54469	55115	42437	49216	52320
cds-WP_003690470.1	4555	7533	8335	4821	7054	7376	5608	6505	7185
cds-WP_003690475.1	1645	2240	2578	2024	2445	2880	2228	2447	2688
cds-WP_003690500.1	1976	2447	3313	2295	3309	2528	2475	3174	2932
cds-WP_003690501.1	4030	5239	7055	4651	6008	6077	5183	5794	5943
cds-WP_003690567.1	7009	12420	12348	7190	10585	10801	8571	9963	11109
cds-WP_003690581.1	5889	7726	9992	6871	9044	9336	7625	8175	9236
cds-WP_003690589.1	4371	4316	5542	4438	4858	5146	4771	4404	5092
cds-WP_003690617.1	58	95	109	98	126	105	117	122	108
cds-WP_003690619.1	30250	35037	36935	30755	32635	36032	33247	31724	38796
cds-WP_003690624.1	11234	15374	21913	11106	18904	19527	13597	17722	21257
cds-WP_003690630.1	2543	2529	3726	2392	3074	3078	2684	2992	3792
cds-WP_003690632.1	6062	6200	8574	6393	7874	8640	6879	7538	9582
cds-WP_003690690.1	0	0	0	0	0	0	0	0	0
cds-WP_003690690.1-2	0	0	0	0	0	0	0	0	0
cds-WP_003690691.1	5967	8266	9191	6145	8318	9002	6553	8121	9102
cds-WP_003690707.1	3450	5088	6293	4456	6039	5900	4702	4950	5883
cds-WP_003690726.1	6462	9112	11537	8295	11459	11241	9450	10496	10822
cds-WP_003690730.1	362	435	484	565	416	576	525	537	413
cds-WP_003690741.1	15406	32919	33448	22022	37588	37354	28773	35422	39516
cds-WP_003690743.1	8279	14015	17838	8569	15758	13652	10354	14187	14796
cds-WP_003690747.1	3870	5888	7269	4365	7264	5893	5009	6954	5859
cds-WP_003690756.1	2975	5355	6064	2806	4668	4736	3368	4489	5001
cds-WP_003690764.1	2926	3664	3419	3147	3446	3641	3533	3385	3778
cds-WP_003690774.1	2055	1727	2613	2132	2380	2532	2467	2600	2586
cds-WP_003690777.1	1596	1852	2058	1963	1828	1972	1806	1683	1883
cds-WP_003690778.1	942	1362	1588	1225	1471	1442	1071	1347	1618
cds-WP_003690783.1	2220	2868	4052	3046	4033	3576	3190	3322	3490
cds-WP_003690787.1	74526	113428	106144	68270	103099	102922	89882	96492	103616
cds-WP_003690799.1	554	811	848	619	679	816	589	702	841
cds-WP_003690802.1	2458	2613	3023	2943	2504	2688	2821	2673	2712
cds-WP_003690805.1	1362	1432	1516	1782	1251	1549	1604	1294	1664
cds-WP_003690807.1	2891	3763	4437	2585	4279	4276	3030	4269	4103
cds-WP_003690821.1	5130	7324	8712	6682	8767	8077	7378	7475	7518
cds-WP_003690828.1	10491	11789	15516	12290	13195	13720	13005	13125	14701
cds-WP_003690830.1	545	1027	1174	632	1015	999	704	1000	1110
cds-WP_003690833.1	4758	6977	6580	5772	7665	7844	6109	6769	7228
cds-WP_003690844.1	3512	5091	6853	3542	5541	5188	3956	4930	5568
cds-WP_003690875.1	8099	10715	12180	7591	10451	10181	9350	10606	10504
cds-WP_003690918.1	8	4	7	7	2	4	6	5	1
cds-WP_003690948.1	19	48	50	23	48	48	16	46	41
cds-WP_003690950.1	16415	14050	19520	17388	16579	16257	18165	14330	15294
cds-WP_003690986.1	9319	11464	13783	10173	12227	12856	11049	11405	12644
cds-WP_003690987.1	3763	4918	6069	3909	5028	5162	4088	4740	5021
cds-WP_003691001.1	4080	3848	5670	22661	22131	20228	8052	9346	8803
cds-WP_003691002.1	24973	52240	55484	18637	42847	40926	22755	38633	37150
cds-WP_003691062.1	144	189	224	221	196	343	194	210	225
cds-WP_003691081.1	30280	58896	54907	37370	57243	64326	54382	58894	68904
cds-WP_003691083.1	711	723	741	749	803	852	796	710	699
cds-WP_003691095.1	14670	19234	25889	14887	23733	20878	18847	23255	23359
cds-WP_003691115.1	7828	9331	10814	7850	10531	9442	9631	9882	9891
cds-WP_003691121.1	1852	1782	2263	2221	1995	2186	2256	1666	2276
cds-WP_003691147.1	5983	10322	11545	6863	11154	10305	7769	10593	11340
cds-WP_003691155.1	29920	44749	51130	33160	47265	50886	38048	45270	48596
cds-WP_003691184.1	12610	21481	25874	14884	23070	23186	16822	21426	22520
cds-WP_003691202.1	3381	4547	6396	3614	4606	5105	3940	3885	5099
cds-WP_003691204.1	427	358	497	649	477	430	580	467	504
cds-WP_003691226.1	71017	170231	170722	66594	105832	108205	80577	91639	104868
cds-WP_003691244.1	2496	3791	5306	2966	4763	4224	3197	4950	3893
cds-WP_003691259.1	3470	3974	5130	3541	4808	4045	4003	4046	4067
cds-WP_003691269.1	2989	4586	5450	3087	4608	4793	3626	4522	5125
cds-WP_003691271.1	10596	23699	24234	12509	23639	22913	14932	20025	22414
cds-WP_003691281.1	4832	4984	5871	6664	6124	6080	7229	5627	6082
cds-WP_003691287.1	3758	3249	4983	6592	4798	5408	6198	3752	5180
cds-WP_003691316.1	37325	40109	54513	52270	51556	50571	51017	45531	50129
cds-WP_003691321.1	335232	520421	552043	313207	499138	496223	414178	467252	495014
cds-WP_003691325.1	19203	29961	35900	22785	30060	33723	25375	28551	32844
cds-WP_003691328.1	5968	10036	11416	7675	9133	9807	8673	8264	9115
cds-WP_003691340.1	2224	2703	2983	1742	2554	2504	2150	2401	2657
cds-WP_003691347.1	157395	275251	268705	166994	261096	268209	207495	249468	260885
cds-WP_003691360.1	2535	3188	3827	2745	4166	3282	3504	3842	3611
cds-WP_003691371.1	1658	2076	2412	1696	2706	2231	2056	2582	2266
cds-WP_003691388.1	1586	1646	2810	1268	1852	1995	1336	1458	2320
cds-WP_003691393.1	8264	9845	12556	6861	10380	10838	9381	10037	11810
cds-WP_003691396.1	2008	2902	3289	2121	3027	3118	2384	2897	3130
cds-WP_003691398.1	12129	21362	20312	12840	14590	16591	15177	14502	18559
cds-WP_003691408.1	18	10	21	8	26	36	40	39	31
cds-WP_003691416.1	54	90	132	98	105	106	124	110	109
cds-WP_003691423.1	558	727	1001	714	691	820	724	560	780
cds-WP_003691442.1	0	0	0	0	0	0	0	0	0
cds-WP_003691442.1-2	0	0	0	0	0	0	0	0	0
cds-WP_003691442.1-3	0	0	0	0	0	0	0	0	0
cds-WP_003691454.1	28619	27955	36426	39871	30978	39125	39499	30092	35890
cds-WP_003691535.1	0	0	0	0	0	0	0	0	0
cds-WP_003691535.1-2	0	0	0	0	0	0	0	0	0
cds-WP_003691535.1-3	0	0	0	0	0	0	0	0	0
cds-WP_003691538.1	0	0	0	0	0	0	0	0	0
cds-WP_003691538.1-2	0	0	0	0	0	0	0	0	0
cds-WP_003691538.1-3	0	0	0	0	0	0	0	0	0
cds-WP_003691563.1	0	1	0	0	0	1	0	0	1
cds-WP_003691563.1-2	0	0	0	0	0	0	0	0	0
cds-WP_003691563.1-3	0	0	0	0	0	0	0	0	0
cds-WP_003691584.1	0	0	0	0	0	0	0	0	0
cds-WP_003691584.1-2	0	0	0	0	0	0	0	0	0
cds-WP_003691584.1-3	12	22	30	16	14	26	30	23	24
cds-WP_003691584.1-4	0	0	0	0	0	0	0	0	0
cds-WP_003691591.1	4505	7652	8127	5641	8522	8128	5740	7454	7591
cds-WP_003691594.1	1884	2281	3158	2059	2494	2736	2276	2175	2679
cds-WP_003691602.1	7931	8295	9377	9578	8682	10181	9799	7417	10388
cds-WP_003691603.1	430	380	538	594	392	497	555	452	402
cds-WP_003691604.1	1757	3045	3550	2089	3148	2928	2298	3043	2643
cds-WP_003691611.1	242	523	570	499	719	475	494	694	410
cds-WP_003691615.1	88	129	192	103	232	181	164	148	244
cds-WP_003691615.1-2	43	104	60	45	57	62	52	68	79
cds-WP_003691630.1	20612	39331	42368	27140	46976	43557	31093	39201	40724
cds-WP_003691634.1	8800	14389	14260	9727	14007	14417	9907	13456	12580
cds-WP_003691638.1	12473	25956	27761	13311	32557	30967	18141	29910	29494
cds-WP_003691649.1	2781	3982	4747	2834	4170	4271	3261	3886	4426
cds-WP_003691652.1	3298	5188	6355	2948	4887	5267	3296	4649	5551
cds-WP_003691661.1	5084	4883	5855	4334	4450	4790	5297	4176	5028
cds-WP_003691666.1	7230	4759	9144	8147	7589	8222	8646	6523	8938
cds-WP_003691673.1	30423	43103	42545	36679	45433	47814	40477	40784	46598
cds-WP_003691684.1	3724	6784	6751	4190	6657	6256	4921	5728	6164
cds-WP_003691687.1	12028	31299	27948	13052	31553	29472	17655	29691	29366
cds-WP_003691689.1	5220	12661	11895	5841	15249	13542	7642	14423	13485
cds-WP_003691706.1	5175	6601	8417	5090	7205	7985	5624	7402	8332
cds-WP_003691712.1	2601	3694	3595	2718	3753	3626	3263	3141	3570
cds-WP_003691714.1	35249	56136	57619	62569	89410	72978	80111	75758	71352
cds-WP_003691718.1	762	519	823	758	675	611	706	581	610
cds-WP_003691731.1	96	138	140	90	150	147	132	104	119
cds-WP_003691733.1	2434	3128	4377	3240	4545	3907	3505	4063	4258
cds-WP_003691751.1	397	736	744	422	751	720	530	817	568
cds-WP_003691802.1	2926	3953	5650	3155	5153	4036	4248	4822	4502
cds-WP_003691838.1	33644	39893	42733	30370	42344	40202	37772	46965	39527
cds-WP_003691862.1	1867	2137	2551	2220	2079	2422	2448	1837	2446
cds-WP_003691893.1	4261	6934	8038	4759	8917	7275	5948	7809	7443
cds-WP_003691902.1	11272	15948	19105	13847	18827	18459	15473	16160	18989
cds-WP_003691918.1	12411	25285	20524	6490	13436	14790	15481	15995	21365
cds-WP_003691920.1	7401	13876	13178	3752	8553	8958	9659	12349	11596
cds-WP_003691926.1	6864	13020	12462	3124	7057	7749	8106	8827	11860
cds-WP_003692001.1	844	3745	2720	1286	2910	3172	1649	3095	3130
cds-WP_003692010.1	62	134	143	95	167	138	144	178	152
cds-WP_003692011.1	313	404	418	283	410	438	384	330	574
cds-WP_003692028.1	8570	11597	13963	10881	11527	12435	10942	10740	11957
cds-WP_003692066.1	163	209	265	164	227	210	174	278	227
cds-WP_003692077.1	733	994	1046	1025	1116	1201	1034	921	898
cds-WP_003692089.1	59	135	157	63	181	129	43	198	135
cds-WP_003692093.1	2309	3212	4121	2016	3532	2962	2603	3342	2762
cds-WP_003692100.1	51254	56089	84620	59285	77105	73072	66529	71058	76215
cds-WP_003692108.1	6405	5057	5868	4731	5807	4478	6354	5923	4238
cds-WP_003692220.1	8747	20846	20213	9854	20858	17675	13303	19315	18176
cds-WP_003692227.1	13148	22488	23153	15347	29063	25662	18204	27018	25591
cds-WP_003692228.1	33672	50233	48947	37078	56205	47854	49294	54238	50490
cds-WP_003692233.1	3901	5833	7346	3854	6827	6698	4533	6183	6679
cds-WP_003692267.1	1037	1271	1652	955	1396	1385	1051	1205	1321
cds-WP_003692348.1	3783	4402	5663	4476	4568	5028	4671	4121	4970
cds-WP_003692360.1	2411	5534	5241	2240	5080	5045	3159	5093	5383
cds-WP_003692419.1	2246	3427	4113	1963	3689	3694	2506	3367	3881
cds-WP_003692424.1	6160	7124	8843	6247	8323	8620	7103	8073	9122
cds-WP_003692438.1	1890	1849	2795	2446	2571	2394	2592	2188	2354
cds-WP_003692441.1	1741	2331	2726	1814	2370	2736	2165	2013	2762
cds-WP_003692498.1	2342	2687	3449	1800	2858	2645	2086	3063	2753
cds-WP_003692533.1	3000	4778	6344	3538	5813	4873	4055	5481	5573
cds-WP_003692554.1	24852	32091	38854	27386	35932	35692	31299	36722	40059
cds-WP_003692612.1	4895	5453	7027	4789	5927	5704	5029	5764	6310
cds-WP_003692667.1	581	960	1017	641	1081	855	729	1078	562
cds-WP_003692687.1	3396	3417	4782	3968	4549	4214	4501	4212	4564
cds-WP_003692709.1	6697	12516	14345	6375	10608	10765	7676	9763	11357
cds-WP_003692723.1	1900	2901	3408	1912	3102	3180	2425	2965	3214
cds-WP_003692725.1	7918	10851	13334	8550	12260	12351	9892	11462	12852
cds-WP_003692740.1	5610	8393	8905	7524	10914	10312	8451	9733	9570
cds-WP_003692767.1	3129	4765	5663	3944	5024	5065	4257	4738	5109
cds-WP_003692783.1	4487	6746	8959	4445	7632	7275	5621	7116	7760
cds-WP_003692786.1	6950	9621	12674	7314	11865	10311	8909	11363	11015
cds-WP_003692788.1	6022	9922	11768	6260	9497	10542	7345	8697	10763
cds-WP_003692807.1	5084	5649	7487	4898	6615	6389	5377	5494	5611
cds-WP_003692842.1	1	2	1	0	0	0	1	1	0
cds-WP_003692874.1	31	40	45	26	45	42	49	39	53
cds-WP_003692877.1	11001	10808	16648	12302	13934	15074	13208	12725	14265
cds-WP_003692884.1	1727	2075	3198	1936	2193	2675	2214	2566	2767
cds-WP_003692918.1	7883	9140	11440	7132	10505	9958	9533	10643	10759
cds-WP_003692950.1	3953	3743	4001	4080	3235	4113	4177	3642	4217
cds-WP_003692969.1	8517	15838	16117	8572	15647	15670	11006	17163	16363
cds-WP_003692988.1	30625	56729	68763	32158	62479	60392	38945	61671	62811
cds-WP_003693022.1	5885	6436	10231	5431	6635	6985	6021	6499	7475
cds-WP_003693052.1	29387	64454	65431	28110	57298	55217	33590	50308	53365
cds-WP_003693067.1	1639	2568	3819	1994	3893	3081	2369	3205	3066
cds-WP_003693243.1	9514	10292	15429	12696	15501	14911	14340	14217	14761
cds-WP_003693256.1	2579	4871	5652	3214	6114	4851	4419	5188	5104
cds-WP_003693270.1	6645	11754	14874	7522	12994	11065	8712	12077	10798
cds-WP_003693285.1	25774	37876	35911	35746	40405	46426	40194	40044	49261
cds-WP_003693308.1	883	1215	1789	859	1374	1297	974	1330	1585
cds-WP_003693315.1	27611	42400	50152	32377	48230	44600	36997	41049	42853
cds-WP_003693342.1	2397	3359	4442	2446	3616	3683	3026	3177	3808
cds-WP_003693344.1	2272	3297	4071	2584	3532	3376	2984	3302	3709
cds-WP_003693386.1	0	1	3	2	0	0	1	0	0
cds-WP_003693417.1	1425	2284	2449	1480	2269	2211	1673	2023	1990
cds-WP_003693463.1	0	0	0	0	0	0	0	0	0
cds-WP_003693463.1-2	15	19	55	28	33	33	26	45	34
cds-WP_003693463.1-3	0	0	0	0	0	0	0	0	0
cds-WP_003693463.1-4	0	0	0	0	0	0	0	0	0
cds-WP_003693463.1-5	0	0	0	0	0	0	0	0	0
cds-WP_003693463.1-6	0	0	0	0	0	0	0	0	0
cds-WP_003693472.1	0	0	0	0	0	0	0	0	0
cds-WP_003693472.1-2	0	0	0	0	0	0	0	0	0
cds-WP_003693477.1	33036	35234	40102	44373	36686	47621	42809	34558	44699
cds-WP_003693479.1	15214	16921	21078	19784	19895	19876	19233	18739	21682
cds-WP_003693486.1	4270	6193	6772	5293	8450	7196	5994	7231	7335
cds-WP_003693497.1	367	492	762	377	595	586	432	512	552
cds-WP_003693500.1	1181	1991	2327	1435	2703	2257	1737	2864	1852
cds-WP_003693510.1	15149	9445	14889	39292	18423	26017	25979	16407	26788
cds-WP_003693549.1	9166	16621	17591	7857	12646	12496	8758	12838	14362
cds-WP_003693564.1	225	455	368	205	386	280	257	354	344
cds-WP_003693582.1	3411	4135	4993	3813	4054	4315	3921	3456	4227
cds-WP_003693637.1	52880	171356	143525	76711	221257	210490	78213	190440	183230
cds-WP_003693646.1	5219	5982	7389	5305	5917	6021	5912	5121	6097
cds-WP_003693694.1	2371	2745	3560	2292	2614	2600	2705	2574	2694
cds-WP_003693700.1	4240	7765	9198	4558	10425	8901	5520	10230	9033
cds-WP_003693701.1	12493	22970	24994	18374	34382	32002	19658	29330	29672
cds-WP_003693718.1	621	1056	1147	1188	1553	1474	1290	1788	1519
cds-WP_003693735.1	3129	4491	4140	4550	5862	5538	3682	4663	4798
cds-WP_003693736.1	5979	11753	11215	25614	29236	25775	9651	15960	14564
cds-WP_003693740.1	1792	3224	3135	9974	11556	8826	3449	6230	4370
cds-WP_003693747.1	379	326	454	334	391	423	470	453	397
cds-WP_003693763.1	300	190	335	234	172	172	217	224	263
cds-WP_003693770.1	8266	12728	13547	7719	11593	12676	9330	10813	13261
cds-WP_003693786.1	8771	17597	20775	8738	17826	18427	10626	16966	18551
cds-WP_003693788.1	2061	3057	3630	2548	3425	3020	2876	2835	2982
cds-WP_003693790.1	5648	7631	8618	5545	7512	8679	6773	6761	9029
cds-WP_003693800.1	2598	4181	4990	2386	4347	4149	2678	3783	4256
cds-WP_003693803.1	8737	13048	15544	8893	13215	12441	9776	12458	12663
cds-WP_003693867.1	0	0	0	0	0	0	0	0	0
cds-WP_003693867.1-2	0	0	0	0	0	0	0	0	0
cds-WP_003693867.1-3	0	0	0	0	0	0	0	0	0
cds-WP_003693991.1	8	32	44	19	25	38	25	22	19
cds-WP_003694038.1	1468	1971	2282	1381	1917	1802	1545	1593	1968
cds-WP_003694146.1	6014	10714	11590	6354	9216	10414	6921	8841	10634
cds-WP_003694155.1	68	102	155	79	160	95	87	140	80
cds-WP_003694229.1	5380	6348	8611	5338	7825	7518	6527	7118	7940
cds-WP_003694242.1	4077	4944	7026	3610	5204	5251	4422	5068	5438
cds-WP_003694246.1	9195	17948	15186	4860	9558	10901	11582	11545	14503
cds-WP_003694272.1	439	566	687	388	643	568	448	503	620
cds-WP_003694315.1	9190	17409	20003	9632	16600	16253	11342	15420	18251
cds-WP_003694346.1	130709	173141	132261	109815	142017	162441	130314	148943	160310
cds-WP_003694383.1	4287	6475	7312	5070	8068	7081	5870	6988	6928
cds-WP_003694396.1	2034	2436	2942	2464	2257	2697	2358	1887	2683
cds-WP_003694418.1	1047	1342	1602	1357	1402	1291	1266	1192	1392
cds-WP_003694420.1	2625	2706	3393	2646	2982	2890	2937	2576	2934
cds-WP_003694428.1	537	719	944	508	849	700	629	1084	489
cds-WP_003694435.1	14190	21140	26569	16390	21527	22701	18906	19373	23590
cds-WP_003694482.1	1435	2207	2760	1810	2289	2420	1917	1988	2182
cds-WP_003694628.1	231365	261965	342173	179345	237563	242765	206035	224833	279090
cds-WP_003694694.1	95	87	81	388	353	346	148	137	155
cds-WP_003694697.1	6210	7662	10353	6313	8481	8885	7143	7664	10204
cds-WP_003694771.1	359	586	455	496	640	644	577	639	588
cds-WP_003694793.1	5837	9276	8930	5376	8742	8544	7355	8369	9558
cds-WP_003694796.1	3060	3587	4348	3149	4714	3905	4076	4448	4047
cds-WP_003694809.1	38	27	32	59	37	38	23	26	28
cds-WP_003694813.1	17357	43593	42130	18486	46309	43122	27658	44992	43775
cds-WP_003694824.1	83081	76546	107032	124971	114364	129057	113412	103267	125217
cds-WP_003694852.1	11104	20138	19817	12009	20215	19340	14246	18676	20011
cds-WP_003694907.1	11003	19157	20336	12431	18200	18733	13727	17071	18950
cds-WP_003694912.1	15575	30888	30887	17352	34858	31186	20517	34870	27810
cds-WP_003694944.1	7615	12146	13208	8361	11490	12157	9056	10833	13383
cds-WP_003694990.1	0	0	0	0	0	0	0	0	0
cds-WP_003694990.1-2	0	0	0	0	0	0	0	0	0
cds-WP_003694990.1-3	0	0	0	0	0	0	0	0	0
cds-WP_003694994.1	0	0	0	0	0	0	0	0	0
cds-WP_003694994.1-2	0	0	0	0	0	0	0	0	0
cds-WP_003695011.1	819	1101	1481	1120	1279	1179	1106	1092	1128
cds-WP_003695051.1	2507	2484	3396	2807	3434	3162	3259	3498	3137
cds-WP_003695054.1	10412	11952	13253	12320	17205	14801	14391	14737	14860
cds-WP_003695064.1	7147	8978	10769	7655	10350	10363	9024	9623	9905
cds-WP_003695091.1	1476	1965	2217	1256	1856	1872	1610	1928	1963
cds-WP_003695094.1	1990	2614	3227	1832	2196	2765	1982	1803	2509
cds-WP_003695121.1	610	902	972	804	1104	974	751	904	902
cds-WP_003695161.1	8382	9889	13573	9140	11698	11713	9962	9817	11990
cds-WP_003695198.1	19889	28328	32415	19872	26928	28926	25782	25892	28149
cds-WP_003695291.1	14343	18284	24130	13726	20026	20009	17177	19273	21269
cds-WP_003695312.1	8596	12995	17673	8274	13894	13252	10899	12733	13870
cds-WP_003695315.1	1042	1219	1731	1207	1349	1454	1148	1472	1503
cds-WP_003695320.1	34	79	82	20	68	52	36	76	54
cds-WP_003695326.1	33	62	73	39	38	27	35	30	29
cds-WP_003695341.1	21263	48215	47583	22670	31443	29739	25879	25231	29847
cds-WP_003695392.1	21942	33122	40950	24274	37031	35215	28209	33159	36238
cds-WP_003695394.1	11465	20101	23006	11686	20258	20674	14055	19393	21470
cds-WP_003695397.1	6	4	7	0	4	6	4	11	9
cds-WP_003695399.1	9331	15930	16584	9967	17795	14609	13270	14628	14381
cds-WP_003695464.1	0	0	0	0	0	0	0	0	0
cds-WP_003695464.1-2	0	0	0	0	0	0	0	0	0
cds-WP_003695499.1	67	65	112	78	70	78	68	33	109
cds-WP_003695505.1	746	623	826	842	845	878	876	777	838
cds-WP_003695549.1	2686	3264	4497	3108	3200	4049	3498	2901	3780
cds-WP_003695555.1	9988	19694	19745	10899	16589	17396	13076	15110	17380
cds-WP_003695556.1	12087	22609	24458	12631	21847	21736	16856	19709	22224
cds-WP_003695557.1	4915	9033	9650	5523	8071	8637	6789	8354	8797
cds-WP_003695612.1	12225	16345	17082	13010	17560	19741	16655	18612	20200
cds-WP_003695621.1	3459	8574	6839	5290	10030	8778	6376	8735	7468
cds-WP_003695633.1	382	731	745	316	747	627	511	633	766
cds-WP_003695641.1	1367	2362	2411	1236	2295	2042	1531	2583	1865
cds-WP_003695653.1	7376	11715	14404	9578	15070	13679	10671	13137	14124
cds-WP_003695658.1	4452	7909	8078	24560	27743	22513	8060	14165	11228
cds-WP_003695664.1	32810	36001	43151	29372	42954	44040	40544	44540	51269
cds-WP_003695694.1	7322	6581	7836	4884	7447	6246	9425	6275	7476
cds-WP_003695696.1	3697	4940	5436	3724	5091	5798	4232	5684	6144
cds-WP_003695921.1	2666	3649	4514	3334	4014	4551	3756	3786	4564
cds-WP_003695923.1	9838	13768	14404	12899	17084	16400	14137	15257	16062
cds-WP_003695998.1	5478	4489	6718	7339	7246	6426	7253	6334	6672
cds-WP_003696042.1	6507	11443	13002	7613	10715	12101	8766	10179	12650
cds-WP_003696096.1	396	384	512	475	341	436	438	393	457
cds-WP_003696139.1	3163	5025	6096	3264	4786	4457	3628	4272	4760
cds-WP_003696151.1	13212	15695	18847	13674	17933	15796	14470	16637	17520
cds-WP_003696344.1	19825	25870	28116	26057	36665	32010	31956	31118	32382
cds-WP_003696353.1	2784	4015	5397	2690	4945	4014	3541	4910	4333
cds-WP_003696369.1	0	0	0	0	0	0	0	0	0
cds-WP_003696369.1-2	0	0	0	0	0	0	0	0	0
cds-WP_003696556.1	7289	9879	10791	7728	10221	9698	9001	9469	10011
cds-WP_003696594.1	52431	90568	99283	58046	91690	93415	69088	83987	94171
cds-WP_003696596.1	45	49	71	24	39	52	34	55	74
cds-WP_003696618.1	1936	1702	2529	2217	2635	2079	2433	2184	1984
cds-WP_003696634.1	24226	34605	43566	27604	41938	40276	32955	35974	41301
cds-WP_003696683.1	60388	62358	73717	65337	71673	60969	76017	75519	64130
cds-WP_003696697.1	2262	3363	4319	2605	4481	3769	3072	4201	3785
cds-WP_003696701.1	698	1192	1422	770	1288	1284	1020	1221	1190
cds-WP_003696726.1	84	120	139	114	145	150	107	187	88
cds-WP_003696729.1	241	598	653	288	562	478	332	669	548
cds-WP_003696762.1	24390	22563	24751	31498	30468	29350	41873	31849	32616
cds-WP_003696824.1	19390	36311	36440	20835	33069	33800	22956	29437	34356
cds-WP_003696863.1	11944	17251	16284	10297	13494	14794	12024	14039	15209
cds-WP_003696870.1	2397	2892	3417	2385	2800	2991	2511	2394	2646
cds-WP_003696914.1	0	0	0	0	0	1	1	0	0
cds-WP_003696914.1-2	2	3	0	6	0	3	1	5	2
cds-WP_003696927.1	3369	5427	5825	3489	5175	5271	4337	4678	5643
cds-WP_003696987.1	25856	54311	45192	27487	43037	48611	27945	37804	44709
cds-WP_003696990.1	3383	5021	4987	2917	3986	4520	3609	3915	4703
cds-WP_003696991.1	2345	3823	3104	2010	2488	3009	2497	2595	3056
cds-WP_003697046.1	4783	7593	9661	5339	8805	7273	6174	7033	7356
cds-WP_003697062.1	31993	37662	45816	36505	43232	43599	44323	39598	44375
cds-WP_003697066.1	3124	4347	5066	2989	4172	3864	3382	3479	4264
cds-WP_003697101.1	17146	18565	24879	18902	23149	23467	20133	20358	23516
cds-WP_003697104.1	1531	1601	2511	1552	2150	1907	1834	2141	2120
cds-WP_003697156.1	6991	9714	15524	6947	10755	11830	8109	11427	12385
cds-WP_003697157.1	22894	30995	48656	29839	36458	44490	31296	33596	45617
cds-WP_003697163.1	4675	6562	7877	4004	6390	6164	4819	6028	6512
cds-WP_003697216.1	387	466	760	511	592	553	487	461	503
cds-WP_003697295.1	808	1363	1345	1184	1506	1312	1055	1350	1574
cds-WP_003697298.1	67447	101741	135734	66185	93804	103782	81578	87470	110368
cds-WP_003697336.1	4787	4441	5907	4349	4309	4633	5285	4203	5103
cds-WP_003697358.1	4919	5439	6624	5368	6400	6699	5723	5931	6989
cds-WP_003697391.1	9474	23937	21033	8090	15297	15308	8525	12993	14601
cds-WP_003697398.1	6185	6776	6973	3687	5485	4576	5193	4094	4695
cds-WP_003697400.1	389	527	670	411	654	550	500	568	641
cds-WP_003697434.1	201	608	476	183	481	441	247	492	429
cds-WP_003697441.1	19137	27113	32877	17923	28237	25677	20401	23641	27728
cds-WP_003697442.1	8682	9327	12903	9155	10920	10872	9238	9578	11287
cds-WP_003697465.1	14969	14941	21140	19951	21451	20831	25132	20252	23398
cds-WP_003697500.1	1059	973	1471	1267	1243	1263	1275	1041	1165
cds-WP_003697502.1	2327	3827	5002	2191	4026	3542	2904	3814	3830
cds-WP_003697503.1	2643	3682	4662	2838	3862	3621	2990	3479	3736
cds-WP_003697631.1	588	602	766	640	658	662	607	722	566
cds-WP_003697633.1	5220	6579	8574	5807	7292	7460	6056	5963	7489
cds-WP_003697660.1	3157	3956	5877	4229	4517	5474	4245	3886	5305
cds-WP_003697674.1	3346	4789	4540	4023	4160	5696	4414	5174	4226
cds-WP_003697690.1	16346	25825	28575	16940	22889	25876	19256	20566	26274
cds-WP_003697756.1	1088	1037	1678	929	1167	967	1106	1100	1157
cds-WP_003697882.1	2393	2330	3402	2579	3488	2673	2661	2876	2428
cds-WP_003697888.1	576	500	745	699	577	657	651	460	668
cds-WP_003697916.1	64622	87961	84020	52512	83032	96426	71619	84725	97414
cds-WP_003697959.1	1156	810	1022	1900	1164	1061	1704	1136	1309
cds-WP_003697963.1	515	534	720	375	448	518	419	376	553
cds-WP_003697970.1	6830	8264	10127	6388	10567	10240	7509	9366	10411
cds-WP_003697976.1	3462	5303	6085	4512	5752	5843	4971	5290	5499
cds-WP_003698015.1	13496	20418	23072	18527	21624	24501	19830	19248	24388
cds-WP_003698035.1	168194	232320	293677	183983	280677	267283	224302	272453	273594
cds-WP_003698136.1	12305	17849	23701	13224	19681	20579	15571	17472	20642
cds-WP_003698155.1	3833	6379	6598	4003	7661	6689	4656	6820	6853
cds-WP_003698156.1	4855	4878	6092	5700	5974	6248	5920	5682	6586
cds-WP_003698261.1	36	58	56	37	54	50	31	60	35
cds-WP_003698307.1	10141	19221	21756	8698	16221	17367	10695	15415	17745
cds-WP_003698342.1	2411	3278	4238	2398	3859	3582	2968	3448	3720
cds-WP_003698358.1	58	142	168	102	165	136	117	116	135
cds-WP_003698367.1	1084	1622	1987	1299	1964	1714	1601	1788	1638
cds-WP_003698476.1	5608	7892	10624	5767	9904	8541	7458	8712	8435
cds-WP_003698734.1	5173	6631	8267	4214	6718	7757	6084	7001	8194
cds-WP_003698918.1	20907	32072	34960	23413	42264	34505	26310	38430	29792
cds-WP_003698952.1	23575	35836	40590	26229	38074	37027	30539	35135	38740
cds-WP_003698962.1	4188	5438	7213	4144	6847	5782	5013	6250	6404
cds-WP_003698988.1	500	544	756	500	580	510	561	620	613
cds-WP_003699221.1	903	1343	1593	929	1595	1554	1049	1719	1554
cds-WP_003699253.1	10103	10712	14588	17003	14383	15443	14602	12239	14466
cds-WP_003699262.1	0	0	0	0	0	0	0	0	0
cds-WP_003699262.1-2	0	0	0	0	0	0	0	0	0
cds-WP_003699277.1	798	1394	1609	658	1376	1181	897	1331	1254
cds-WP_003699304.1	21583	22355	27304	24255	28226	30343	28549	28086	33828
cds-WP_003699451.1	34237	49608	55815	37811	55930	52681	45796	51645	54982
cds-WP_003699819.1	18885	35486	40468	16976	30906	26976	20757	30368	30738
cds-WP_003699959.1	6514	11974	14292	5446	11165	10615	6887	11088	11405
cds-WP_003700029.1	55371	115143	103182	52596	91888	96775	72669	89779	99556
cds-WP_003700216.1	12208	10775	14615	12649	14279	14108	14333	13277	15108
cds-WP_003700340.1	27387	42848	53997	25134	43938	44106	29891	40341	46309
cds-WP_003700479.1	7	13	42	8	15	6	14	9	24
cds-WP_003700581.1	10663	16975	17476	11668	19170	16588	13252	18598	14660
cds-WP_003700598.1	199524	362781	363241	227545	331618	368703	275119	313339	356568
cds-WP_003700761.1	445	378	519	385	398	319	459	441	389
cds-WP_003700847.1	449	799	1033	493	634	917	633	797	866
cds-WP_003700855.1	1009	1733	1971	1209	1828	2016	1406	1603	2064
cds-WP_003700891.1	7326	6366	7778	7509	6289	7287	7616	5770	7482
cds-WP_003700925.1	2393	5391	4980	3563	5097	5802	3269	4492	5040
cds-WP_003700931.1	3463	4205	5786	3678	4026	4628	3618	4035	5162
cds-WP_003701038.1	7882	12543	15280	8700	14869	13906	9777	12826	13540
cds-WP_003701047.1	121	244	249	121	197	211	174	197	201
cds-WP_003701197.1	2102	2063	2900	2497	2966	3432	2707	2711	3101
cds-WP_003701548.1	4890	6758	8808	5757	7311	7109	6478	7170	7612
cds-WP_003701632.1	31	28	45	14	34	23	24	33	30
cds-WP_003701632.1-2	316	784	699	341	590	621	474	521	667
cds-WP_003701667.1	3557	4896	4637	3548	4196	4359	4169	4980	5209
cds-WP_003701763.1	606	1354	1403	868	1592	1593	1212	1721	1825
cds-WP_003701784.1	1220	1558	1605	1165	1378	1392	1336	1371	1271
cds-WP_003702005.1	30497	31931	40782	30823	44309	35777	35316	38540	32595
cds-WP_003702280.1	981	1408	1556	1177	1555	1337	1107	1479	1432
cds-WP_003702290.1	971	1197	1507	1064	1357	1235	1056	1206	1269
cds-WP_003702312.1	2636	3154	3759	2865	3777	3315	3594	3620	3659
cds-WP_003702540.1	13648	22615	23351	9094	13404	14928	10733	13853	17650
cds-WP_003702555.1	0	0	0	5	1	0	0	1	1
cds-WP_003702575.1	3475	4736	5745	4997	5958	6019	5509	6442	6438
cds-WP_003702609.1	19131	22610	29066	16880	27599	24726	26963	29692	29697
cds-WP_003702769.1	9923	8132	11922	11669	11601	11137	12870	10524	11098
cds-WP_003702805.1	55354	88384	95105	60815	106041	103347	68079	95777	99180
cds-WP_003702813.1	3366	5236	6969	3074	5402	5108	3716	5375	5565
cds-WP_003702910.1	636	788	765	699	605	767	779	683	614
cds-WP_003702955.1	851	1182	1206	881	1129	1138	897	1029	1272
cds-WP_003703029.1	4645	7311	8497	4711	7581	6848	5650	6903	7077
cds-WP_003703228.1	1066	949	1180	781	807	882	1422	1000	1331
cds-WP_003703443.1	29683	65400	62778	27556	67119	59952	34427	63366	64456
cds-WP_003703604.1	3587	3381	5727	3736	4973	4732	4191	3978	4104
cds-WP_003703682.1	5014	9739	9172	5336	10964	8760	6210	11676	8357
cds-WP_003703690.1	20	8	25	16	13	13	20	8	13
cds-WP_003703693.1	11358	11689	17572	12390	14294	16371	13792	13667	17286
cds-WP_003703761.1	90	72	73	47	95	68	72	55	54
cds-WP_003703774.1	1359	2341	2572	1552	2215	2410	1559	1978	2434
cds-WP_003703812.1	943	1477	1401	1073	1631	1537	1318	1746	1738
cds-WP_003703904.1	2698	4648	5196	2239	4279	4202	3138	4253	4603
cds-WP_003704052.1	55	38	97	83	88	61	63	80	100
cds-WP_003704054.1	1615	2202	2352	2031	2719	2486	2061	2532	2368
cds-WP_003704095.1	237	346	496	282	330	420	303	365	371
cds-WP_003704254.1	78	78	136	70	123	77	65	72	88
cds-WP_003704392.1	34219	58143	60835	37888	62682	60721	44368	58323	59007
cds-WP_003704415.1	58	42	80	50	67	84	49	116	42
cds-WP_003704451.1	6205	10099	11318	5542	11445	10457	7802	10882	11052
cds-WP_003704485.1	51	55	49	58	71	72	42	68	42
cds-WP_003704548.1	2	11	25	9	21	9	39	18	19
cds-WP_003704691.1	4039	8214	6570	6839	9500	8439	7488	10297	7786
cds-WP_003704702.1	7158	13097	11754	4485	7942	9588	6196	7488	8965
cds-WP_003704788.1	158	349	332	78	182	215	111	201	232
cds-WP_003704792.1	253	385	511	319	395	505	266	483	406
cds-WP_003704827.1	1502	2890	3177	2018	2756	2869	2087	2958	2855
cds-WP_003704829.1	17862	40043	37736	26077	42254	43488	29397	38178	40077
cds-WP_003704835.1	6849	6030	9702	6081	7669	8154	7475	7463	8502
cds-WP_003704837.1	15043	31786	33805	16922	46218	31492	24504	47832	26507
cds-WP_003704850.1	1326	1705	2269	1397	1818	2051	1543	1603	1927
cds-WP_003704881.1	2581	3694	5172	2842	3919	4246	3212	3757	4740
cds-WP_003704886.1	3167	4239	5233	3086	5173	4464	3647	4600	4616
cds-WP_003704890.1	300	305	266	345	301	293	390	304	313
cds-WP_003704899.1	10614	16011	19812	13252	23662	19530	15940	19407	19288
cds-WP_003704903.1	15205	17343	18979	13900	17688	18110	17271	17166	19096
cds-WP_003704920.1	1582	2653	3172	1833	2563	2567	2047	2313	2749
cds-WP_003704923.1	4224	5861	7287	4903	6517	6683	5324	5722	6626
cds-WP_003704927.1	7272	12176	13568	8335	11679	12237	9324	10674	12591
cds-WP_003704929.1	5017	7898	9010	6307	8991	8756	6840	8207	9247
cds-WP_003704930.1	4129	7067	7934	5406	7481	8185	5714	7240	8205
cds-WP_003704933.1	4588	8624	10543	5891	9263	9680	6876	8878	10185
cds-WP_003704965.1	33534	30176	47125	32529	34705	41028	35788	31582	43195
cds-WP_003704972.1	30761	34616	46554	23733	36444	33138	31621	33316	38820
cds-WP_003705028.1	58213	73493	72633	63572	70828	87101	73952	70017	85808
cds-WP_003705040.1	1818	1558	2008	3243	2334	2727	3690	2364	2891
cds-WP_003705045.1	580	898	1129	2240	4408	3563	1029	1498	1291
cds-WP_003705071.1	559	775	942	627	1205	858	792	981	974
cds-WP_003705078.1	2893	4046	4607	3292	4058	4189	3472	3809	3896
cds-WP_003705080.1	1938	2615	3344	2093	2902	2918	2331	2624	2800
cds-WP_003705095.1	625	782	847	770	930	935	899	871	901
cds-WP_003705102.1	238	352	451	430	611	586	359	352	384
cds-WP_003705129.1	2455	2951	3304	3100	3848	3883	3905	3996	4817
cds-WP_003705160.1	1986	2260	3184	2917	3522	2914	2951	2975	2952
cds-WP_003705164.1	1000	2623	2802	1351	2724	2747	1873	2769	2513
cds-WP_003705166.1	10767	11593	12584	14903	18709	16062	15204	17347	12707
cds-WP_003705168.1	1804	2002	2602	1629	2428	2274	2097	2418	2546
cds-WP_003705171.1	16350	25249	30263	16756	25948	25162	18321	22752	25568
cds-WP_003705173.1	7593	12389	14216	7634	13746	11500	8762	12181	11344
cds-WP_003705176.1	12422	15154	19918	13798	20080	18891	16306	17885	19621
cds-WP_003705241.1	1801	2283	2688	2072	2702	2333	2328	2180	2602
cds-WP_003705244.1	11573	17097	19687	11722	19963	18941	14956	18499	20072
cds-WP_003705245.1	2790	3980	4941	2741	3453	4284	3291	3545	4498
cds-WP_003705247.1	2955	4609	5465	3160	4967	4739	3458	4404	4611
cds-WP_003705265.1	21989	36656	37573	10187	21756	24825	25042	27849	35017
cds-WP_003705279.1	1173	1028	1445	1342	1151	1346	1447	1097	1214
cds-WP_003705313.1	134282	259403	199902	141428	224643	258928	169863	225304	238687
cds-WP_003705329.1	224641	410596	407601	237467	395836	456297	310573	395491	434859
cds-WP_003705339.1	27989	38444	54513	28682	47530	41955	35850	43648	44464
cds-WP_003705341.1	12384	19819	23949	14296	20917	21198	16074	18408	21466
cds-WP_003705350.1	14526	20937	25022	14705	20599	22079	17416	18994	22661
cds-WP_003705351.1	6938	10353	12708	8268	12254	12188	9703	11502	11759
cds-WP_003705389.1	245	338	411	259	314	375	321	346	386
cds-WP_003705389.1-2	42	77	108	39	88	81	74	72	75
cds-WP_003705511.1	2531	2937	3352	3520	3971	3546	3543	3066	3188
cds-WP_003705520.1	2874	4917	7076	2893	5966	4588	3585	5249	4198
cds-WP_003705656.1	6140	9577	11922	6413	11848	9632	7906	10968	9511
cds-WP_003705657.1	1871	4598	3955	2469	4752	4356	3453	4937	4307
cds-WP_003705658.1	3169	7430	7200	4364	10394	8527	6082	10798	8351
cds-WP_003705668.1	2375	2820	3480	2497	2998	2997	2704	2513	3088
cds-WP_003705692.1	14505	23472	26288	12183	19721	20339	15029	19321	22211
cds-WP_003705695.1	8693	17085	17996	9147	15417	15482	10463	13700	15920
cds-WP_003705735.1	42069	65450	71047	48127	67791	72579	58311	65263	73946
cds-WP_003705754.1	9546	9877	13637	13020	14707	13324	14624	14048	13430
cds-WP_003705759.1	14065	24107	30717	15157	26801	23882	18037	22247	25156
cds-WP_003705764.1	33378	27717	38310	60993	39580	56307	50446	32347	51121
cds-WP_003705773.1	7802	12381	11386	9316	12632	12530	10344	11773	12642
cds-WP_003705777.1	219	357	370	275	406	379	286	353	307
cds-WP_003705815.1	4243	9188	8608	4940	9065	8400	5453	9528	7779
cds-WP_003705817.1	3058	6901	6263	3110	6784	5800	3904	6603	5726
cds-WP_003705819.1	1394	2879	2804	1459	2669	2535	1939	2848	2581
cds-WP_003705822.1	315	608	636	266	682	557	459	648	409
cds-WP_003705851.1	3037	2233	3092	3784	3217	3022	3937	2688	3131
cds-WP_003705868.1	12713	22414	24583	16210	25261	25914	17697	22722	24637
cds-WP_003705875.1	3248	6465	6631	3708	7035	6789	4364	6513	6996
cds-WP_003705879.1	34800	58264	61216	39959	59690	62674	44375	55070	63840
cds-WP_003705926.1	623	492	614	610	491	560	808	489	609
cds-WP_003705996.1	1909	2551	3141	1768	2908	2525	2130	2576	2710
cds-WP_003706020.1	2993	4023	4153	3140	4433	3826	3932	4041	3458
cds-WP_003706086.1	873	955	1226	932	1152	1150	1054	1075	1197
cds-WP_003706094.1	4506	6234	8555	4333	6359	6832	5064	5962	7020
cds-WP_003706105.1	989	1336	1624	4419	5946	5496	1512	2304	2214
cds-WP_003706114.1	104	136	134	83	130	109	111	132	141
cds-WP_003706124.1	726	755	1027	547	698	765	681	653	874
cds-WP_003706149.1	31417	40750	53218	36025	52047	41134	41482	46111	43479
cds-WP_003706165.1	8495	6911	8367	8310	7482	8622	9145	6921	8670
cds-WP_003706173.1	9092	15779	20956	8273	16659	16766	11139	15748	18012
cds-WP_003706184.1	5005	5709	9270	5039	5804	6663	5129	5368	7370
cds-WP_003706224.1	1262	1593	2040	1426	1569	1714	1397	1478	1511
cds-WP_003706226.1	5578	6035	9650	5717	6295	7091	5938	6131	7154
cds-WP_003706231.1	250	251	390	322	256	364	340	301	338
cds-WP_003706239.1	7449	10522	13929	7956	10653	12232	9112	9775	12540
cds-WP_003706246.1	1417	1341	2057	1561	1708	1613	1649	1452	1583
cds-WP_003706248.1	10740	18135	19857	11182	17908	16479	12712	14883	16026
cds-WP_003706267.1	188	294	450	257	377	378	275	298	345
cds-WP_003706275.1	5936	10850	12144	6993	10854	11427	7732	10881	10799
cds-WP_003706280.1	1606	1918	2613	2474	2426	2628	2553	2191	2560
cds-WP_003706290.1	396	822	772	436	799	755	548	746	746
cds-WP_003706300.1	387	1247	1266	300	904	916	482	995	1045
cds-WP_003706302.1	733	1481	1893	727	1441	1317	934	1511	1634
cds-WP_003706310.1	6360	7468	9017	6531	8091	8133	7955	6864	8323
cds-WP_003706327.1	4707	6022	7636	4981	6549	6948	5814	5923	7046
cds-WP_003706330.1	13571	21233	25131	14169	25067	21839	16926	23413	21927
cds-WP_003706351.1	6165	14313	13082	5017	10732	10802	6684	9957	11899
cds-WP_003706354.1	40181	64734	76300	41074	69722	67274	47268	63061	70583
cds-WP_003706363.1	5343	10169	9522	6322	10879	10734	6867	10827	9963
cds-WP_003706365.1	0	0	0	0	0	0	0	0	2
cds-WP_003706387.1	8026	14900	16296	9193	16490	16570	10147	15099	16565
cds-WP_003706412.1	40132	93326	100826	47054	101999	101975	56518	92102	99074
cds-WP_003706419.1	24	52	55	57	44	79	50	27	32
cds-WP_003706421.1	119	164	266	173	127	173	173	147	179
cds-WP_003706423.1	78	93	146	109	122	79	73	112	61
cds-WP_003706439.1	24	54	40	25	50	34	37	27	37
cds-WP_003706481.1	209	310	298	246	375	319	268	272	308
cds-WP_003706481.1-2	121	252	247	135	282	287	185	223	199
cds-WP_003706579.1	227	322	375	238	394	323	296	347	258
cds-WP_003706583.1	8302	10354	12295	8788	11393	10847	9264	10729	10784
cds-WP_003706584.1	11874	14699	16857	12356	16257	16495	14755	15125	16797
cds-WP_003706605.1	122	329	291	113	207	266	147	261	247
cds-WP_003706615.1	4286	6834	7895	4485	7623	7007	5349	6927	7583
cds-WP_003706621.1	80	105	141	37	198	116	88	169	85
cds-WP_003706625.1	6799	11760	12068	7734	12493	12062	9339	12294	12855
cds-WP_003706627.1	9174	16020	20080	9250	17259	17403	11198	15704	17256
cds-WP_003706633.1	10747	70144	50313	8459	39117	46821	13274	41207	44544
cds-WP_003706638.1	10645	15232	19213	11800	18448	18494	14002	16543	18340
cds-WP_003706641.1	10469	15275	17904	10553	14042	15935	11671	13102	15685
cds-WP_003706646.1	4282	5161	7303	4281	6588	6755	5117	6782	7224
cds-WP_003706653.1	8002	10913	12692	8301	12411	11274	9446	11617	11319
cds-WP_003706656.1	1407	2342	2611	1276	2234	2305	1958	2190	2438
cds-WP_003706663.1	9293	14055	15069	10860	13816	14311	11296	11661	14009
cds-WP_003706670.1	3680	4511	7050	2834	4482	4761	3620	4328	5448
cds-WP_003706675.1	5905	8042	9721	4662	8045	7487	5721	7635	8558
cds-WP_003706698.1	249	236	383	285	396	407	307	325	400
cds-WP_003706734.1	2102	2648	3584	1629	2131	2346	1823	1838	2567
cds-WP_003706740.1	3880	7452	6530	3873	6506	6510	4655	6077	6795
cds-WP_003713021.1	1774	3702	3443	2053	4631	3505	2555	4579	2858
cds-WP_004464807.1	0	0	0	0	0	0	0	0	0
cds-WP_004464807.1-2	0	0	0	0	0	0	0	0	0
cds-WP_004465704.1	6755	10580	11779	7847	8940	10219	8530	8113	9993
cds-WP_004465718.1	286	463	439	319	451	483	370	389	452
cds-WP_004466844.1	1324	1614	2197	1421	1706	1841	1531	1613	1915
cds-WP_004466992.1	4920	4808	7203	6131	5603	6181	5989	4946	6021
cds-WP_004467096.1	2355	2963	3822	2860	3580	3331	2962	2923	3266
cds-WP_010355587.1	3405	4893	5960	4037	5324	5317	4892	4754	5450
cds-WP_010355614.1	4075	5406	7135	5143	7515	7068	5865	7058	6651
cds-WP_010355671.1	2738	3000	3884	2893	3445	3833	3358	3290	3610
cds-WP_010355679.1	2496	2828	3541	2776	3059	3248	2887	2805	3113
cds-WP_010355779.1	552	923	1152	653	952	846	653	766	863
cds-WP_010355785.1	10844	19639	19394	11489	23023	19610	14448	19969	17263
cds-WP_010355798.1	11295	18805	21318	13010	19615	20038	14910	17425	19661
cds-WP_010355818.1	410	811	863	529	852	771	747	973	994
cds-WP_010355833.1	1556	1774	2089	1467	1950	1810	1550	1587	1830
cds-WP_010355840.1	36466	79495	71263	43914	89178	75897	68243	87209	80849
cds-WP_010356003.1	6501	8730	10495	5536	8174	8095	7258	7594	8563
cds-WP_010356218.1	43	37	26	41	22	20	20	35	20
cds-WP_010356232.1	41225	61514	80651	41543	61776	62056	46793	55807	61273
cds-WP_010356285.1	14647	15037	15073	9541	13819	15024	12992	16711	12815
cds-WP_010356403.1	5280	7886	9541	5984	9110	8389	6864	7845	8323
cds-WP_010356435.1	2950	4262	5402	3297	4362	4426	3738	3700	4249
cds-WP_010356564.1	44	44	84	167	140	139	78	108	92
cds-WP_010356621.1	10979	15295	17697	11588	14963	16046	13434	13310	16513
cds-WP_010356628.1	14207	22809	28439	15538	25903	24828	18410	22431	25089
cds-WP_010356641.1	3907	6898	8371	4881	7746	7785	5418	6968	8013
cds-WP_010356664.1	28965	32726	40952	29724	39965	35370	36112	39987	39548
cds-WP_010356666.1	14823	16187	18577	16965	19528	17372	20724	19377	18990
cds-WP_010356724.1	64176	82884	77478	87245	106660	98415	102844	96726	99805
cds-WP_010356737.1	5550	6293	8334	5108	5978	6440	6356	5344	6943
cds-WP_010356960.1	103	86	111	84	76	91	83	86	81
cds-WP_010356995.1	11294	15892	16095	11446	15881	16876	12820	15588	16905
cds-WP_010357022.1	34966	51982	58560	37664	58768	54064	48632	50563	54346
cds-WP_010357075.1	2498	4461	4930	2695	5638	4509	3676	5863	3376
cds-WP_010357100.1	2615	4538	5323	3071	5110	4757	3464	4766	4842
cds-WP_010357138.1	8638	13263	16121	9960	15223	13730	11993	13880	13128
cds-WP_010357144.1	201	248	281	191	213	210	175	196	206
cds-WP_010357240.1	525	721	914	529	794	770	652	770	786
cds-WP_010357251.1	2374	2424	3330	2886	3913	2775	3246	3006	2857
cds-WP_010357322.1	7208	12101	13975	7607	12938	12274	8924	11837	12491
cds-WP_010357358.1	10670	15554	15570	12186	15134	17308	12480	14205	14683
cds-WP_010357415.1	4914	7462	7908	5351	8011	8481	6354	7695	7667
cds-WP_010357455.1	17236	25548	32268	18091	27509	24946	21620	23849	24647
cds-WP_010357457.1	4670	7052	9261	4648	8252	6808	5745	7120	7117
cds-WP_010357536.1	31	36	33	30	44	29	15	36	25
cds-WP_010357704.1	1236	1850	2240	1123	1814	1885	1328	1767	1905
cds-WP_010357712.1	2002	2106	2716	2323	2492	2617	2544	2172	2288
cds-WP_010357715.1	2865	3923	4281	2826	4545	4453	3261	4153	4686
cds-WP_010357722.1	64	134	142	52	144	122	72	128	120
cds-WP_010357738.1	65755	124595	121373	64003	108010	113728	83320	106022	114642
cds-WP_010357741.1	25202	29887	33042	28890	32235	34648	32454	29674	34976
cds-WP_010357745.1	334	791	879	305	718	675	377	869	462
cds-WP_010357909.1	19918	29888	34493	24702	35865	35430	24460	33907	31771
cds-WP_010357927.1	24007	28540	38188	19553	31051	26843	26636	27436	29537
cds-WP_010357954.1	1647	3549	4051	5441	5465	5375	4301	3875	3709
cds-WP_010357988.1	11255	11770	20151	10232	13246	14891	12482	13805	17107
cds-WP_010358100.1	2000	1910	2255	2411	2232	2232	2449	2062	2485
cds-WP_010358122.1	1378	2152	3105	1407	2439	2179	1691	2482	2377
cds-WP_010358160.1	8973	12818	17027	9578	12871	13564	11593	11895	14262
cds-WP_010358165.1	1371	2257	2766	1357	2487	1661	1538	2211	1807
cds-WP_010358189.1	8164	5718	10319	9285	5710	8296	8355	5408	8529
cds-WP_010358242.1	881	1260	1659	905	1733	1568	1188	1523	1334
cds-WP_010358264.1	65187	130291	122202	77371	128278	136520	108742	129347	148595
cds-WP_010358271.1	1853	2215	3258	2271	2555	2756	2427	2565	2762
cds-WP_010358295.1	7926	15091	16556	8520	16137	15393	10940	15564	15572
cds-WP_010358324.1	9964	24244	23212	8659	20219	18906	11805	22112	17162
cds-WP_010358325.1	2884	5367	5928	3012	4940	4810	3444	5145	4813
cds-WP_010358352.1	195	314	397	213	267	308	222	311	296
cds-WP_010358353.1	674	1316	1232	750	1399	1386	847	1440	1269
cds-WP_010358381.1	6842	7215	9774	8561	9492	9477	9160	8537	9609
cds-WP_010358382.1	11665	14096	12407	11302	12680	12511	13739	12228	12154
cds-WP_010358395.1	323	450	570	391	600	473	393	552	603
cds-WP_010358617.1	694	338	629	295	299	335	401	295	512
cds-WP_010358628.1	5671	6736	8230	6279	7671	7452	6519	6876	7084
cds-WP_010358649.1	11442	17906	21292	12026	20416	20143	13764	18548	19372
cds-WP_010358754.1	12326	14007	15757	13849	15301	14772	14032	13198	15021
cds-WP_010358796.1	1843	2158	2885	1403	2543	2100	2049	2913	2162
cds-WP_010358797.1	29907	46012	56877	26387	45342	48248	36440	44983	49808
cds-WP_010358842.1	2225	2968	3256	2126	2852	3223	2477	2832	3459
cds-WP_010358843.1	8266	11042	13794	10323	12711	12476	11169	11445	13192
cds-WP_010358844.1	1961	3479	3631	2507	3851	3712	2574	3831	4005
cds-WP_010358857.1	34899	24905	29215	34883	33374	33818	43825	34350	40057
cds-WP_010358860.1	1821	2609	3357	2174	4243	3337	2859	3726	2984
cds-WP_010358883.1	5668	6708	7405	7766	5647	5961	8439	5586	6893
cds-WP_010358890.1	604	1114	1147	500	1103	873	725	1139	1054
cds-WP_010358891.1	12075	20528	19459	12214	16818	19892	13876	16244	19977
cds-WP_010358909.1	9473	15426	18686	9843	15876	15383	11920	14551	16173
cds-WP_010358927.1	6926	7413	8301	6678	6497	7625	6634	5842	7449
cds-WP_010358932.1	230	415	488	205	339	452	260	274	448
cds-WP_010358934.1	3310	3985	4218	4106	4867	4659	4723	4446	4550
cds-WP_010358960.1	10713	17524	20108	10414	15701	16331	11053	14070	16428
cds-WP_010358997.1	12481	18886	20534	14253	21537	21570	15740	19442	20413
cds-WP_010359130.1	6782	11482	11699	7896	14528	11834	8634	13300	10504
cds-WP_010359134.1	1165	1362	1514	1230	1589	1423	1168	1405	1435
cds-WP_010359269.1	1117	2366	2201	866	1503	1488	1429	1802	2116
cds-WP_010359298.1	1277	1991	2255	486	1367	1329	1144	2049	1625
cds-WP_010359328.1	7	15	12	0	4	17	14	5	20
cds-WP_010359353.1	3828	3290	4014	5685	5495	5246	5042	4496	4337
cds-WP_010359364.1	1307	1841	2273	1317	2149	2026	1556	2122	2323
cds-WP_010359534.1	1818	4404	5066	2223	4847	4469	2913	4808	4667
cds-WP_010359665.1	75	113	116	64	99	105	88	88	112
cds-WP_010359695.1	11223	10020	11252	18589	15526	15861	21090	13979	16903
cds-WP_010359715.1	6000	12857	12797	6429	12779	11328	7266	11152	11190
cds-WP_010359721.1	22870	41448	47544	24309	44518	43132	30653	41671	43153
cds-WP_010359741.1	94	93	137	75	80	95	80	60	130
cds-WP_010359743.1	1004	1525	2133	1430	1877	1913	1363	1922	2020
cds-WP_010359883.1	1682	3307	3417	2430	3728	3360	3374	4095	4031
cds-WP_010359891.1	20719	29021	31767	23949	32228	32808	26666	29506	33206
cds-WP_010359904.1	15797	24780	25968	14768	22760	24561	18348	20558	24915
cds-WP_010359911.1	12	55	49	6	55	33	14	44	22
cds-WP_010359988.1	5	5	1	6	7	7	2	2	4
cds-WP_010360014.1	0	0	0	0	0	0	0	0	0
cds-WP_010360014.1-2	0	0	0	0	0	0	0	0	0
cds-WP_010360014.1-3	0	0	0	0	0	0	0	0	0
cds-WP_010360014.1-4	0	0	0	0	0	0	0	0	0
cds-WP_010360213.1	63	41	97	73	36	83	93	55	49
cds-WP_010360232.1	14981	28126	32897	15093	28707	26102	18704	26681	28448
cds-WP_010360332.1	10841	15097	18299	10295	15174	15672	12926	13588	16254
cds-WP_010360614.1	1557	2468	2828	1408	2537	2171	1770	2402	2093
cds-WP_010360624.1	2441	2437	3003	9949	8312	6406	4181	6033	4532
cds-WP_010360712.1	5157	5891	8495	5302	7650	6309	5517	6985	6504
cds-WP_010360735.1	1281	1465	2016	1801	1911	1893	2137	1851	1807
cds-WP_010361207.1	5760	7835	8485	6450	8896	8208	7132	7764	8451
cds-WP_010361246.1	7332	7910	10439	8293	9462	9260	8592	9468	9388
cds-WP_010950968.1	7891	16107	17098	7460	17531	16078	10708	15767	16600
cds-WP_010950969.1	1087	1830	2169	1006	1859	1626	1277	2030	1629
cds-WP_010950971.1	365	560	803	422	458	575	453	366	604
cds-WP_010950972.1	79	114	165	177	283	247	105	193	253
cds-WP_010950973.1	26	17	48	53	60	42	33	45	33
cds-WP_010950974.1	6383	9052	12226	6965	10256	9989	7636	9459	10999
cds-WP_010950975.1	4054	6020	7616	4778	6486	6859	5185	5671	7038
cds-WP_010950976.1	277	363	542	288	433	345	295	352	411
cds-WP_010950979.1	6491	9256	11795	5232	8430	8586	6751	8336	9908
cds-WP_010950980.1	5587	8571	8512	6440	9367	9664	6897	8054	9186
cds-WP_010950981.1	11661	15587	18529	10755	12986	13205	12750	13398	14711
cds-WP_010950983.1	70599	124668	146912	67232	135679	118995	88605	126509	118306
cds-WP_010950984.1	19600	31190	33743	24974	40668	36536	29770	35866	36387
cds-WP_010950985.1	486	787	1004	557	733	873	724	917	885
cds-WP_010950990.1	271	284	344	288	237	227	273	229	189
cds-WP_010950993.1	909	1375	1604	1015	1204	1273	1229	1062	1380
cds-WP_010950995.1	4678	5455	6670	5144	5910	6710	5711	5135	6278
cds-WP_010950996.1	5026	6918	8079	5964	7988	7602	6821	7308	7841
cds-WP_010950999.1	7410	7758	9762	6640	8151	7850	7810	8134	9048
cds-WP_010951003.1	2573	3616	4694	2167	3557	3428	2667	3415	3887
cds-WP_010951004.1	4582	6699	6367	6413	5889	7655	6033	6447	6536
cds-WP_010951009.1	98398	125872	154613	126796	157427	163219	143012	142862	157459
cds-WP_010951010.1	653	956	990	536	938	906	873	947	793
cds-WP_010951011.1	592	604	847	595	845	717	661	600	702
cds-WP_010951012.1	38630	65724	65352	48953	84685	75499	62817	74734	73825
cds-WP_010951018.1	4235	6968	7897	3134	4903	4761	4351	4877	5524
cds-WP_010951019.1	23385	45381	51890	39339	71913	58960	37149	62651	51182
cds-WP_010951021.1	18439	32298	34636	21104	34461	34662	24380	27969	32843
cds-WP_010951022.1	7647	8898	10569	7839	9601	9614	9114	9213	9669
cds-WP_010951023.1	58252	82416	86433	45855	79217	77697	55977	76686	80492
cds-WP_010951024.1	17520	20913	22568	14491	19494	20058	17509	19553	20928
cds-WP_010951025.1	8270	7489	9780	8422	9423	10133	10426	9405	10391
cds-WP_010951027.1	3926	5512	6401	4467	5978	6164	4862	5883	6106
cds-WP_010951035.1	13927	25110	30300	14595	26641	24150	17579	23409	25094
cds-WP_010951037.1	691	1040	1018	640	1230	1130	756	1159	1121
cds-WP_010951041.1	18824	29714	34540	17011	25756	26539	19671	25744	28571
cds-WP_010951042.1	15676	20878	17936	13696	18245	20520	16064	17370	20560
cds-WP_010951043.1	22834	34091	38270	24752	37597	39159	28170	35198	38451
cds-WP_010951044.1	21096	30898	31377	24074	33038	31932	24594	29500	30356
cds-WP_010951045.1	12351	17270	20314	13869	19969	18077	14868	18816	18821
cds-WP_010951046.1	22038	33750	39949	25045	38364	36467	26260	37445	36401
cds-WP_010951047.1	13317	16915	22181	13341	20969	18043	15577	19446	19518
cds-WP_010951048.1	98	99	149	145	130	106	109	119	111
cds-WP_010951049.1	4925	5419	6511	4574	5775	5114	5238	5069	5697
cds-WP_010951050.1	4173	4672	6803	4128	6947	5885	5598	5963	5550
cds-WP_010951052.1	43	60	60	54	93	57	34	66	57
cds-WP_010951053.1	0	0	0	0	0	0	0	0	0
cds-WP_010951053.1-2	0	0	0	0	0	0	0	0	0
cds-WP_010951053.1-3	0	0	0	0	0	0	0	0	0
cds-WP_010951056.1	8259	12579	12857	9297	14212	11958	9272	10700	12532
cds-WP_010951056.1-2	164	433	419	173	496	466	168	332	491
cds-WP_010951058.1	0	0	0	0	0	0	0	0	0
cds-WP_010951058.1-2	0	0	0	0	0	0	0	0	0
cds-WP_010951059.1	4	0	6	3	1	4	5	9	6
cds-WP_010951062.1	103	133	201	113	146	126	118	119	115
cds-WP_010951063.1	146	264	263	225	301	243	252	216	224
cds-WP_010951065.1	48	63	39	45	50	55	46	58	30
cds-WP_010951067.1	770	1139	1403	838	1108	1124	962	1003	1036
cds-WP_010951070.1	2821	3462	4072	3771	3227	3901	3557	3334	4166
cds-WP_010951071.1	5	14	13	9	4	14	9	8	5
cds-WP_010951073.1	225	289	491	306	479	320	313	299	343
cds-WP_010951075.1	285	427	447	225	383	403	284	389	410
cds-WP_010951078.1	1992	3089	4106	1692	2903	3309	2267	3047	3351
cds-WP_010951079.1	12190	15527	22551	11151	16356	16418	14219	16216	18007
cds-WP_010951080.1	3442	6246	7603	4511	7948	7315	4655	7560	6763
cds-WP_010951081.1	246	505	560	1139	1564	1406	469	659	692
cds-WP_010951082.1	6109	8363	9858	6154	10025	8372	8046	9470	9031
cds-WP_010951083.1	231	229	333	268	270	233	271	225	278
cds-WP_010951083.1-2	287	348	436	257	476	373	307	408	434
cds-WP_010951086.1	7642	15255	21406	9316	17946	17364	10255	15841	16659
cds-WP_010951087.1	6349	8605	11048	6348	8976	8732	7451	8072	9173
cds-WP_010951091.1	753	1428	1645	868	1460	1319	1134	1481	1350
cds-WP_010951092.1	8926	18849	19315	9280	17286	16038	11305	14940	16209
cds-WP_010951093.1	904	980	1033	686	695	869	794	678	891
cds-WP_010951093.1-2	323	585	654	357	551	502	421	448	541
cds-WP_010951096.1	3650	6234	5886	4471	5957	5814	5092	6952	6777
cds-WP_010951098.1	12677	19904	28091	11194	20869	18883	14053	20831	18135
cds-WP_010951100.1	1731	1758	2144	1704	2103	1998	2184	2009	1863
cds-WP_010951104.1	23195	22612	36315	27435	22679	29316	27945	22235	30351
cds-WP_010951106.1	3721	3804	5690	3463	4330	3874	3725	3811	3714
cds-WP_010951108.1	8956	9931	17475	7982	11249	12340	8861	10460	13428
cds-WP_010951109.1	16695	35716	39429	18706	39096	31967	21367	34705	29486
cds-WP_010951113.1	9831	18807	20653	10642	15964	14993	11999	13646	15189
cds-WP_010951114.1	20	15	39	21	28	44	36	37	42
cds-WP_010951115.1	744	1187	1304	700	946	1135	748	942	1218
cds-WP_010951118.1	2358	3206	4438	2549	3604	3828	2812	3405	3468
cds-WP_010951119.1	32176	44018	53873	35850	50919	51079	41445	46678	48906
cds-WP_010951127.1	3041	3004	4845	2537	3598	3396	3159	3278	3929
cds-WP_010951129.1	925	1048	1239	923	941	1137	966	1109	1364
cds-WP_010951132.1	33650	57073	65233	36725	55366	57450	43132	51879	59814
cds-WP_010951134.1	1623	2126	2590	1833	2472	2460	2072	2238	2478
cds-WP_010951135.1	1486	1474	2055	1389	1632	1612	1662	1603	1706
cds-WP_010951137.1	13286	18756	23896	14339	21956	21510	16345	20277	21420
cds-WP_010951139.1	6414	9463	11574	7491	11401	10535	8182	10302	10522
cds-WP_010951144.1	3308	4607	5151	2866	5178	4248	3997	5634	4503
cds-WP_010951146.1	23698	35820	47728	21305	35959	33337	28770	34139	39844
cds-WP_010951147.1	98	65	101	70	84	122	62	80	80
cds-WP_010951150.1	41420	63142	63905	17219	42493	35163	35424	45945	41631
cds-WP_010951151.1	691	808	946	907	951	1125	1046	1434	1103
cds-WP_010951153.1	6516	6614	8547	6799	7393	7429	7116	6974	7490
cds-WP_010951154.1	17463	26369	30599	20968	29214	28706	23741	26360	29057
cds-WP_010951155.1	1707	2546	3327	1669	2990	2825	2161	2730	3075
cds-WP_010951156.1	5783	7751	8709	5911	8075	7454	6380	7423	8121
cds-WP_010951160.1	559	1054	1128	765	963	1028	772	1025	1104
cds-WP_010951164.1	9016	14825	13589	9419	12923	14955	9594	12009	14645
cds-WP_010951168.1	12691	14537	17319	20676	19575	21737	26940	19940	24807
cds-WP_010951170.1	46	65	84	64	141	102	104	148	103
cds-WP_010951170.1-2	339	533	672	309	477	424	326	463	482
cds-WP_010951171.1	6577	9611	12540	7828	11652	11115	8646	10402	10777
cds-WP_010951172.1	218	319	462	338	406	462	343	441	324
cds-WP_010951177.1	217	290	350	209	266	235	233	298	258
cds-WP_010951181.1	11	20	49	21	7	16	34	18	15
cds-WP_010951182.1	4	3	11	8	8	17	4	9	4
cds-WP_010951185.1	304	464	608	286	502	399	374	335	384
cds-WP_010951187.1	27	10	42	22	45	38	38	55	21
cds-WP_010951190.1	6	3	14	2	6	2	1	6	13
cds-WP_010951191.1	122	98	173	81	133	125	99	152	109
cds-WP_010951195.1	0	0	0	0	0	0	0	0	0
cds-WP_010951195.1-2	0	0	0	0	0	0	0	0	0
cds-WP_010951196.1	21	43	69	40	56	60	42	48	59
cds-WP_010951198.1	644	848	1161	629	795	1015	542	826	918
cds-WP_010951203.1	115	161	170	115	191	193	162	156	198
cds-WP_010951204.1	4545	6568	8573	4447	7540	6005	5026	6635	5671
cds-WP_010951206.1	41	34	52	15	27	63	44	30	49
cds-WP_010951206.1-2	1	7	14	1	3	6	1	2	11
cds-WP_010951206.1-3	0	0	0	0	0	0	0	0	0
cds-WP_010951206.1-4	49	62	77	34	88	92	73	64	63
cds-WP_010951209.1	13420	29680	33565	18748	32711	33512	22336	30565	33651
cds-WP_010951213.1	6198	11457	14138	6287	12599	11682	7676	11022	11425
cds-WP_010951214.1	1073	3416	3042	916	2516	2408	1290	2480	2721
cds-WP_010951214.1-2	118	264	255	98	214	184	113	236	202
cds-WP_010951217.1	215	293	344	202	333	281	199	235	275
cds-WP_010951219.1	3472	6138	7488	4059	6735	6579	4695	6019	7143
cds-WP_010951223.1	16236	30315	32564	11131	26297	25273	16189	25028	26364
cds-WP_010951224.1	32698	50051	58575	26644	45531	45430	37152	45520	48451
cds-WP_010951225.1	504	1022	972	510	792	860	607	791	845
cds-WP_010951227.1	8353	5738	9713	10492	10767	9651	11562	10725	10922
cds-WP_010951228.1	4571	5499	8188	4944	8774	8165	6150	9059	9695
cds-WP_010951229.1	0	0	0	0	0	0	0	0	0
cds-WP_010951229.1-2	0	0	0	0	0	0	0	0	0
cds-WP_010951229.1-3	0	0	0	0	0	0	0	0	0
cds-WP_010951229.1-4	0	0	0	0	0	0	0	0	0
cds-WP_010951234.1	2683	3182	3824	3175	4232	3751	3175	3242	3392
cds-WP_010951235.1	39345	68077	78588	54882	73318	92393	68041	68237	85356
cds-WP_010951236.1	134	126	159	160	200	166	187	194	183
cds-WP_010951239.1	177	254	306	96	187	210	202	200	257
cds-WP_010951248.1	15535	20949	23772	15852	21656	23450	17587	20635	23128
cds-WP_010951251.1	4066	11628	8180	4673	9444	8237	6846	9123	7593
cds-WP_010951252.1	3666	4747	6104	3940	5455	5340	4357	4859	5581
cds-WP_010951253.1	9069	10675	14320	7333	12773	10150	10773	12615	11615
cds-WP_010951255.1	1326	2105	2575	1610	3024	2398	2083	2966	2782
cds-WP_010951256.1	236	252	313	238	309	263	258	255	350
cds-WP_010951257.1	281	370	382	309	456	392	367	478	353
cds-WP_010951260.1	294	389	359	238	407	386	324	394	364
cds-WP_010951264.1	6203	6247	8514	7132	7407	8307	8091	6857	8599
cds-WP_010951266.1	1121	771	1114	820	943	835	1290	1141	820
cds-WP_010951268.1	3701	3900	4927	4051	5468	4527	4516	5007	4419
cds-WP_010951269.1	1091	1199	1698	1234	1297	1340	1302	1261	1463
cds-WP_010951276.1	22	13	22	13	17	16	16	18	13
cds-WP_010951279.1	4539	7186	8007	4533	7270	6968	5460	6872	7021
cds-WP_010951282.1	95394	53850	76556	137046	96170	100263	157186	90490	110836
cds-WP_010951283.1	9975	16224	20922	58754	98520	75834	17107	36683	27089
cds-WP_010951284.1	5263	8666	10431	34657	44917	30503	9115	18334	11438
cds-WP_010951292.1	2040	1983	2533	2616	3149	2561	3387	3074	2941
cds-WP_010951295.1	8039	15126	15316	6430	10834	13070	8790	11182	13923
cds-WP_010951297.1	18052	19080	24309	21911	22870	23729	22978	19945	23167
cds-WP_010951299.1	3578	6201	7759	4664	9166	7899	6502	9545	9091
cds-WP_010951304.1	4628	7271	8652	5117	8921	8014	6418	7885	8499
cds-WP_010951305.1	1123	1213	2152	987	1353	1508	1381	1329	1637
cds-WP_010951308.1	0	0	0	0	0	0	0	0	0
cds-WP_010951308.1-2	0	0	0	0	0	0	0	0	0
cds-WP_010951314.1	0	0	1	0	2	0	1	0	0
cds-WP_010951314.1-2	0	0	0	0	0	0	0	0	0
cds-WP_010951317.1	139	183	256	162	275	205	174	228	169
cds-WP_010951319.1	3481	4709	6032	4212	5338	5470	4741	4428	5600
cds-WP_010951320.1	67586	72098	90344	79410	84030	87055	81185	71619	83745
cds-WP_010951321.1	8701	10869	13434	11194	12225	12300	11184	12340	12524
cds-WP_010951325.1	11688	20767	20682	14278	20805	21433	15874	19657	20534
cds-WP_010951327.1	5524	10939	11860	6226	11234	10329	7551	10805	10658
cds-WP_010951328.1	17341	26275	31046	22666	31752	30404	25920	28173	31194
cds-WP_010951331.1	7035	5725	6847	10185	8232	8642	10135	6744	8224
cds-WP_010951336.1	7498	9940	12530	7482	9487	10447	8600	9154	11195
cds-WP_010951337.1	16882	30494	27587	6837	16403	18336	19668	21339	28042
cds-WP_010951341.1	6816	12194	14012	7726	16465	13936	9636	13553	13971
cds-WP_010951342.1	2138	2666	3301	2374	3386	2907	2696	2932	2966
cds-WP_010951344.1	15522	21540	26528	14920	22700	21954	16769	21085	24042
[truncated: 295 more rows]

## Sheet: VST-Normalized
Data S1. Raw and VST normalized read counts.
ORF	Fe1	Fe2	Fe3	NE1	NE2	NE3	CDM1	CDM2	CDM3
cds-F9Z35_RS00045	5.50816	5.71911	5.50816	5.50816	5.50816	5.71078	5.50816	5.80238	5.50816
cds-F9Z35_RS00070	5.50816	5.50816	5.50816	5.50816	5.50816	5.50816	5.50816	5.50816	5.50816
cds-F9Z35_RS00165	12.194	11.7328	12.1483	12.0687	12.1972	12.0929	12.3012	12.2191	12.1538
cds-F9Z35_RS00255	9.65548	9.22243	9.53286	9.60986	9.23796	9.31954	9.53446	9.53455	9.36191
cds-F9Z35_RS00515	10.3948	11.4938	11.0709	10.3079	11.3651	11.1269	10.4384	11.3518	11.2219
cds-F9Z35_RS00565	14.9614	14.8385	15.2094	15.1387	15.1553	15.0488	15.0396	15.0472	15.053
cds-F9Z35_RS00575	9.73997	10.0722	10.1321	9.93991	10.473	10.2827	10.2433	10.6522	10.2951
cds-F9Z35_RS00590	9.71931	9.81801	9.72902	9.91776	9.84444	9.96414	10.0534	9.84959	9.86611
cds-F9Z35_RS00620	9.32522	9.36859	9.15603	9.75861	9.69945	9.47778	10.001	9.81341	9.59066
cds-F9Z35_RS00705	10.7593	10.6195	10.5108	11.1805	11.0876	11.1788	11.2338	11.1705	11.0174
cds-F9Z35_RS00770	11.7474	11.6032	11.6387	11.7297	11.6347	11.9173	11.6391	11.642	11.9209
cds-F9Z35_RS00775	9.78926	9.50508	9.78353	9.87242	9.56547	9.9299	9.69609	9.59626	9.76575
cds-F9Z35_RS00840	9.04702	8.77862	8.91974	8.85654	8.37427	8.78919	8.5138	8.17489	8.66471
cds-F9Z35_RS00855	11.7881	11.397	11.8059	11.8643	11.423	11.4601	11.5694	11.2693	11.4292
cds-F9Z35_RS00920	6.69074	6.73744	7.0285	6.62411	6.58517	6.46313	6.7822	6.69004	6.53667
cds-F9Z35_RS00925	11.2029	11.5804	11.5469	11.2058	11.4005	11.3605	11.299	11.4179	11.3109
cds-F9Z35_RS00940	9.91768	10.409	10.158	10.1348	10.1741	10.1923	10.1935	10.2554	10.1424
cds-F9Z35_RS00950	8.53006	8.74587	8.54957	8.87981	8.51592	8.48982	8.89838	8.25055	8.50472
cds-F9Z35_RS00955	7.37606	7.43127	7.38759	7.77937	7.40977	7.41441	7.5648	7.30068	7.19568
cds-F9Z35_RS01140	13.4382	13.673	13.696	13.4622	13.7212	13.7172	13.5791	13.7086	13.7694
cds-F9Z35_RS01195	7.43775	7.35918	7.6776	7.20886	6.9765	7.1607	6.95524	7.24242	7.22452
cds-F9Z35_RS01205	15.0157	15.3007	15.3766	15.0702	15.2559	15.3226	15.01	15.2927	15.3655
cds-F9Z35_RS01240	11.9927	11.5891	11.7582	12.2693	11.8953	11.8953	12.116	11.7518	11.8521
cds-F9Z35_RS01285	7.86426	8.2023	8.16732	8.27983	8.08268	8.03876	7.76691	7.62455	8.01717
cds-F9Z35_RS01415	6.45252	6.20172	6.11408	6.69105	6.43596	6.65974	6.57342	6.27875	6.25615
cds-F9Z35_RS01480	11.7165	11.8597	11.67	11.269	11.8347	11.928	11.6995	11.9704	11.9916
cds-F9Z35_RS01575	10.776	13.9287	13.7	10.8604	13.5139	13.7933	11.0487	13.6967	13.7108
cds-F9Z35_RS01605	10.2489	10.7339	10.5915	10.3972	10.7768	10.6762	10.3174	10.7398	10.6812
cds-F9Z35_RS01640	14.2814	14.0063	14.093	14.1839	14.2397	14.0912	14.0951	14.1947	14.1188
cds-F9Z35_RS01695	5.9365	6.02261	5.93817	5.84474	5.70923	6.14424	6.00307	5.71639	6.00094
cds-F9Z35_RS01725	12.4115	12.7393	12.6809	12.5857	13.0422	12.7793	12.9079	12.9694	12.8367
cds-F9Z35_RS01735	7.6784	7.42248	7.85792	7.33594	7.52565	7.49372	7.03917	7.41814	7.83609
cds-F9Z35_RS01775	11.565	11.8912	11.6776	11.4557	11.9301	11.9363	11.5638	11.9567	11.9142
cds-F9Z35_RS01915	8.88652	8.94054	9.03039	8.86044	8.82346	8.67504	8.93101	8.6856	8.86808
cds-F9Z35_RS02090	12.0711	12.002	11.855	12.1204	12.0671	12.0267	12.1401	12.0355	12.0454
cds-F9Z35_RS02100	9.18452	9.8023	9.74834	9.62134	9.62999	9.70998	9.32315	9.67067	9.74028
cds-F9Z35_RS02105	14.2685	14.543	14.5363	14.3983	14.3926	14.452	14.361	14.3044	14.4163
cds-F9Z35_RS02210	7.04328	6.70469	6.54304	6.6007	6.303	6.86275	6.43574	6.42469	6.9101
cds-F9Z35_RS02400	9.31298	9.76227	9.71927	9.06353	9.01749	9.16678	9.29845	9.54011	8.83139
cds-F9Z35_RS02420	5.50816	5.71911	5.50816	5.50816	5.50816	5.50816	5.73036	5.50816	5.50816
cds-F9Z35_RS02425	9.5785	9.75413	9.46603	9.99029	9.87203	9.91786	9.8883	9.61215	9.71743
cds-F9Z35_RS02465	8.17986	8.01382	8.26053	7.90163	8.2077	7.99746	7.8539	8.17002	8.16771
cds-F9Z35_RS02500	8.84445	8.74587	9.08809	9.01192	9.16596	9.01598	9.00332	9.32524	8.749
cds-F9Z35_RS02535	11.9613	11.6552	11.9064	12.1508	12.048	11.9075	12.0306	11.9704	11.9216
cds-F9Z35_RS02540	11.5312	11.9223	11.8303	12.0438	12.0255	11.7974	11.9043	11.7434	11.8726
cds-F9Z35_RS02750	7.02643	7.00582	7.09807	7.41766	7.11882	7.08787	7.23695	7.03648	6.85885
cds-F9Z35_RS02955	8.92334	8.92018	9.14144	8.87981	8.99747	8.7951	8.64612	8.87744	8.8371
cds-F9Z35_RS03010	11.4585	11.8941	11.6887	11.4867	11.8556	11.9051	11.4994	11.9278	11.7869
cds-F9Z35_RS03120	12.3581	12.331	12.5297	12.2503	12.3184	12.2038	12.2322	12.3137	12.4582
cds-F9Z35_RS03145	9.33734	9.53202	9.72763	9.56539	9.55187	9.65939	9.32803	9.75896	9.42544
cds-F9Z35_RS03210	13.0484	13.1674	13.1461	14.0792	13.9272	13.8575	13.2648	13.5771	13.3847
cds-F9Z35_RS03310	13.5512	13.7672	13.882	13.5133	13.7011	13.6851	13.4558	13.7495	13.6865
cds-F9Z35_RS03320	14.2283	14.0936	14.2246	14.0558	14.1761	14.0214	14.0948	14.1593	14.0267
cds-F9Z35_RS03335	8.58759	8.75906	8.70321	8.23179	8.88751	8.85858	8.36763	8.66865	8.66149
cds-F9Z35_RS03490	6.56621	6.5992	6.74982	7.00438	6.47576	6.84951	6.65467	6.63932	6.57249
cds-F9Z35_RS03580	5.75607	5.50816	5.50816	5.50816	5.50816	5.71078	5.95125	5.50816	5.50816
cds-F9Z35_RS03685	13.836	13.8649	13.8706	13.6692	13.7694	13.7278	13.5862	13.7628	13.7467
cds-F9Z35_RS03810	15.8437	15.7851	15.9537	15.8655	16.0354	15.8053	15.9092	16.0209	15.782
cds-F9Z35_RS03955	6.00216	5.71911	5.89306	5.98309	6.07371	6.04162	5.89227	5.71639	5.85745
cds-F9Z35_RS03985	13.2914	13.0044	13.2685	13.24	13.2102	12.9925	13.1757	13.1567	13.0892
cds-F9Z35_RS03995	11.3775	11.2859	11.2462	11.2942	11.3843	11.3913	11.3187	11.2891	11.1869
cds-F9Z35_RS04000	6.35574	6.45843	6.39927	6.35596	6.45609	6.53972	6.30012	5.8682	6.55476
cds-F9Z35_RS04010	9.2882	9.53773	9.38889	9.8256	9.82056	9.75433	9.3059	9.93204	9.26625
cds-F9Z35_RS04030	12.7982	12.8437	12.9451	12.6787	12.6366	12.7073	12.7176	12.6425	12.7507
cds-F9Z35_RS04090	9.6237	10.0337	10.0242	9.7271	9.89238	9.85326	9.69609	9.98312	9.85359
cds-F9Z35_RS04205	9.67945	9.56594	9.62238	9.74819	9.79484	9.71308	9.75524	9.90221	9.58393
cds-F9Z35_RS04240	5.50816	5.97819	5.70104	5.50816	5.50816	5.95975	6.23803	5.71639	5.50816
cds-F9Z35_RS04420	8.29198	8.6067	8.48441	8.33762	8.41678	8.50804	8.18788	8.4193	8.40768
cds-F9Z35_RS04445	6.95638	6.92809	7.19959	6.95535	7.27301	6.9751	6.96967	7.16007	6.83227
cds-F9Z35_RS04585	13.0657	13.1894	12.9396	13.173	13.2116	13.2894	13.0982	13.4164	13.0465
cds-F9Z35_RS04625	13.2203	12.9803	13.0213	12.9977	12.6025	12.8113	12.938	12.5937	12.7818
cds-F9Z35_RS04695	11.2508	11.9026	11.721	11.5171	11.9841	11.9468	11.5648	11.9826	11.8873
cds-F9Z35_RS04705	11.1215	11.6866	11.6107	10.75	11.1709	11.2881	10.9408	11.2787	11.482
cds-F9Z35_RS04750	9.84752	9.83045	9.74422	9.59597	9.54674	9.73767	9.48284	9.67067	9.93637
cds-F9Z35_RS04755	9.97879	10.1299	10.0209	9.7271	10.1906	10.0549	9.89489	10.3446	10.2331
cds-F9Z35_RS04915	6.61803	7.0667	6.63724	6.83155	7.01097	6.79481	6.43574	6.92427	6.64018
cds-F9Z35_RS05010	8.42477	7.92085	7.88916	8.31479	7.83315	8.07884	8.28324	8.17974	8.00686
cds-F9Z35_RS05020	8.71953	8.30591	8.34047	8.38218	8.135	8.33893	8.2678	8.06879	8.3605
cds-F9Z35_RS05275	11.432	10.8205	10.7638	11.7953	10.8672	11.1551	11.5984	10.8102	11.0873
cds-F9Z35_RS05365	6.51123	6.79991	6.50931	6.35596	6.56785	6.88874	6.30012	6.70637	6.99434
cds-F9Z35_RS05435	5.50816	5.50816	5.50816	5.50816	5.50816	5.50816	5.50816	5.50816	5.50816
cds-F9Z35_RS05460	5.50816	5.50816	5.50816	5.50816	5.50816	5.50816	5.50816	5.50816	5.50816
cds-F9Z35_RS05715	9.66511	8.97758	9.18882	9.36403	8.79178	8.85009	9.21377	8.71559	9.06538
cds-F9Z35_RS05845	6.53914	6.92809	6.54304	6.47356	6.81313	6.25841	6.65467	7.00032	6.68794
cds-F9Z35_RS05860	9.65063	9.94069	9.79816	9.53171	9.65246	9.70687	9.56992	9.50457	9.60899
cds-F9Z35_RS05885	7.88149	7.93878	8.26445	8.65967	8.40147	8.24596	8.05553	7.90717	8.04763
cds-F9Z35_RS05955	6.00216	5.97819	6.11408	6.35596	6.37234	6.078	6.43574	6.30514	6.35368
cds-F9Z35_RS05970	6.59248	6.4363	6.57553	6.32358	6.49497	6.33296	6.35727	6.48866	6.11025
cds-F9Z35_RS05990	6.00216	5.87289	6.17095	5.50816	5.95633	5.79447	6.00307	6.05625	6.04
cds-F9Z35_RS06000	6.77998	6.75343	6.37939	7.15401	6.68284	6.86275	6.46028	6.95021	6.44006
cds-F9Z35_RS06020	6.56621	6.87302	6.77608	6.41691	6.49497	6.6102	6.99799	6.40221	6.79108
cds-F9Z35_RS06220	8.21379	9.36859	9.10752	8.14346	8.90912	8.94079	8.15457	9.08753	8.94135
cds-F9Z35_RS06240	8.89479	9.01094	9.16842	11.4627	11.2038	10.7802	9.3059	9.70236	9.39114
cds-F9Z35_RS06260	11.2956	11.5423	11.65	12.0721	12.2827	12.1983	11.6099	11.9874	11.9365
cds-F9Z35_RS06265	11.1972	10.9248	11.0714	11.8854	11.8683	11.5815	11.2292	11.4164	11.1002
cds-F9Z35_RS06335	6.97431	7.04274	7.0285	7.31157	6.94093	7.09856	7.28164	7.1812	6.84565
cds-F9Z35_RS06450	13.0098	13.0331	13.2277	12.9789	13.1784	13.1372	13.0011	13.1502	13.1298
cds-F9Z35_RS06460	12.6111	12.6758	12.7981	12.6834	12.8824	12.5221	12.6621	12.7514	12.4587
cds-F9Z35_RS06525	7.90693	8.42331	8.38057	8.02792	8.40531	8.20154	8.04947	8.79883	8.56472
cds-F9Z35_RS06615	13.5986	13.6046	13.4683	13.8681	13.8914	13.7273	13.8208	13.8627	13.7244
cds-F9Z35_RS06635	10.9532	10.9124	10.8838	11.0383	11.1384	10.9248	10.9168	11.2098	10.7607
cds-F9Z35_RS06655	11.7136	12.3107	12.3284	11.4468	12.342	12.1546	11.6872	12.3784	12.0442
cds-F9Z35_RS06665	9.72853	10.4326	10.4524	9.20801	10.3412	10.3064	9.55751	10.4679	10.231
cds-F9Z35_RS06785	7.89002	7.60299	7.85264	7.46206	7.5108	7.48601	7.68181	7.67489	7.35071
cds-F9Z35_RS06905	11.314	10.5833	11.2218	11.9353	11.207	11.3975	11.6605	11.0149	11.2267
cds-F9Z35_RS06950	6.00216	6.13659	6.17095	5.91992	6.22628	6.42206	5.95125	6.1616	6.2295
cds-F9Z35_RS06985	8.419	8.01382	8.64495	8.91025	8.34252	8.63264	8.65399	8.4355	8.47925
cds-F9Z35_RS06995	9.26615	8.64281	9.05286	9.16461	8.77419	9.11591	8.991	8.55877	9.2493
cds-F9Z35_RS07170	9.73769	9.62074	9.75517	9.63273	9.72844	9.6036	9.72041	9.6244	9.4292
cds-F9Z35_RS07245	9.2502	9.46768	9.29047	9.36129	9.57054	9.16904	9.25802	9.55298	9.12472
cds-F9Z35_RS07250	9.39069	9.24591	9.45766	9.51948	9.30244	9.39699	9.57609	9.15683	9.32198
cds-F9Z35_RS07360	6.69074	6.73744	6.681	6.69105	6.7133	6.6102	6.32925	6.72243	6.48003
cds-F9Z35_RS07375	12.5666	12.4972	12.4967	12.9188	12.6936	12.5672	12.7908	12.6382	12.5774
cds-F9Z35_RS07420	7.55276	7.50772	7.12664	7.81309	7.48819	7.50138	7.43605	7.3288	7.43353
cds-F9Z35_RS07430	8.99039	9.9719	9.71226	8.36564	9.4492	9.22027	9.15989	9.65541	9.44043
cds-F9Z35_RS07510	12.8007	13.9213	13.8317	12.5206	13.8367	13.5724	12.8412	13.8259	13.6074
cds-F9Z35_RS07730	10.8496	11.9878	11.5983	11.5664	12.0636	11.8397	11.3885	12.0716	11.71
cds-F9Z35_RS07800	7.43775	7.92085	7.41754	7.34795	7.43381	7.66609	7.65761	7.74361	7.24337
cds-F9Z35_RS07880	5.85832	6.17001	6.41866	5.98309	6.0376	6.17476	6.16961	6.30514	6.33049
cds-F9Z35_RS07930	11.0324	10.9926	10.9649	11.1626	11.0794	11.1164	11.1708	10.9698	11.0991
cds-F9Z35_RS07980	10.9591	10.5851	10.9255	11.0993	10.76	10.836	11.0858	10.577	10.7769
cds-F9Z35_RS08080	11.7491	11.6095	11.5937	11.9131	12.0233	11.9099	12.035	12.0475	12.046
cds-F9Z35_RS08335	11.2095	11.7415	11.5406	11.4306	11.6009	11.6982	11.4568	11.6582	11.6797
cds-F9Z35_RS08415	12.0752	12.5778	12.2175	12.1758	12.3217	12.1313	12.2214	12.1012	12.1255
cds-F9Z35_RS08425	8.16605	8.81062	8.53034	8.28572	8.81776	8.70995	8.74147	8.56612	8.72146
cds-F9Z35_RS08490	11.6802	11.5596	11.4124	11.5347	11.5362	11.6428	11.6094	11.7338	11.3539
cds-F9Z35_RS08840	12.3732	12.6088	12.7593	12.0383	12.3388	12.3901	12.1624	12.4735	12.4897
cds-F9Z35_RS08880	7.79301	7.9506	7.59018	7.38329	7.82143	7.85377	7.89536	8.09995	7.54835
cds-F9Z35_RS08885	7.3244	7.43127	7.46117	6.97193	7.40165	7.1807	7.33528	7.72337	7.30713
cds-F9Z35_RS08900	7.33752	8.70555	8.30678	6.93851	7.93424	8.24159	7.14224	8.331	8.38821
cds-F9Z35_RS08985	5.50816	5.50816	5.50816	5.50816	5.50816	5.50816	5.50816	5.50816	5.50816
cds-F9Z35_RS08995	8.53006	10.1147	9.64465	8.66863	9.4492	9.46861	8.76343	9.54011	9.75083
cds-F9Z35_RS09050	6.8218	7.01826	7.14531	6.77371	7.16919	6.91412	6.98392	7.29116	7.11513
cds-F9Z35_RS09190	5.50816	5.50816	5.50816	5.50816	5.50816	5.50816	5.50816	5.50816	5.50816
cds-F9Z35_RS09195	5.50816	5.50816	5.50816	5.50816	5.50816	5.50816	5.50816	5.50816	5.50816
cds-F9Z35_RS09280	5.50816	5.50816	5.50816	5.50816	5.50816	5.50816	5.50816	5.50816	5.71015
cds-F9Z35_RS09340	10.8601	11.155	11.1838	10.627	11.2386	10.9958	10.854	11.2643	11.1741
cds-F9Z35_RS09345	10.1428	10.4816	10.327	9.73346	10.3982	10.2669	9.96698	10.7629	10.3114
cds-F9Z35_RS09365	12.6794	12.9996	12.8491	12.7805	12.9867	12.8734	12.6729	12.9665	12.8956
cds-F9Z35_RS09385	12.1536	12.8174	12.6782	12.2272	12.8647	12.6932	12.2866	12.9544	12.6226
cds-F9Z35_RS09395	10.6005	11.0587	11.0083	10.7205	11.1748	11.1082	10.5623	11.0611	11.1014
cds-F9Z35_RS09400	5.50816	5.50816	5.50816	5.50816	5.50816	5.50816	5.50816	5.50816	5.50816
cds-F9Z35_RS09405	5.50816	5.50816	5.50816	5.50816	5.50816	5.50816	5.50816	5.50816	5.50816
cds-F9Z35_RS09700	13.2844	13.7957	13.6243	13.9147	14.2342	14.1099	14.0886	14.433	14.0724
cds-F9Z35_RS09780	10.8684	10.4757	10.5506	11.2081	10.6789	10.7839	10.973	10.5544	10.7755
cds-F9Z35_RS09790	8.87403	8.71912	8.633	8.84081	8.62498	8.84155	8.59386	8.59156	9.02606
cds-F9Z35_RS09795	10.8757	11.0862	11.1747	11.0729	11.2797	11.1877	11.1093	11.2259	11.2444
cds-F9Z35_RS09800	8.16605	8.22173	8.39487	8.16928	8.45802	8.38317	7.86786	8.28689	8.28658
cds-F9Z35_RS10060	9.71468	10.22	10.0015	9.653	9.9595	9.79443	9.99637	9.8585	9.89218
cds-F9Z35_RS10065	8.84445	8.83571	8.75367	8.7126	8.76828	8.68145	8.99409	8.89788	8.82853
cds-F9Z35_RS10110	7.16987	7.61062	7.4964	7.48368	7.60439	7.36429	7.22552	7.44374	7.61259
cds-F9Z35_RS10125	13.3575	13.5147	13.2882	13.3613	13.2541	13.4251	13.3833	13.1299	13.4011
cds-F9Z35_RS10280	13.8259	14.0126	14.0383	13.7525	14.0305	13.9371	13.7219	13.9817	13.9563
cds-F9Z35_RS10285	12.7081	13.2932	13.2363	12.5843	13.2498	13.13	12.6978	13.2655	13.1261
cds-F9Z35_RS10290	10.5087	11.0693	10.9121	10.5914	11.0489	10.8494	10.75	11.0089	10.8653
cds-F9Z35_RS10295	10.9104	11.2267	11.0681	10.7717	10.9873	10.9983	10.8532	10.8523	10.9745
cds-F9Z35_RS10360	8.89066	8.72585	8.19636	8.66863	8.50524	8.74708	8.95658	8.8417	8.67113
cds-F9Z35_RS10475	13.4358	14.1986	13.8472	13.2645	14.0332	13.8323	13.4676	14.0802	13.8948
cds-F9Z35_RS10490	8.71953	9.08324	8.91484	9.17714	8.99495	8.81852	8.83769	8.85072	8.75504
cds-F9Z35_RS10645	11.0417	11.0634	11.0321	11.1148	11.1276	11.1568	11.2266	10.9443	11.1224
cds-F9Z35_RS10650	9.19457	9.49728	9.29612	8.92523	9.27368	9.09934	9.2809	9.47974	9.21044
cds-F9Z35_RS10710	10.9611	11.6068	11.2024	11.1727	11.5609	11.3098	11.1715	11.7033	10.9841
cds-F9Z35_RS10870	6.3206	5.92894	6.01621	6.17684	6.37234	6.50227	6.55192	6.25133	6.14231
cds-F9Z35_RS10875	7.10831	7.04274	6.78895	7.11113	7.3174	7.01013	7.12985	7.3288	6.99434
cds-F9Z35_RS10885	7.66838	7.90269	7.95447	7.44005	8.35452	8.05895	8.04947	8.46735	8.13984
cds-F9Z35_RS10915	9.05441	8.77538	8.89753	8.39853	9.07111	8.86421	9.33291	9.08753	8.79667
cds-F9Z35_RS10950	8.76543	9.2153	9.16842	9.04995	9.0025	9.19154	9.14886	8.94351	9.05565
cds-F9Z35_RS11240	8.66241	8.2023	8.471	8.61861	8.48727	8.37921	8.54807	8.40291	8.43826
cds-F9Z35_RS11385	5.50816	5.50816	5.70104	5.98309	5.50816	5.50816	5.50816	5.50816	5.79359
cds-F9Z35_RS11470	8.05776	8.58459	8.24477	7.96253	8.13033	8.02855	8.09719	8.36953	7.86515
cds-F9Z35_RS11500	11.9496	11.4315	11.7231	11.9893	11.8997	11.6473	11.977	11.8333	11.5897
cds-F9Z35_RS11600	5.85832	5.87289	5.93817	5.50816	5.79229	6.00245	5.89227	5.71639	6.00094
cds-F9Z35_RS11635	7.57456	7.87185	7.75384	7.48368	7.36024	7.57559	7.67379	7.36531	7.25269
cds-F9Z35_RS11790	6.7584	7.12451	6.59135	6.47356	6.7133	6.91412	6.46028	6.96295	6.68794
cds-F9Z35_RS11885	7.72737	7.65548	7.50333	7.69112	7.65211	7.58278	7.9223	7.50153	7.88795
cds-F9Z35_RS11900	8.69126	8.31044	8.54319	8.54741	8.39762	8.46392	8.64612	8.50617	8.36449
cds-F9Z35_RS11950	5.50816	5.71911	5.70104	5.50816	5.50816	5.50816	5.50816	5.50816	5.50816
cds-F9Z35_RS11955	5.50816	5.50816	5.50816	5.50816	5.50816	5.50816	5.50816	5.50816	5.50816
cds-F9Z35_RS12035	5.9365	5.71911	5.50816	5.50816	5.50816	5.50816	5.50816	5.50816	5.85745
cds-F9Z35_RS12040	5.50816	5.50816	5.50816	5.50816	5.50816	5.50816	5.50816	5.50816	5.50816
cds-F9Z35_RS12045	5.50816	5.50816	5.50816	5.50816	5.50816	5.50816	5.50816	5.50816	5.50816
cds-F9Z35_RS12050	5.50816	5.50816	5.50816	5.50816	5.50816	5.50816	5.50816	5.50816	5.50816
cds-F9Z35_RS12055	5.50816	5.50816	5.50816	5.50816	5.50816	5.50816	5.50816	5.50816	5.71015
cds-F9Z35_RS12060	5.50816	5.50816	5.50816	5.50816	5.50816	5.50816	5.50816	5.50816	5.50816
cds-F9Z35_RS12065	6.15932	6.63568	6.70911	6.6007	6.58517	6.35622	6.43574	6.22277	6.37618
cds-F9Z35_RS12095	12.0851	12.3506	12.31	12.3468	12.4895	12.363	12.1651	12.4924	12.1651
cds-F9Z35_RS12110	7.98841	7.95647	7.81509	7.87011	8.26831	8.04384	7.72118	8.04761	7.7259
cds-F9Z35_RS12135	10.786	10.5367	10.4682	10.7982	10.3801	10.4637	10.7608	10.4106	10.4736
cds-F9Z35_RS12140	10.0991	10.1854	10.4372	10.2035	10.505	10.0537	10.2689	10.5183	9.72966
cds-F9Z35_RS12200	5.9365	6.39013	5.89306	6.21663	6.13947	6.30896	6.16961	6.01602	6.2818
cds-F9Z35_RS12275	7.74646	7.47431	7.31743	7.72714	7.5108	7.24817	7.58218	7.50153	7.25269
cds-F9Z35_RS12290	7.124	7.42248	7.18177	7.26131	7.05533	7.17074	7.3561	7.51757	7.08343
cds-F9Z35_RS12295	7.98841	7.92685	8.01206	7.90939	7.82143	7.84792	7.95523	7.80253	7.68043
cds-F9Z35_RS12390	7.2566	7.7948	7.60941	7.03591	7.43381	7.27597	7.63295	7.73015	7.50366
cds-F9Z35_RS12440	11.1662	12.2319	11.6908	13.499	13.9402	13.6378	11.6976	13.163	12.3709
cds-F9Z35_RS12530	5.50816	5.50816	5.50816	5.50816	5.50816	5.50816	5.50816	5.50816	5.50816
cds-F9Z35_RS12535	9.92571	9.89109	10.0467	10.1009	10.2037	9.73615	10.2536	9.82406	9.78639
cds-F9Z35_RS12550	10.6192	10.7778	10.7254	10.8468	10.967	11.1413	10.9707	11.0009	10.9558
cds-F9Z35_RS12560	5.50816	5.50816	5.50816	5.50816	5.50816	5.50816	5.50816	5.50816	5.50816
cds-F9Z35_RS12580	7.80213	7.65548	7.9691	8.08351	7.98207	8.06893	8.27296	7.76354	7.63332
cds-F9Z35_RS12590	6.8218	6.70469	7.18177	7.29919	7.01097	6.93892	7.05257	6.8977	7.0941
cds-F9Z35_RS12595	9.21445	9.34271	9.21094	9.27364	9.08065	9.15766	9.15162	9.22291	9.00092
cds-F9Z35_RS12600	9.43648	9.30968	9.47269	9.05676	9.41202	9.5085	9.31824	9.4466	9.51486
cds-F9Z35_RS12630	7.24258	7.21144	7.64085	7.39485	7.01097	7.21008	7.03917	6.88416	7.34212
cds-F9Z35_RS12670	10.7649	11.5484	11.1999	10.9656	11.3193	11.4114	10.8506	11.4555	11.2476
cds-F9Z35_RS12690	5.50816	5.50816	5.50816	5.50816	5.50816	5.50816	5.50816	5.50816	5.50816
cds-F9Z35_RS12715	5.50816	5.50816	5.50816	5.84474	5.70923	5.50816	5.82209	5.50816	5.71015
cds-F9Z35_RS12720	5.50816	5.50816	5.50816	5.50816	5.50816	5.50816	5.50816	5.50816	5.50816
cds-F9Z35_RS12730	14.8069	15.0099	15.2026	15.0552	15.0773	15.0162	14.9402	15.0235	14.9957
cds-F9Z35_RS12755	6.71381	6.4363	6.81423	6.64695	6.69819	6.6757	6.65467	6.91107	6.46029
cds-F9Z35_RS12760	7.708	7.62575	7.7424	7.83782	7.62506	7.77569	7.64944	7.8279	7.51121
cds-F9Z35_RS12765	7.68834	7.66281	7.96424	7.88596	8.02827	7.89964	7.70557	7.57217	7.74491
cds-F9Z35_RS12770	6.8218	6.81495	6.87487	6.17684	6.77154	6.80876	6.79916	6.82823	6.70334
cds-F9Z35_RS12775	7.16987	7.27271	7.4964	7.13989	7.10848	7.47825	7.20231	7.6098	7.57012
cds-F9Z35_RS12780	7.10831	7.17958	6.85103	7.24841	7.25479	7.19058	7.20231	7.33803	7.19568
cds-F9Z35_RS12790	8.7609	9.20336	9.25223	9.2412	9.05669	9.24628	9.07212	9.17364	9.2578
cds-F9Z35_RS12800	10.7172	11.0382	11.1859	10.2247	10.9561	10.8529	10.5384	10.9622	10.9577
cds-F9Z35_RS12810	8.5978	8.7359	8.89255	8.23179	8.90644	8.81561	8.32359	8.91516	8.63545
cds-F9Z35_RS12845	8.6865	8.54311	8.64197	8.51788	8.34252	8.41835	8.52675	8.47128	8.51907
cds-F9Z35_RS12855	12.4696	12.6902	12.6525	12.6842	12.8535	12.7121	12.7164	12.8066	12.7269
cds-F9Z35_RS12860	10.1968	10.279	10.2974	9.70355	10.3193	10.2099	9.97633	10.094	10.4312
cds-F9Z35_RS12865	8.80987	8.48848	8.84173	8.99783	8.43567	8.8614	8.79218	8.73524	8.7307
cds-F9Z35_RS12920	7.13949	7.75453	7.74813	7.32381	7.85628	7.73166	7.32474	7.90717	7.68702
cds-F9Z35_RS12955	7.36334	7.70594	7.85264	7.49436	7.50331	7.27597	7.34574	7.47709	7.5773
cds-F9Z35_RS12960	8.10211	8.37236	8.50099	8.62323	8.25982	8.52959	8.47421	8.38214	8.62225
cds-F9Z35_RS12965	8.47563	8.5883	8.58727	8.80477	8.18089	8.8444	8.56907	8.4752	8.61227
cds-F9Z35_RS12975	11.2971	11.3986	11.4076	10.784	11.1236	11.3381	10.9582	11.0866	11.3134
cds-F9Z35_RS13000	9.80894	9.34922	9.53922	9.6796	9.15923	9.53155	9.50242	9.31447	9.58561
cds-F9Z35_RS13005	10.8443	10.9696	10.8561	10.7982	10.9064	11.0284	10.7742	10.6991	10.9196
cds-F9Z35_RS13015	11.7113	11.6543	11.6387	11.7978	11.5798	11.5542	11.6381	11.4864	11.536
cds-F9Z35_RS13020	10.3069	10.3433	10.302	10.5295	10.3253	10.4387	10.4957	10.2887	10.3276
cds-F9Z35_RS13030	9.45329	9.36002	9.22878	9.57013	9.33462	9.37948	9.26569	9.30579	9.26414
cds-F9Z35_RS13035	5.50816	5.50816	5.50816	5.50816	5.50816	5.50816	5.50816	5.50816	5.50816
cds-F9Z35_RS13050	5.50816	5.50816	5.50816	5.50816	5.50816	5.50816	5.50816	5.50816	5.50816
cds-F9Z35_RS13265	8.66241	8.78508	8.70607	8.88748	9.06151	8.94079	9.03364	8.87449	8.9334
cds-F9Z35_RS13270	8.8989	8.46844	8.66855	9.12633	8.20327	8.56479	8.81687	8.05824	8.31166
cds-F9Z35_RS13275	7.75591	7.30221	8.1204	7.73599	7.57631	7.6251	7.72118	7.40949	7.80037
cds-F9Z35_RS13285	10.6951	10.3849	10.6007	10.538	10.6353	10.5161	10.4805	10.6203	10.6438
cds-F9Z35_RS13290	10.9601	11.1661	11.2644	10.9393	11.3915	11.181	10.9336	11.4482	11.0837
cds-F9Z35_RS13295	12.5486	12.9104	12.9211	12.6475	13.1784	12.8589	12.6144	13.205	12.726
cds-F9Z35_RS13300	7.81119	7.59531	7.9197	7.62561	7.81553	7.76326	7.7134	7.94798	7.62645
cds-F9Z35_RS13305	9.8305	9.5472	9.33871	10.061	9.36802	9.50133	9.83106	9.51589	9.6466
cds-F9Z35_RS13310	5.50816	5.50816	5.50816	5.50816	5.50816	5.50816	5.50816	5.71639	5.79359
cds-F9Z35_RS13315	5.50816	5.50816	5.50816	5.50816	5.50816	5.50816	5.50816	5.50816	5.50816
cds-F9Z35_RS13320	10.6291	10.7601	10.7392	10.7034	10.9992	10.8274	10.8616	10.9989	10.8423
cds-F9Z35_RS13325	8.80987	9.45365	9.37473	8.72123	9.46017	9.25057	9.07795	9.61215	9.45526
cds-F9Z35_RS13330	11.0005	11.4341	11.2801	11.0029	11.3563	11.2423	10.9861	11.3571	11.1863
cds-F9Z35_RS13335	7.708	7.70594	7.65322	7.48368	7.83315	7.67947	7.6977	7.47709	7.33346
cds-F9Z35_RS13340	5.50816	5.50816	5.50816	5.50816	5.50816	5.50816	5.50816	5.50816	5.50816
cds-F9Z35_RS13345	5.50816	5.50816	5.50816	5.50816	5.50816	5.50816	5.50816	5.50816	5.50816
cds-F9Z35_RS13355	8.91117	8.50824	8.956	8.86822	8.65419	8.80686	8.61822	8.72545	8.76706
cds-F9Z35_RS13360	7.05989	7.01826	6.77608	6.55201	6.89163	6.48293	6.88005	7.14937	6.60696
cds-F9Z35_RS13370	9.43648	10.2756	9.91504	9.38576	9.92962	9.91517	9.54078	9.9585	10.1763
cds-F9Z35_RS13375	5.50816	5.50816	5.50816	5.50816	5.50816	5.50816	5.50816	5.50816	5.50816
cds-F9Z35_RS13385	5.50816	5.50816	5.50816	5.50816	5.50816	5.50816	5.50816	5.50816	5.50816
cds-F9Z35_RS13390	5.50816	5.50816	5.50816	5.50816	5.50816	5.50816	5.50816	5.50816	5.50816
cds-WP_002212556.1	13.4675	12.8553	12.7638	13.1346	12.9574	12.9003	13.2051	13.0752	12.7298
cds-WP_002212575.1	9.38486	9.51861	9.38537	9.43087	9.43815	9.22681	9.26058	9.34867	9.36976
cds-WP_002212596.1	13.3348	12.829	12.7379	13.2864	12.8212	13.0443	13.2935	12.9549	13.1233
cds-WP_002212663.1	12.0116	11.5647	11.7176	11.9247	11.6242	11.7087	11.863	11.6394	11.7655
cds-WP_002212665.1	11.2128	11.2666	11.1828	11.3545	11.4401	11.4266	11.5112	11.716	11.3083
cds-WP_002212817.1	12.7889	12.9005	12.6476	12.7779	12.9211	12.724	13.0485	13.0554	12.762
cds-WP_002212887.1	7.22838	6.70469	7.21715	7.24841	6.85311	7.07709	7.27062	6.76913	6.9101
cds-WP_002213175.1	11.7913	12.243	11.9972	12.0616	12.1761	12.0054	12.1877	12.7201	12.2068
cds-WP_002213306.1	12.3754	11.7287	11.8374	12.2227	11.4424	11.9419	12.1195	11.8534	11.5515
cds-WP_002213318.1	12.1924	12.0663	12.0469	12.352	12.0104	12.156	12.0793	12.0035	12.3089
cds-WP_002213349.1	13.69	13.7885	13.5085	13.7502	13.2584	13.4895	13.5212	13.3014	13.3799
cds-WP_002213385.1	12.9004	12.5396	12.5631	13.3501	12.4884	12.8308	12.9038	12.5868	12.5297
cds-WP_002213535.1	13.6535	13.0458	13.2724	11.9508	12.1021	12.0837	13.1861	12.6239	12.687
cds-WP_002213975.1	6.97431	7.16877	7.13601	7.24841	7.10848	6.9751	7.37658	7.08297	7.16611
cds-WP_002214037.1	9.2502	8.93475	9.01445	10.7656	9.57727	9.67061	9.04559	9.30143	8.76107
cds-WP_002214103.1	14.4861	14.193	13.8864	14.3076	13.8352	14.0915	14.275	13.9565	14.0528
cds-WP_002214303.1	10.3463	9.74265	9.68531	10.6926	9.79339	10.0707	10.4134	9.82406	9.86749
cds-WP_002214312.1	14.9823	15.129	15.1481	15.0872	15.3058	15.2578	15.0345	15.1853	15.1505
cds-WP_002214361.1	12.734	12.8479	12.5334	12.8399	12.9315	13.0845	13.0715	13.0978	13.1741
cds-WP_002214367.1	10.1324	9.94355	9.94761	10.1758	9.85416	10.0178	10.0825	9.81646	9.96379
cds-WP_002214728.1	8.65266	8.15249	8.15468	8.49784	8.24266	8.26765	8.56489	8.41522	7.99647
cds-WP_002214793.1	15.898	15.6435	15.3908	16.0272	15.6384	15.7655	15.9649	15.6904	15.7463
cds-WP_002214801.1	14.961	14.5897	14.2985	15.2703	14.7377	14.775	15.2228	14.9207	14.7721
cds-WP_002214819.1	13.8482	13.4622	13.4931	13.8238	13.6941	13.4587	13.847	13.7736	13.3396
cds-WP_002214948.1	12.702	12.3137	12.2637	12.6926	12.4222	12.3336	12.6827	12.5832	12.3893
cds-WP_002215003.1	15.2636	14.5835	14.6261	15.3186	14.872	14.9016	15.4156	14.9676	15.0567
cds-WP_002215099.1	9.89535	10.661	10.2176	10.039	10.6828	10.6138	10.0371	10.8389	10.0877
cds-WP_002215102.1	8.8572	9.45163	9.12034	9.22017	9.34452	9.30931	9.05153	9.66729	8.67433
cds-WP_002215112.1	7.50799	7.45727	7.48243	7.77937	7.62506	7.84205	7.99372	8.15036	7.23398
cds-WP_002215131.1	5.50816	5.50816	5.50816	5.50816	5.50816	5.50816	5.50816	5.50816	5.50816
cds-WP_002215131.1-2	6.53914	6.02261	6.14319	6.38703	5.99871	6.48293	6.16961	6.05625	6.00094
cds-WP_002215364.1	11.2242	11.2672	11.2129	10.7738	11.3805	11.0147	11.0771	11.4902	11.092
cds-WP_002215369.1	14.9191	15.1011	14.8464	14.4675	14.9135	14.8334	14.6842	15.0023	14.8276
cds-WP_002215394.1	14.7001	14.4039	14.4658	14.5754	14.0742	14.3888	14.4988	14.2939	14.2317
cds-WP_002215400.1	17.2703	17.2591	16.9625	17.0021	17.0003	17.2643	17.1471	17.1309	17.2236
cds-WP_002215424.1	14.0282	14.1417	13.8381	13.8028	13.8137	14.0009	13.9197	13.929	13.8418
cds-WP_002215430.1	15.4681	15.5855	15.1758	15.2643	15.0909	15.3044	15.2751	15.1673	15.4082
cds-WP_002215432.1	11.7625	11.6918	11.5983	11.4786	10.8815	11.5103	11.508	11.2475	11.2904
cds-WP_002215438.1	14.6149	14.7369	14.1782	14.355	14.3032	14.5493	14.4464	14.6748	14.4152
cds-WP_002215441.1	14.1889	14.2713	13.7385	13.9827	13.8797	14.1334	13.9874	13.9999	14.0986
cds-WP_002215445.1	16.094	16.2375	15.6588	15.9068	15.8089	16.0263	15.9419	15.9988	16.0869
cds-WP_002215452.1	11.6284	11.8233	11.333	11.577	11.5554	11.9369	11.6069	12.024	11.5247
cds-WP_002215453.1	14.6572	14.6153	14.0869	14.6928	14.3792	14.5593	14.4639	14.4415	14.3065
cds-WP_002215455.1	16.8168	16.9598	16.4989	16.6875	16.6974	16.8758	16.7083	16.8157	16.8068
cds-WP_002215628.1	9.81328	9.65789	9.43738	8.26201	8.58844	9.00838	9.44062	9.19025	9.16822
cds-WP_002216244.1	14.2628	14.3314	13.8418	14.2586	13.9368	14.3341	14.2141	14.1712	14.2251
cds-WP_002216249.1	15.3553	15.4659	14.948	15.3271	15.3216	15.5128	15.4341	15.586	15.2991
cds-WP_002216332.1	10.9601	10.6106	10.5777	10.4738	10.5879	10.6642	10.9699	11.2407	10.6598
cds-WP_002216341.1	11.8801	12.206	11.9101	10.6641	11.3563	11.4038	11.8027	11.8564	11.819
cds-WP_002216361.1	8.48669	8.25978	8.17568	8.11048	8.10671	8.10331	8.20424	8.0315	8.04763
cds-WP_002216391.1	13.4935	12.7831	12.483	13.3294	12.3511	12.7231	13.2046	12.6051	12.5531
cds-WP_002216461.1	12.6782	13.1594	13.0219	12.6754	13.0631	12.9957	12.7655	13.1386	12.9191
cds-WP_002216601.1	5.50816	5.50816	5.50816	5.50816	5.50816	5.50816	5.50816	5.50816	5.50816
cds-WP_002216601.1-2	5.50816	5.50816	5.50816	5.50816	5.50816	5.50816	5.50816	5.50816	5.50816
cds-WP_002216652.1	13.1628	13.4348	13.0196	13.0273	13.1583	13.3994	13.0611	13.1333	13.2389
cds-WP_002216672.1	13.9858	12.9071	13.285	14.3268	13.2678	13.372	14.198	13.2439	13.5502
cds-WP_002217382.1	15.2616	15.7269	15.416	15.6081	15.7881	15.9842	15.7688	15.943	16.036
cds-WP_002217533.1	15.7085	15.4012	14.0647	15.7381	14.6661	15.1282	15.9048	15.0138	15.0489
cds-WP_002217668.1	12.2545	11.886	11.9931	12.1349	12.0978	11.8861	12.1927	12.0569	11.9577
cds-WP_002217790.1	15.5528	15.4157	15.2218	15.2417	15.3601	15.3606	15.288	15.4273	15.2127
cds-WP_002217809.1	15.3846	15.0063	14.9963	15.2107	14.8023	14.8943	15.1346	14.8714	14.9296
cds-WP_002218119.1	10.2361	9.62074	9.85525	11.057	10.0909	9.87696	10.8147	9.76844	9.77316
cds-WP_002218233.1	9.29132	9.16443	9.05063	8.77195	8.82346	8.80686	9.21904	9.28607	8.90383
cds-WP_002218303.1	10.3463	10.6843	10.6202	10.4938	10.8937	10.8543	10.4202	11.2092	10.2523
cds-WP_002219406.1	14.7469	14.2238	14.0138	14.5287	14.296	14.2523	14.6037	14.3613	14.1703
cds-WP_002219692.1	11.5061	10.5215	10.7149	11.2202	10.2735	10.6562	10.9256	10.4814	10.6324
cds-WP_002219918.1	8.17986	8.13205	7.88401	8.26797	8.01814	7.99221	8.17133	8.20375	8.08233
cds-WP_002220312.1	8.86984	9.32299	9.35863	8.56194	9.36802	9.20487	8.9629	9.47201	8.87917
cds-WP_002221286.1	8.99807	8.95775	9.02812	9.15196	9.27576	8.88375	9.3059	9.23669	8.7908
cds-WP_002221302.1	9.76706	10.3115	10.0366	9.71644	10.3002	10.2627	10.326	10.3964	10.0467
cds-WP_002221359.1	13.1919	13.5936	13.4266	13.151	13.6633	13.6167	13.1594	13.6864	13.7271
cds-WP_002223367.1	14.7022	14.2536	14.3243	14.6904	14.3121	14.4465	14.714	14.3442	14.419
cds-WP_002225728.1	8.75637	8.90546	8.61184	8.30323	8.93305	8.92742	8.84113	9.32524	8.34441
cds-WP_002226758.1	11.144	10.5262	10.6702	11.0696	10.9057	10.6054	11.124	10.9834	10.4961
cds-WP_002227008.1	13.9416	14.3069	14.1145	14.0962	14.2928	14.2551	14.0516	14.3658	14.1366
cds-WP_002229974.1	12.5411	11.8714	12.3218	12.6235	12.1471	12.206	12.5072	12.181	12.2517
cds-WP_002230436.1	13.2449	13.1948	13.2174	13.395	13.1708	13.3203	13.4088	13.0666	13.331
cds-WP_002231544.1	13.188	13.1091	13.0857	13.1583	13.0558	12.9309	13.1628	13.0486	12.9924
cds-WP_002231813.1	10.6762	11.5361	11.0433	10.7614	11.4787	11.4233	11.1177	11.7688	11.2868
cds-WP_002231818.1	10.0188	10.8212	10.1693	9.9344	10.3896	10.3872	10.0401	10.5221	10.0983
cds-WP_002232040.1	14.6043	14.3211	13.9297	14.2887	14.3158	14.2938	14.5576	14.5619	14.2834
cds-WP_002232149.1	10.3934	10.6979	10.4757	10.5867	10.5888	10.3439	10.4157	10.6983	10.3818
cds-WP_002232153.1	11.0591	11.2119	11.0856	11.1859	11.3223	10.9958	11.0271	11.504	10.5573
cds-WP_002232586.1	15.0952	14.6033	14.5181	14.9292	14.3573	14.6806	14.8904	14.4661	14.6365
cds-WP_002233417.1	14.7441	14.7742	14.2937	14.6937	14.2954	14.5392	14.487	14.3423	14.2947
cds-WP_002234414.1	8.80987	8.91137	8.74538	9.36129	9.17932	9.28233	9.29095	9.44857	9.05076
cds-WP_002235413.1	6.00216	6.02261	6.27131	6.2897	5.85587	5.9124	5.95125	5.92354	6.14231
cds-WP_002235622.1	11.2627	11.3493	11.5315	11.1221	11.2966	11.3189	11.2784	11.2643	11.3773
cds-WP_002237424.1	11.5094	11.411	11.4461	11.8648	11.5162	11.4743	11.6059	11.3103	11.4825
cds-WP_002237787.1	9.99032	9.79597	9.97127	9.64178	9.86518	9.56288	9.92416	10.177	9.53593
cds-WP_002237935.1	10.5378	10.027	10.0743	10.3374	10.0419	10.0426	10.3296	10.2588	9.99324
cds-WP_002238237.1	12.842	12.2113	12.4777	12.8606	12.5682	12.3813	12.9753	12.6468	12.2598
cds-WP_002238713.1	5.50816	5.50816	5.50816	5.50816	5.50816	5.50816	5.50816	5.50816	5.50816
cds-WP_002238713.1-2	5.50816	5.50816	5.50816	5.50816	5.50816	5.50816	5.50816	5.50816	5.50816
cds-WP_002238889.1	11.8072	12.0119	11.9862	11.6476	11.8747	11.7499	11.8257	11.9204	11.8068
cds-WP_002239757.1	9.74452	9.72276	9.74009	9.88769	10.1585	10.029	9.90471	10.4396	9.64337
cds-WP_002241285.1	12.4022	12.4852	12.3502	12.2114	12.1218	12.2615	12.2806	12.2206	12.2139
cds-WP_002241413.1	13.5684	13.7157	13.6831	13.216	13.5243	13.3213	13.4373	13.6828	13.4279
cds-WP_002242092.1	9.37018	9.07801	8.98669	8.79664	8.65419	8.68465	8.98481	8.89788	8.97791
cds-WP_002243493.1	8.99423	8.82948	9.1868	9.12633	8.73834	8.87541	8.98481	8.73524	8.7908
cds-WP_002247584.1	13.6379	13.4761	13.2616	13.7811	13.4888	13.3162	13.6064	13.4467	13.2939
cds-WP_002255718.1	5.50816	5.50816	5.50816	5.50816	5.50816	5.50816	5.50816	5.50816	5.50816
cds-WP_002255718.1-2	5.50816	5.50816	5.50816	5.50816	5.50816	5.50816	5.50816	5.50816	5.50816
cds-WP_002259831.1	10.1968	10.9577	10.5623	9.95267	10.7097	10.5666	10.2827	10.9048	10.4818
cds-WP_003686851.1	13.6844	14.4632	14.0934	13.7084	14.4678	14.4288	13.8693	14.5491	14.4547
cds-WP_003686859.1	11.9994	12.628	12.4339	12.0629	11.9683	12.2264	11.9594	12.1299	12.2488
cds-WP_003686860.1	16.4814	16.3886	16.3417	16.1873	16.0765	16.2907	16.2397	16.162	16.3584
cds-WP_003686861.1	17.2431	17.1838	17.1052	16.872	17.0335	17.1676	17.0419	17.1673	17.1678
cds-WP_003686864.1	9.06906	8.8846	9.10967	8.83288	9.17711	8.99563	9.10389	9.32524	8.98049
cds-WP_003686866.1	14.9342	15.0035	15.0346	15.0746	15.4292	15.2117	15.3928	15.3704	15.3098
cds-WP_003686868.1	12.7598	12.9488	12.9109	12.9758	13.1142	12.992	12.9848	13.148	12.8321
cds-WP_003686869.1	14.6532	14.883	14.8493	14.6259	14.8664	14.8224	14.7028	14.8634	14.826
cds-WP_003686871.1	13.9217	13.9273	14.0086	13.9933	13.9839	13.8848	13.9502	13.9804	13.9945
cds-WP_003686873.1	11.9108	12.0898	12.0411	11.8003	11.7415	11.9099	11.8846	11.8269	11.8653
cds-WP_003686881.1	13.8109	14.0121	14.0153	13.8695	14.1314	14.049	13.9413	14.0636	13.9906
cds-WP_003686885.1	13.002	13.528	13.3283	13.0755	13.4801	13.4716	13.0814	13.5259	13.3102
cds-WP_003686889.1	12.1178	12.2875	12.2727	12.1766	12.2326	12.209	12.1072	12.2188	12.1793
cds-WP_003686892.1	10.2743	10.2176	10.2274	10.544	10.0371	10.2753	10.4099	10.0713	10.1751
cds-WP_003686894.1	11.8904	11.8677	11.9095	12.0099	11.8333	11.8057	11.8508	11.6544	11.7707
cds-WP_003686897.1	12.1761	12.0312	12.0101	12.5866	12.1988	12.2205	12.2847	11.9393	12.133
cds-WP_003686899.1	12.651	12.0729	11.9934	12.9763	12.0725	12.3519	12.725	11.982	12.1923
cds-WP_003686901.1	12.8061	13.1927	12.8545	12.6365	12.7963	13.0367	12.6628	12.7129	13.0178
cds-WP_003686904.1	12.7375	12.8341	12.9639	12.7532	12.5354	12.6836	12.7585	12.5713	12.6878
cds-WP_003686915.1	13.7825	13.726	13.7081	13.84	13.5807	13.7217	13.8042	13.519	13.7408
cds-WP_003686917.1	10.8694	12.8113	12.1808	11.2194	12.0416	12.3765	11.3549	12.3145	12.3917
cds-WP_003686921.1	10.7871	11.8871	11.1849	11.205	11.5613	11.482	11.3704	11.731	11.5225
cds-WP_003686927.1	15.1764	14.7922	14.7616	15.5726	15.1908	15.1152	15.7475	15.2039	15.2475
cds-WP_003686929.1	13.2355	13.3526	13.1542	13.6563	13.6805	13.5961	14.0005	13.6696	13.6833
cds-WP_003686938.1	14.7003	14.6236	14.6209	14.7723	14.7241	14.6492	14.7865	14.7103	14.6982
cds-WP_003686940.1	11.66	11.3818	11.556	11.8129	11.7892	11.462	11.8714	11.7949	11.3474
cds-WP_003686942.1	12.4768	12.2771	12.3192	12.6517	12.3194	12.2578	12.4771	12.2487	12.2575
cds-WP_003686944.1	15.9153	15.2651	15.0421	15.5555	15.313	15.2377	15.6513	15.3662	15.2279
cds-WP_003686946.1	16.0121	15.3472	15.1167	15.758	15.1973	15.3315	15.7886	15.2687	15.2801
cds-WP_003686949.1	11.4439	11.0029	11.2019	11.105	10.8535	10.8522	11.1883	11.0765	10.9315
cds-WP_003686964.1	9.7782	9.54908	9.65638	9.68835	9.4363	9.41619	9.47846	9.42274	9.4141
cds-WP_003686967.1	13.0584	12.8788	13.0736	13.1997	12.9726	13.0835	13.0749	12.9917	13.169
cds-WP_003686969.1	13.0109	12.2836	13.021	13.4353	12.5113	13.1541	13.2785	12.485	13.0519
cds-WP_003686971.1	13.3774	12.8191	13.1888	13.7324	12.9713	13.5641	13.5196	12.8593	13.4686
cds-WP_003686973.1	8.64285	8.35056	8.51411	8.67309	8.54399	8.2805	8.61822	8.16513	8.56472
cds-WP_003686995.1	10.5325	10.3004	10.5379	10.5937	10.5077	10.4847	10.6793	10.4005	10.3584
cds-WP_003686996.1	13.7592	13.475	13.6682	13.9594	13.8836	13.7461	14.0206	13.8276	13.8289
cds-WP_003686997.1	9.19457	9.03004	8.99368	9.42038	8.9118	9.0185	9.33534	9.22061	9.106
cds-WP_003686999.1	13.577	13.2459	13.0887	13.819	13.441	13.3955	13.6912	13.2961	13.3717
cds-WP_003687000.1	12.9686	12.7292	12.5762	12.9885	12.6994	12.7671	12.9448	12.6585	12.824
cds-WP_003687007.1	11.9016	11.4967	11.4561	12.326	11.9564	11.8468	12.187	11.9147	11.6651
cds-WP_003687014.1	11.6148	11.6612	11.6722	11.7434	11.5881	11.5438	11.5208	11.5204	11.6313
cds-WP_003687035.1	11.2878	11.2494	11.3783	11.0168	11.0841	11.2364	11.2569	11.1459	11.2639
cds-WP_003687037.1	12.8907	12.7323	12.5476	13.1096	12.7288	12.7171	12.8794	12.727	12.7648
cds-WP_003687038.1	12.4105	12.3143	12.2376	12.4318	12.4105	12.4918	12.4617	12.4443	12.4323
cds-WP_003687045.1	8.42477	8.84809	8.87749	9.61676	9.77889	9.63831	8.79574	9.42073	9.25568
cds-WP_003687047.1	8.419	8.6884	8.53999	9.01192	9.24433	9.18483	8.38676	8.82654	8.85408
cds-WP_003687059.1	15.1514	14.7566	14.7273	14.6017	14.4431	14.4045	14.6761	14.5936	14.595
cds-WP_003687065.1	10.556	10.6061	10.488	10.3744	10.5577	10.5802	10.628	10.5992	10.6235
cds-WP_003687071.1	9.71699	8.96912	9.33323	9.51456	9.07589	9.27182	9.71297	9.42274	9.21481
cds-WP_003687072.1	10.886	10.5253	10.5824	10.8103	10.6998	10.6416	10.8931	10.956	10.5077
cds-WP_003687075.1	12.7787	12.541	12.5847	12.8065	12.759	12.5546	12.8564	12.8214	12.6928
cds-WP_003687077.1	15.3752	15.4143	15.5585	15.3211	15.6047	15.4947	15.4704	15.5501	15.5568
cds-WP_003687082.1	12.8034	12.7165	12.7704	12.6798	12.5865	12.5849	12.6643	12.4396	12.6605
cds-WP_003687104.1	12.3444	11.8334	11.8776	12.0993	11.6554	11.8447	11.9393	11.6248	11.9045
cds-WP_003687105.1	13.2788	12.8827	13.0736	13.3206	12.8824	13.0995	13.2199	12.9357	13.0922
cds-WP_003687106.1	9.62617	9.41899	9.62686	9.80964	9.45652	9.69906	9.7167	9.59092	9.68324
cds-WP_003687109.1	10.4192	9.9733	10.3452	10.6338	10.1674	10.3892	10.5054	10.2655	10.4086
cds-WP_003687122.1	14.0607	14.0434	13.9882	14.0679	14.0117	14.0346	14.0707	14.032	14.0644
cds-WP_003687134.1	11.8955	11.9711	11.9067	11.7836	12.0937	12.0403	11.9555	12.1099	12.0708
cds-WP_003687141.1	15.063	14.6898	14.5565	15.19	14.8556	14.8424	15.1918	14.7623	14.7631
cds-WP_003687145.1	13.1564	12.7978	12.8135	13.39	13.0383	12.9579	13.2719	12.9889	12.9967
cds-WP_003687149.1	11.6914	11.9081	11.6522	11.7928	11.858	11.8035	11.6415	11.894	11.6977
cds-WP_003687152.1	14.802	14.5446	14.2379	15.0968	14.4465	14.7316	14.8336	14.4886	14.6047
cds-WP_003687154.1	17.6505	17.4818	17.2338	17.7138	17.3393	17.6382	17.7044	17.3759	17.5993
cds-WP_003687159.1	14.5341	14.0696	13.9293	14.6435	13.8357	14.0848	14.4659	13.8365	14.0823
cds-WP_003687170.1	13.5403	13.6224	13.5036	13.4066	13.5511	13.3676	13.4746	13.373	13.3549
cds-WP_003687178.1	10.7253	10.7536	10.7163	10.8012	10.7362	10.8958	10.8086	10.7573	10.7843
cds-WP_003687179.1	13.7964	13.7799	13.6583	13.9845	13.8135	13.9443	13.9304	13.7469	13.8767
cds-WP_003687181.1	8.57213	8.46844	8.75091	8.62784	8.61841	8.70995	8.52675	8.82043	8.76407
cds-WP_003687182.1	13.0682	13.2236	13.4027	13.0543	13.3307	13.2973	13.121	13.3753	13.4559
cds-WP_003687184.1	12.9917	12.8539	13.0233	12.974	13.0071	12.9567	13.0316	12.9944	12.9967
cds-WP_003687186.1	12.0864	11.7696	11.8641	11.8619	11.7007	11.8064	12.0793	11.9158	11.6801
cds-WP_003687191.1	15.0333	14.8906	15.0517	14.9466	14.9191	15.0263	15.0139	14.9841	15.079
cds-WP_003687193.1	11.5553	11.3876	11.4653	11.672	11.5101	11.5937	11.6415	11.4442	11.6022
cds-WP_003687194.1	14.9167	15.4358	15.123	14.9094	15.3233	15.3553	14.9637	15.3098	15.2667
cds-WP_003687195.1	13.8631	14.1592	13.92	14.0026	13.9663	14.1387	14.0283	13.9362	14.0803
cds-WP_003687201.1	11.2847	11.5441	11.4167	11.5091	11.4742	11.4857	11.4512	11.4749	11.4698
cds-WP_003687220.1	14.2097	14.4263	14.1688	14.025	14.2972	14.1065	14.0843	14.4567	14.2303
cds-WP_003687222.1	13.0166	12.6251	12.8713	13.093	12.7833	12.6442	12.9625	12.7866	12.6639
cds-WP_003687226.1	11.9496	11.4801	11.6854	12.1337	11.5931	11.5726	11.7926	11.3952	11.6038
cds-WP_003687228.1	10.8983	10.5925	10.7759	10.9985	10.6321	10.6865	10.8506	10.4967	10.7321
cds-WP_003687250.1	12.9444	13.1007	13.0407	12.9676	13.1075	13.0901	13.0034	13.0759	13.1224
cds-WP_003687252.1	13.6047	13.1843	13.221	13.6906	13.1668	13.2057	13.5363	13.1576	13.2812
cds-WP_003687253.1	11.0052	11.0568	11.1245	10.9079	11.0699	10.9727	11.0174	10.9949	11.0825
cds-WP_003687255.1	14.0363	13.786	13.811	13.3339	13.2221	13.3448	13.8254	13.4775	13.5092
cds-WP_003687258.1	13.2146	13.0169	13.111	13.2898	13.0981	13.2637	13.2032	13.0477	13.2642
cds-WP_003687260.1	12.386	12.4647	12.6685	11.944	12.3408	12.2728	12.1807	12.4759	12.481
cds-WP_003687268.1	8.94737	8.85424	8.90497	8.8209	8.59516	8.58549	8.8616	8.87449	8.44204
cds-WP_003687278.1	11.9363	11.9549	12.0355	11.6659	11.621	11.6424	11.6715	11.716	11.7333
cds-WP_003687280.1	8.48117	8.29223	8.27224	8.29742	7.77957	8.07884	8.25218	8.3047	8.12094
cds-WP_003687282.1	8.4476	8.43577	8.12473	8.42536	7.96102	7.87115	8.21504	7.99871	8.11617
cds-WP_003687293.1	12.7516	13.4516	13.1885	12.2358	13.2373	13.2838	12.6449	13.3918	13.4899
cds-WP_003687296.1	13.6969	14.4535	14.1223	13.5022	14.1044	14.4397	13.6647	14.2919	14.4364
cds-WP_003687298.1	11.1637	11.5456	11.3303	10.8113	11.0675	11.2229	10.8733	11.1657	11.4652
cds-WP_003687300.1	12.1421	12.6067	12.4363	11.9047	12.0428	12.3446	12.1422	12.0384	12.4969
cds-WP_003687306.1	14.3777	14.6838	14.467	14.3853	14.5087	14.6472	14.3827	14.4547	14.5876
cds-WP_003687310.1	13.2623	13.9721	13.7894	12.942	13.7219	13.7747	13.1677	13.7854	13.7897
cds-WP_003687313.1	13.9107	13.7672	13.682	13.8599	13.7253	13.7916	13.9549	13.7926	13.8669
cds-WP_003687321.1	12.0625	12.1517	11.8941	12.0099	12.0007	12.0569	11.9947	12.0591	11.8549
cds-WP_003687323.1	11.3819	10.9029	11.1108	11.3957	11.027	11.0863	11.3466	11.0175	11.073
cds-WP_003687334.1	9.74906	9.32299	9.298	9.653	9.23583	9.27393	9.6942	9.45447	9.52544
cds-WP_003687335.1	12.2541	12.0465	11.9868	12.1989	11.895	12.0007	12.1449	11.9239	12.1712
cds-WP_003687345.1	13.4156	13.6398	13.5858	13.4142	13.4954	13.5291	13.4856	13.6336	13.5923
cds-WP_003687349.1	11.5923	12.4161	12.0256	11.4195	11.9961	11.953	11.6164	12.2168	11.9109
cds-WP_003687357.1	14.0218	14.0209	13.9612	13.7325	14.0117	13.8161	13.8067	13.8515	13.7866
cds-WP_003687358.1	12.8549	12.1513	12.3495	12.9236	12.6281	12.4085	12.9852	12.6967	12.5438
cds-WP_003687359.1	13.6067	12.8709	12.9424	13.6967	13.0448	13.0686	13.6369	13.0727	13.107
cds-WP_003687361.1	13.3503	13.2207	13.3172	13.1563	13.22	13.2718	13.1938	13.1892	13.3772
cds-WP_003687363.1	12.5596	12.7016	12.7377	12.7251	12.6141	12.8109	12.6822	12.5367	12.7631
cds-WP_003687365.1	11.8244	11.2551	11.5107	11.938	11.2751	11.4109	11.7727	11.2469	11.4825
cds-WP_003687374.1	9.99796	10.012	10.1024	10.5926	10.7585	10.4919	10.1111	10.351	10.2702
cds-WP_003687379.1	12.9206	12.9486	12.4764	13.1037	13.1404	12.8824	13.0331	13.1691	12.7885
cds-WP_003687381.1	14.5187	14.3166	14.099	14.9994	14.6599	14.556	14.6633	14.5514	14.3587
cds-WP_003687399.1	9.88715	9.86412	9.98992	10.091	10.2123	9.96154	9.96854	9.96538	9.87439
cds-WP_003687400.1	8.38979	8.39807	8.61792	8.99783	8.5985	8.70052	8.86499	8.63413	8.40768
cds-WP_003687408.1	11.6903	11.7546	11.7551	11.8691	11.98	11.745	11.8613	11.9549	11.8719
cds-WP_003687423.1	13.5452	13.0975	13.2073	13.3654	13.0607	12.9696	13.4033	13.1409	13.1522
cds-WP_003687424.1	11.8228	11.7365	11.6434	11.3254	11.2491	11.32	11.5118	11.3376	11.5592
cds-WP_003687428.1	9.99223	10.0444	9.72206	9.81764	9.67928	9.7285	9.88169	9.71386	9.74933
cds-WP_003687434.1	13.2951	13.1133	13.1784	13.2312	13.2736	13.2276	13.4016	13.2148	13.3304
cds-WP_003687436.1	13.7767	14.0673	13.6338	13.3527	13.4527	13.5155	13.4715	13.5104	13.5816
cds-WP_003687439.1	14.0054	14.0085	13.9998	13.9894	14.0565	14.0624	14.1096	14.0476	14.0705
cds-WP_003687442.1	7.4616	7.00582	7.16368	7.22219	6.85311	7.1607	6.98392	6.96295	7.24337
cds-WP_003687445.1	10.5074	10.2858	10.4782	10.3852	9.96847	10.1823	10.3174	10.0978	10.1907
cds-WP_003687455.1	7.16987	7.52409	7.53744	7.34795	7.89025	7.509	7.64122	7.63186	7.27111
cds-WP_003687460.1	7.19949	7.14685	7.28492	7.54644	7.6454	7.53902	7.29256	7.36531	7.05084
cds-WP_003687462.1	7.07626	8.08492	7.73664	7.40631	7.83315	7.83615	7.24828	7.86507	7.65372
cds-WP_003687474.1	15.7808	15.6253	15.5353	15.5126	15.3514	15.5882	15.6625	15.4659	15.6776
cds-WP_003687476.1	13.5473	13.0361	13.0517	13.2768	12.9945	13.0249	13.4309	13.2741	12.9688
cds-WP_003687478.1	13.6441	13.9308	14.0361	13.2932	14.0013	13.7662	13.3994	13.9757	13.7953
cds-WP_003687481.1	9.74225	9.60995	9.81265	9.53899	9.68707	9.84055	9.66364	9.79498	9.8508
cds-WP_003687486.1	12.7542	12.1001	12.475	12.8341	12.3734	12.5591	12.7817	12.412	12.5328
cds-WP_003687490.1	12.0079	11.4707	11.5761	12.1563	11.8097	11.7473	12.137	11.987	11.7461
cds-WP_003687491.1	12.1617	11.2836	11.6073	12.1539	11.6487	11.5937	12.0395	11.7538	11.725
cds-WP_003687494.1	13.6164	13.6975	13.3798	13.5569	13.5069	13.5842	13.5748	13.719	13.3352
cds-WP_003687497.1	14.1173	14.4583	14.1296	14.0533	14.1122	14.2522	14.0559	14.1599	14.3209
cds-WP_003687503.1	13.0396	13.0334	12.9729	12.9269	12.9995	13.1063	12.9107	13.04	13.193
cds-WP_003687505.1	12.4774	12.8168	12.8087	12.7825	12.8079	12.986	12.5479	12.7881	12.9492
cds-WP_003687507.1	14.5135	15.108	14.6658	14.5145	14.9835	14.865	14.9865	14.8669	15.0381
cds-WP_003687508.1	14.9139	15.1474	15.0482	14.6712	14.9319	15.0095	14.8332	14.9964	15.057
cds-WP_003687512.1	11.6791	11.7776	11.5626	11.5765	11.6286	11.4042	11.5477	11.5124	11.487
cds-WP_003687514.1	10.498	10.3225	10.4765	10.6168	10.6797	10.5442	10.6611	10.5788	10.4654
cds-WP_003687524.1	13.4022	14.1169	13.6795	13.5515	14.0269	13.8896	13.7281	13.9478	13.8138
cds-WP_003687532.1	10.8538	11.1333	11.0355	11.034	11.1885	11.1827	11.1191	11.2809	11.1556
cds-WP_003687535.1	12.4768	12.6175	12.5948	12.7817	12.7217	12.6181	12.7229	12.6574	12.6768
cds-WP_003687537.1	11.8077	11.7015	11.7466	11.8518	11.9246	11.6614	11.9785	11.7879	11.6623
cds-WP_003687540.1	12.7859	13.4501	13.185	13.7367	14.1023	14.0196	13.0922	13.7282	13.5516
cds-WP_003687545.1	16.3016	17.5527	17.0098	18.4658	18.6683	18.5134	17.1016	18.1288	17.6297
cds-WP_003687550.1	13.6318	14.4367	14.1254	13.9805	14.3719	14.3261	14.0095	14.358	14.2446
cds-WP_003687551.1	12.0433	12.7082	12.4063	12.234	12.4904	12.5379	12.2687	12.5605	12.5247
cds-WP_003687553.1	14.9018	14.905	14.7462	14.9044	14.9302	14.9844	14.9622	14.8891	15.0011
cds-WP_003687554.1	11.5514	11.5233	11.5769	11.4136	11.4588	11.4004	11.4595	11.3757	11.4109
cds-WP_003687564.1	12.6651	12.5296	12.5476	12.3479	12.4107	12.4181	12.4951	12.4884	12.5629
cds-WP_003687566.1	11.9579	11.77	11.6933	11.8797	11.7445	11.8302	12.0279	11.8475	11.7999
cds-WP_003687577.1	14.5083	14.2007	14.2391	14.5153	14.2981	14.1885	14.4589	14.2395	14.2315
cds-WP_003687579.1	10.6043	10.1732	10.2215	10.8282	10.4784	10.3013	10.5634	10.2744	10.3094
cds-WP_003687581.1	12.2621	12.7042	12.4834	11.8425	12.2748	12.3939	12.103	12.4034	12.4753
cds-WP_003687582.1	11.9368	11.9317	11.9495	11.7963	11.6439	11.6578	11.7966	11.6713	11.8057
cds-WP_003687585.1	15.183	14.9924	15.1255	15.6092	15.2757	15.285	15.4345	15.2687	15.2721
cds-WP_003687587.1	12.772	13.0226	12.9113	12.8353	12.7414	12.8297	12.675	12.7823	12.8696
cds-WP_003687601.1	12.6678	12.9673	12.7989	12.5863	12.6466	12.6695	12.6149	12.6115	12.749
cds-WP_003687611.1	10.5508	11.0797	10.8662	10.7044	10.9619	10.9493	10.8345	11.1054	11.1442
cds-WP_003687613.1	10.0056	10.7454	10.577	10.1774	10.737	10.5433	10.3513	10.7676	10.7584
cds-WP_003687616.1	12.3168	12.6776	12.5814	12.1661	12.493	12.3748	12.2502	12.5514	12.5657
cds-WP_003687619.1	13.9638	14.3502	14.2922	13.8783	14.1915	14.1946	13.9928	14.2041	14.2476
cds-WP_003687622.1	11.5547	11.8871	11.8049	11.5103	11.8139	11.6931	11.5425	11.8002	11.789
cds-WP_003687624.1	11.9604	12.3209	12.1931	12.0254	12.364	12.1408	12.0246	12.3743	12.1046
cds-WP_003687630.1	12.6158	12.8354	12.8254	12.5206	12.8858	12.6828	12.6638	12.9316	12.7452
cds-WP_003687637.1	13.4515	13.1214	12.9499	13.6859	13.0715	13.3535	13.4947	12.9983	13.3344
cds-WP_003687645.1	13.7182	13.7872	13.6067	13.9911	13.9327	13.9173	13.8755	13.8809	13.8467
cds-WP_003687653.1	10.7321	10.6928	10.6658	10.6395	10.6457	10.545	10.6151	10.6411	10.4907
cds-WP_003687654.1	12.4934	12.5073	12.57	12.5592	12.297	12.4374	12.4692	12.2105	12.4578
cds-WP_003687657.1	12.8547	13.327	13.2399	12.9046	13.4921	13.3169	13.023	13.4241	13.279
cds-WP_003687659.1	10.3131	10.4305	10.4098	10.4025	10.1807	10.5811	10.4563	10.2666	10.4266
cds-WP_003687663.1	12.5178	12.2853	12.3652	12.1345	12.2239	12.1033	12.3638	12.2939	12.2352
cds-WP_003687684.1	15.3373	15.1113	15.2452	15.2658	15.1606	15.4	15.2097	15.1471	15.3815
cds-WP_003687686.1	12.2506	11.7419	11.689	12.333	11.7972	11.9612	12.3291	11.9362	11.7158
cds-WP_003687689.1	10.1185	10.1374	10.1611	10.5667	10.5888	10.2827	10.3039	10.548	10.1332
cds-WP_003687691.1	8.06526	8.0416	8.0763	7.97734	8.23834	7.788	8.02498	7.88327	7.85939
cds-WP_003687694.1	11.8303	11.7538	11.5734	11.8682	11.6411	11.6469	11.7538	11.5681	11.6503
cds-WP_003687699.1	10.0074	10.1938	9.95475	9.9832	10.4001	10.1334	10.084	10.9739	9.95341
cds-WP_003687701.1	12.4236	12.0509	11.9708	12.5346	12.1352	12.1961	12.4719	12.1293	12.0969
cds-WP_003687702.1	13.9111	13.44	13.5962	14.0041	13.6182	13.6627	13.9585	13.602	13.7169
cds-WP_003687703.1	13.3286	12.9514	13.1662	13.3445	13.0652	13.1388	13.2935	13.1034	13.253
cds-WP_003687704.1	12.341	12.4627	12.6878	12.2602	12.5921	12.5753	12.4484	12.6504	12.6208
cds-WP_003687706.1	13.9648	14.1808	14.2791	14.291	14.0914	14.3776	14.2103	14.1148	14.3003
cds-WP_003687708.1	10.5207	9.89849	10.2057	10.596	10.6648	10.2078	10.4395	10.4621	10.2951
cds-WP_003687709.1	11.9462	11.7361	11.6186	11.6604	11.4638	11.4911	11.7497	11.4599	11.3159
cds-WP_003687710.1	13.0966	13.0279	12.8778	12.9821	12.6135	12.7248	12.9682	12.5498	12.8052
cds-WP_003687711.1	14.9651	16.0451	15.7913	16.7214	16.8943	16.574	15.1057	16.0715	15.6594
cds-WP_003687713.1	10.6774	10.4265	10.6254	10.6282	10.0648	10.2701	10.7509	10.4766	10.5192
cds-WP_003687714.1	9.34937	9.73108	9.68531	9.66636	9.68707	9.73003	9.76965	9.96675	9.86334
cds-WP_003687717.1	15.2738	14.9385	14.8742	15.1765	15.1288	14.8961	15.1632	15.2617	14.8056
cds-WP_003687718.1	12.0182	11.0468	11.5232	11.9985	11.4327	10.9785	11.9318	11.4373	11.1646
cds-WP_003687723.1	7.65829	7.0785	7.51709	8.89891	7.72374	8.07884	7.70557	7.61719	7.54835
cds-WP_003687733.1	9.67469	9.60633	9.47435	9.81764	9.68707	9.76783	9.59444	9.39847	9.53419
cds-WP_003687735.1	8.24691	8.10607	7.90452	8.04903	8.21653	8.08377	8.28324	8.04761	7.84779
cds-WP_003687738.1	12.4778	12.4282	12.4894	12.5761	12.3344	12.3301	12.4366	12.2377	12.2541
cds-WP_003687740.1	11.7194	11.7398	11.6602	11.7877	11.5528	11.6294	11.6209	11.4418	11.6922
cds-WP_003687742.1	14.7636	17.0114	16.0965	14.5426	16.1909	16.3604	14.9213	16.2981	16.2231
cds-WP_003687747.1	8.83589	9.06749	8.79438	8.70392	9.12279	8.70681	9.03664	9.17364	8.84278
cds-WP_003687751.1	14.914	15.0069	14.9065	14.8264	14.9207	14.9942	14.7994	14.817	14.9235
cds-WP_003687752.1	12.3783	12.2125	12.2914	12.2917	12.2401	12.1961	12.3215	12.1409	12.1915
cds-WP_003687757.1	11.586	11.8635	11.6368	11.6498	11.6463	11.7522	11.4913	11.7727	11.5053
cds-WP_003687762.1	13.3624	13.2085	12.8669	13.1747	13.0422	12.9059	13.3263	13.2436	12.8293
cds-WP_003687768.1	11.7952	11.8662	11.8839	11.7719	11.8655	11.9199	11.6332	12.0639	11.856
cds-WP_003687769.1	10.9094	10.7462	10.8012	10.9302	10.6975	10.9623	10.8103	10.6817	10.8612
cds-WP_003687770.1	11.5397	11.2006	11.4033	11.3769	11.1321	11.5311	11.3297	11.2897	11.539
cds-WP_003687772.1	14.0885	14.0454	14.105	14.0946	14.1275	14.1476	14.0856	14.0089	14.1693
cds-WP_003687776.1	13.0904	13.4214	13.2102	13.1055	13.5548	13.4189	13.1508	13.7121	13.2016
cds-WP_003687777.1	13.8446	13.8856	13.6107	13.6475	14.0198	13.8223	13.7944	14.1476	13.6784
cds-WP_003687781.1	11.3337	11.2853	11.4188	11.4817	11.3843	11.3994	11.4344	11.3768	11.4588
cds-WP_003687787.1	12.7318	14.3556	13.4136	12.3561	13.2584	13.4409	12.5668	13.4181	13.4078
cds-WP_003687790.1	13.469	14.7297	13.8048	13.0971	13.6973	13.7327	13.3375	13.7256	13.7377
cds-WP_003687796.1	13.7559	13.0793	13.223	13.3175	13.0565	13.109	13.5227	13.3465	13.35
cds-WP_003687802.1	11.4523	11.433	11.4678	11.2799	11.4005	11.419	11.3768	11.5825	11.4241
cds-WP_003687804.1	9.34036	9.43336	9.41852	9.42038	9.41013	9.35382	9.34983	9.53641	9.6189
cds-WP_003687806.1	15.7641	15.8648	15.764	15.7141	15.9753	15.8998	15.8518	15.9298	15.9147
cds-WP_003687809.1	14.1253	14.1565	14.0464	14.3294	14.2068	14.2405	14.2523	14.0345	14.1742
cds-WP_003687816.1	13.0655	12.6771	12.6091	13.5644	12.987	13.135	12.9552	12.7664	12.9401
cds-WP_003687817.1	12.7232	12.649	12.8296	12.728	12.5905	12.5487	12.6493	12.5879	12.6562
cds-WP_003687818.1	12.7107	12.7565	12.9683	12.5154	12.7179	12.6379	12.5497	12.732	12.7174
cds-WP_003687823.1	13.399	13.8955	13.5707	13.2957	13.5588	13.6857	13.2985	13.5198	13.695
cds-WP_003687826.1	15.059	14.9644	14.7876	14.9898	15.0257	15.0924	15.0422	14.9716	15.0649
cds-WP_003687832.1	13.4156	13.1338	13.0884	13.4145	13.2054	13.1424	13.3008	13.1708	13.1673
cds-WP_003687835.1	13.2745	13.3042	13.2956	13.2016	13.3595	13.2791	13.2434	13.3298	13.2136
cds-WP_003687836.1	12.911	13.076	13.1092	12.9211	13.0896	13.055	12.9474	13.0954	13.046
cds-WP_003687838.1	13.2097	13.3729	13.4521	13.1605	13.5224	13.3567	13.2809	13.572	13.4103
cds-WP_003687840.1	12.738	12.8963	12.8691	12.5319	12.8666	12.7119	12.6473	12.9292	12.7596
cds-WP_003687842.1	11.7423	11.6734	11.9055	11.778	11.7288	11.6286	11.7102	11.7188	11.637
cds-WP_003687847.1	12.9001	12.3956	12.663	12.8907	12.5233	12.5734	12.8312	12.5223	12.5816
cds-WP_003687855.1	13.1138	12.9452	12.9351	13.0834	12.7446	12.9767	12.8228	12.6903	12.8158
cds-WP_003687857.1	11.0978	10.5574	10.956	11.1547	10.9143	10.8159	11.2454	10.8382	10.6701
cds-WP_003687863.1	13.3527	13.4992	13.7077	13.153	13.3542	13.3759	13.249	13.4017	13.4721
cds-WP_003687870.1	14.2243	14.5818	14.6294	14.0412	14.2396	14.4284	14.1618	14.3134	14.4826
cds-WP_003687878.1	8.35996	8.42331	8.16732	8.14346	8.70156	8.24596	8.00003	8.2824	8.23062
cds-WP_003687893.1	12.8094	12.9089	12.8389	12.6809	12.799	12.7692	12.6534	12.7978	12.7989
cds-WP_003687894.1	13.4842	13.498	13.1947	13.3672	13.2864	13.4006	13.3935	13.2389	13.4764
cds-WP_003687896.1	13.4678	13.6209	13.2872	13.2692	13.1492	13.3148	13.342	13.1755	13.2734
cds-WP_003687900.1	15.3246	15.2623	15.0174	15.1528	15.1551	15.3115	15.2127	15.2376	15.2989
cds-WP_003687901.1	15.9081	15.4176	15.2488	15.4932	15.1808	15.4175	15.5406	15.2858	15.4098
cds-WP_003687902.1	12.2027	12.4597	12.3945	12.1365	12.6055	12.467	12.2145	12.6098	12.4319
cds-WP_003687904.1	14.4891	14.6189	14.3568	14.4885	14.6035	14.5765	14.5908	14.4987	14.5055
cds-WP_003687908.1	8.8011	8.90842	9.03039	8.87209	8.82915	8.77129	8.62224	8.92657	8.51907
cds-WP_003687909.1	14.2296	13.9524	13.7112	14.2113	14.1217	14.0048	14.1332	14.2565	13.8477
cds-WP_003687928.1	8.55126	8.34616	8.57794	8.02081	8.77419	8.44889	8.56071	8.58796	8.11617
cds-WP_003687963.1	12.1878	11.5521	11.9836	12.0845	11.9442	11.8861	12.1269	12.0404	11.8511
cds-WP_003687965.1	12.1506	11.6918	12.0234	12.2377	11.9641	11.9041	12.1924	11.9985	12.1101
cds-WP_003687967.1	12.2688	11.6866	12.0282	12.1393	12.1059	11.8552	12.1984	12.1204	11.8863
cds-WP_003687969.1	12.3252	12.147	12.2853	12.1228	12.5019	12.3233	12.3251	12.5237	12.2328
cds-WP_003687971.1	6.69074	6.7212	6.66663	6.2897	6.63527	6.64351	6.67394	6.58572	6.30655
cds-WP_003687981.1	5.75607	6.39013	6.14319	5.74643	6.10754	6.04162	6.16961	5.80238	5.79359
cds-WP_003687989.1	6.99196	6.81495	7.22583	7.23537	7.08751	6.86275	7.20231	6.88416	6.74817
cds-WP_003687994.1	8.87403	8.67453	8.76191	8.62784	8.99495	8.47878	8.72291	8.56612	8.57504
cds-WP_003688002.1	10.498	10.2329	9.89415	9.65747	9.24221	9.68016	9.80856	9.58556	9.94688
cds-WP_003688008.1	12.7289	12.7504	12.5368	12.1111	12.3916	12.2744	12.8991	12.5941	12.5702
cds-WP_003688020.1	9.84328	10.2527	10.3076	10.3136	10.5721	10.5554	10.464	10.9225	9.94688
cds-WP_003688061.1	14.6907	14.5352	14.6217	14.9488	14.7842	14.7172	14.9526	14.6522	14.6644
cds-WP_003688065.1	11.2242	11.4336	11.2119	11.0977	11.0435	11.3321	11.105	11.047	11.1902
cds-WP_003688067.1	12.241	12.1931	11.8287	12.0302	11.8438	12.0177	12.0862	11.968	12.0475
cds-WP_003688069.1	13.874	13.6887	13.765	13.8797	13.7194	13.6494	13.7761	13.5756	13.7599
cds-WP_003688074.1	12.7011	12.6825	12.781	12.8805	12.9087	12.8791	12.82	12.8601	12.9039
cds-WP_003688077.1	11.7759	11.8793	11.9445	12.1241	12.3214	12.1054	12.0674	12.1718	12.0139
cds-WP_003688080.1	10.268	9.80388	9.99916	10.2515	10.0684	9.94449	10.2212	9.97223	9.9625
cds-WP_003688081.1	11.0826	10.8158	11.0643	10.8063	10.9886	10.8669	10.8874	10.8998	10.97
cds-WP_003688085.1	13.2367	13.2662	13.4338	13.2271	13.4248	13.2982	13.2039	13.3527	13.3452
cds-WP_003688087.1	15.0521	14.6067	14.7274	15.2731	14.6087	14.6684	14.9862	14.4662	14.5863
cds-WP_003688090.1	11.2452	11.2131	11.1889	11.4043	11.3896	11.3615	11.326	11.3344	11.319
cds-WP_003688094.1	14.2937	14.7306	14.5751	14.2178	14.5009	14.5162	14.1598	14.4716	14.4919
cds-WP_003688098.1	15.1491	15.3186	15.2892	15.0361	15.124	15.1427	14.9182	15.0708	15.2059
cds-WP_003688109.1	10.3861	10.4973	10.703	10.556	10.664	10.6982	10.4248	10.6925	10.1639
cds-WP_003688111.1	10.4092	10.2117	10.621	10.5368	10.7783	10.3608	10.5551	10.7565	10.2681
cds-WP_003688115.1	10.2649	9.94499	10.1714	10.3008	10.2787	10.1368	10.1665	10.2543	10.1286
cds-WP_003688127.1	13.6133	13.1704	13.2438	13.3973	13.0025	13.1592	13.3881	13.062	13.1684
cds-WP_003688130.1	12.5041	12.4572	12.4405	12.6869	12.7026	12.4936	12.8401	12.6421	12.5252
cds-WP_003688135.1	13.6577	13.6349	13.5854	13.487	13.6252	13.5681	13.6782	13.6854	13.6543
cds-WP_003688139.1	12.8218	12.6278	12.8101	12.8032	12.8662	12.7012	12.8825	12.7834	12.7661
cds-WP_003688166.1	8.01192	7.61062	7.61576	8.45689	7.63866	7.8123	8.61015	8.10508	7.91591
cds-WP_003688168.1	11.6394	10.9773	10.5084	11.7595	10.6616	11.0549	11.3181	10.6624	11.0664
cds-WP_003688173.1	12.621	12.6362	12.4273	12.4263	12.5597	12.5455	12.4636	12.4829	12.5018
cds-WP_003688178.1	12.1911	12.659	12.4512	12.1789	12.6078	12.6454	12.2588	12.6272	12.5595
cds-WP_003688183.1	11.9516	11.7951	11.9262	11.8901	11.9695	11.9511	12.0524	12.0253	11.9671
cds-WP_003688187.1	10.8506	10.773	10.9477	11.0561	10.8583	10.88	10.8034	10.9657	10.9713
cds-WP_003688188.1	11.812	11.4432	11.6324	11.9976	11.7201	11.5205	11.9092	11.7613	11.5225
cds-WP_003688192.1	8.38388	8.1113	8.19225	8.59998	8.49448	8.37124	8.80282	8.57708	8.12569
cds-WP_003688215.1	11.5784	11.2546	11.1757	11.6425	10.9484	11.284	11.3394	10.978	11.2486
cds-WP_003688227.1	14.8937	14.4529	14.6481	15.1342	14.7829	14.7879	14.9871	14.6955	14.8243
cds-WP_003688230.1	12.6699	12.3551	12.3243	12.8916	12.5043	12.6501	12.767	12.5038	12.6344
cds-WP_003688232.1	11.0691	10.6679	10.8376	11.3191	10.7957	11.064	11.1883	10.8071	10.8639
cds-WP_003688243.1	11.2275	11.8093	11.3637	11.1874	11.8171	11.7462	11.201	11.9891	11.7127
cds-WP_003688249.1	8.53006	8.61035	8.77009	8.70392	8.39375	8.50804	8.33843	8.74173	8.69021
cds-WP_003688254.1	7.31114	7.40472	7.59662	7.2867	7.35179	7.32972	7.3561	7.46883	6.88478
cds-WP_003688269.1	11.7569	11.94	11.7411	11.5899	11.7892	11.8291	11.7833	11.7131	11.7345
cds-WP_003688275.1	15.1767	14.9275	14.7092	14.8758	14.7616	14.7683	14.8677	14.7815	14.7611
cds-WP_003688277.1	11.1637	11.2042	11.1727	10.7573	10.9163	10.8807	10.8624	10.9225	11.0409
cds-WP_003688278.1	12.556	12.5222	12.5561	12.2514	12.4478	12.3304	12.2534	12.3807	12.3687
cds-WP_003688296.1	15.3526	14.7701	14.6088	15.4706	14.7214	14.8678	15.4668	14.9832	14.4768
cds-WP_003688300.1	13.6417	13.6678	13.0721	13.7921	13.3595	13.6087	13.495	13.2301	13.3411
cds-WP_003688307.1	10.4291	10.1134	10.2196	10.3581	10.2348	10.2403	10.3668	10.2554	10.0455
cds-WP_003688314.1	10.3313	10.116	9.9876	10.3744	9.91643	9.99376	10.1265	9.83763	9.96638
cds-WP_003688317.1	6.90076	6.47999	6.55943	7.16796	6.47576	6.90151	7.12985	6.56713	6.67228
cds-WP_003688327.1	12.3954	12.1771	12.3264	12.48	12.3966	12.3701	12.6793	12.3472	12.4265
cds-WP_003688329.1	12.9019	12.817	12.665	13.0862	12.6501	12.8233	12.9752	12.5591	12.8353
cds-WP_003688331.1	7.37606	7.80795	7.83668	6.83155	7.47289	7.30314	7.22552	7.87723	7.69358
cds-WP_003688341.1	13.1592	12.8674	12.7077	13.5085	13.0627	13.0957	13.3865	13.0311	13.0541
cds-WP_003688342.1	11.3094	11.3379	11.2321	11.5029	11.3891	11.323	11.4853	11.4219	11.2513
cds-WP_003688344.1	14.2687	13.2413	13.6239	14.3944	13.6998	13.6603	14.473	13.7576	13.8138
cds-WP_003688351.1	10.6868	9.94499	10.3924	10.8985	10.2777	10.3746	10.8025	10.1567	10.3564
cds-WP_003688359.1	9.09792	9.38136	9.19085	9.28815	8.91447	8.91392	8.80282	9.01735	9.07985
cds-WP_003688367.1	11.9383	11.9485	11.9192	12.0421	12.0552	11.9943	12.0531	12.0211	11.877
cds-WP_003688371.1	11.6376	11.2308	11.5091	11.7548	11.4295	11.5023	11.5989	11.4274	11.5821
cds-WP_003688377.1	8.419	8.12172	8.12473	8.36008	7.76737	8.22393	8.61822	8.39464	8.38035
cds-WP_003688382.1	18.0001	18.4447	18.0664	16.9219	17.5117	17.325	17.502	17.6686	17.656
cds-WP_003688387.1	17.6865	17.4102	17.0705	17.9145	17.4394	17.7827	17.6819	17.4083	17.5911
cds-WP_003688389.1	14.7137	13.9052	13.9647	14.734	13.8523	14.2668	14.5267	13.8026	14.2304
cds-WP_003688391.1	7.27047	7.13573	7.26833	7.46206	6.95292	7.24817	7.2595	6.97555	7.39281
cds-WP_003688393.1	12.9331	12.3594	12.361	13.3972	12.9062	12.8736	13.2411	13.134	12.7894
cds-WP_003688395.1	11.974	11.5371	11.4098	12.1905	12.2799	11.9876	12.4722	12.5003	12.186
cds-WP_003688397.1	15.4184	15.3717	15.2886	15.6193	15.7905	15.7432	15.8693	15.8972	15.8572
cds-WP_003688398.1	14.0741	14.3468	14.2155	14.0873	14.6986	14.5958	14.5565	14.9522	14.654
cds-WP_003688400.1	11.6321	11.9367	11.604	11.9325	12.173	12.1203	12.2027	12.5614	12.1843
cds-WP_003688402.1	15.3674	15.7068	15.4849	15.5156	15.7657	15.7974	15.8092	15.9616	15.9273
cds-WP_003688407.1	10.8601	11.1501	10.9513	11.0779	11.1841	11.2798	11.3376	11.6187	11.183
cds-WP_003688410.1	8.22048	8.23612	8.08523	8.18201	8.135	8.21502	8.16577	8.21324	7.8992
cds-WP_003688412.1	15.6736	15.599	15.8454	15.3244	15.74	15.591	15.854	15.9747	15.8777
cds-WP_003688414.1	14.2589	14.1464	14.2932	14.0438	14.1826	14.1257	14.494	14.4512	14.434
cds-WP_003688418.1	11.6563	12.0291	11.7844	11.7616	11.9727	12.0148	11.6658	11.8553	11.8934
cds-WP_003688476.1	14.1042	13.6988	13.4412	13.65	13.7664	13.8697	13.9325	13.7352	13.9313
cds-WP_003688481.1	9.17778	9.38981	9.24251	9.03279	9.31661	9.37557	8.90168	9.08245	9.06538
cds-WP_003688483.1	11.246	11.8418	11.8963	10.6236	11.2668	11.2004	11.0604	11.4054	11.6667
cds-WP_003688492.1	10.9824	11.1844	11.1044	10.6871	10.9301	10.9274	10.8362	10.9698	11.1419
cds-WP_003688501.1	7.74646	8.4522	8.31434	7.35984	7.96632	8.08868	7.63295	7.83416	8.1631
cds-WP_003688513.1	11.2046	11.5868	11.7221	11.1075	11.5931	11.4081	11.0901	11.7648	11.748
cds-WP_003688516.1	13.1878	13.3983	13.3533	13.2772	13.3331	13.4085	13.2272	13.3225	13.5392
cds-WP_003688519.1	12.6446	13.0174	12.9562	12.668	13.0424	12.9642	12.7708	13.1153	12.9743
cds-WP_003688528.1	11.088	11.3621	11.0129	11.087	11.2736	11.3118	11.0301	11.3275	11.1259
cds-WP_003688532.1	11.1206	10.9484	10.983	11.2878	10.9438	10.7854	10.9127	10.9443	10.6478
cds-WP_003688536.1	11.3315	10.8687	10.7344	11.5146	10.6481	10.9348	11.2221	10.9526	10.8556
cds-WP_003688538.1	11.5456	10.5281	10.7959	11.5004	11.2915	10.9288	11.5984	11.504	10.6136
cds-WP_003688540.1	12.6501	11.9927	11.9555	12.8642	12.2641	12.1911	12.5704	12.198	11.9567
cds-WP_003688545.1	10.9295	10.9384	11.0839	11.101	10.9689	10.7276	10.9264	10.8744	10.7937
cds-WP_003688546.1	10.2696	10.0337	10.4363	10.4118	10.4105	10.3549	10.6051	10.2532	10.1321
cds-WP_003688548.1	8.37197	8.44811	8.36612	8.25602	8.31003	8.25901	8.15457	8.19898	8.45704
cds-WP_003688556.1	12.8907	12.3024	12.8092	13.0143	12.5012	12.6298	12.8825	12.3511	12.6365
cds-WP_003688557.1	12.157	11.5498	11.8036	12.1277	11.6825	11.9089	11.8705	11.7652	11.8964
cds-WP_003688558.1	12.7229	11.9729	12.3082	12.7467	12.2292	12.2767	12.6163	12.1357	12.3446
cds-WP_003688561.1	11.8873	12.0057	12.1941	12.0464	12.2807	12.1385	12.0027	12.2397	12.1726
cds-WP_003688563.1	12.4293	12.4942	12.5376	12.5258	12.5849	12.4994	12.4848	12.4704	12.5095
cds-WP_003688570.1	11.8255	11.8152	12.0638	12.0795	12.2091	12.1483	12.1019	12.0643	12.2585
cds-WP_003688574.1	12.573	12.0804	12.5557	12.6809	12.4623	12.3605	12.5601	12.3611	12.4386
cds-WP_003688575.1	12.9814	12.6164	12.9289	12.8524	12.6835	12.8566	12.8215	12.5722	12.8601
cds-WP_003688576.1	12.8338	12.4338	12.6596	12.5816	12.418	12.3676	12.6529	12.3928	12.405
cds-WP_003688580.1	12.7765	12.7646	12.8408	12.9604	12.8449	12.944	12.9295	12.9197	12.9092
cds-WP_003688584.1	12.8255	12.8412	12.9096	12.9933	12.9923	13.1272	12.9376	13.0757	13.079
cds-WP_003688587.1	10.3568	9.92047	10.006	10.2247	10.0051	9.87558	10.2536	9.87322	9.90571
cds-WP_003688589.1	12.7332	12.7785	12.7408	12.6711	12.5811	12.5489	12.6447	12.5397	12.5904
cds-WP_003688593.1	10.1717	9.8086	10.0633	10.0338	9.96463	9.88935	9.91932	10.0978	9.6706
cds-WP_003688594.1	14.3546	14.3814	14.5467	14.4819	14.4446	14.4698	14.4907	14.3738	14.4991
cds-WP_003688598.1	14.704	14.5545	14.6516	14.4142	14.4317	14.5079	14.7258	14.5272	14.6961
cds-WP_003688607.1	10.7514	10.3637	10.5615	10.8419	10.4962	10.6538	10.8591	10.5607	10.541
cds-WP_003688608.1	10.0485	9.91464	10.1947	10.25	10.092	9.94052	10.0207	9.92075	9.73271
cds-WP_003688609.1	16.2649	16.7128	16.5293	16.1872	16.4963	16.6035	16.2919	16.5248	16.6614
cds-WP_003688619.1	8.57213	8.07422	8.41605	8.36008	7.85628	8.08377	8.53958	7.99871	7.92693
cds-WP_003688620.1	13.6822	13.0657	13.2705	11.6492	12.2115	11.9937	13.163	12.8932	12.8596
cds-WP_003688622.1	13.7911	13.6677	13.6431	13.5573	13.6205	13.5241	13.7365	13.6856	13.674
cds-WP_003688623.1	12.2478	12.0538	12.0026	12.0319	12.0374	11.9432	12.1093	12.1074	12.0099
cds-WP_003688626.1	12.808	12.4597	12.532	13.1489	12.6855	12.6385	12.9576	12.6191	12.6062
cds-WP_003688628.1	10.6845	10.7248	10.7086	10.6618	10.7819	10.5861	10.6592	10.7065	10.6913
cds-WP_003688633.1	13.0756	13.1933	13.4862	13.1065	13.6388	13.2863	13.1175	13.5974	13.2129
cds-WP_003688636.1	11.522	11.3949	11.2379	11.6802	11.3032	11.4652	11.4689	11.2321	11.3124
cds-WP_003688638.1	11.6467	11.4213	11.5517	11.407	11.188	11.2688	11.4411	11.2282	11.4142
cds-WP_003688640.1	14.3729	13.6677	13.696	14.6679	13.7951	13.7856	14.4696	13.8545	13.6321
cds-WP_003688644.1	15.4247	14.8068	15.335	14.5628	14.3457	14.6515	14.6147	14.4608	15.0002
cds-WP_003688655.1	12.8817	13.1613	13.0102	12.9676	12.9753	13.0542	12.9103	12.8481	13.0152
cds-WP_003688659.1	13.3758	14.1272	13.4448	13.4454	13.9253	14.1427	13.3817	14.0325	13.9414
cds-WP_003688664.1	11.0315	10.6714	10.7413	11.25	10.8086	10.7942	11.0219	10.7801	10.6772
cds-WP_003688675.1	14.359	14.0298	14.0395	14.7886	14.3996	14.2298	14.8377	14.3599	14.426
cds-WP_003688677.1	14.2936	14.6532	14.7167	14.3543	15.0389	14.8675	14.2699	14.9378	14.9013
cds-WP_003688678.1	11.8335	10.9703	11.2369	11.963	11.2167	11.3888	11.8338	11.2858	11.4689
cds-WP_003688682.1	11.0222	11.4269	11.6819	10.8458	11.2658	11.1076	10.9854	11.1663	11.1813
cds-WP_003688683.1	10.1462	10.1248	10.1652	10.4341	10.4944	10.2753	10.2853	10.2799	10.1785
cds-WP_003688684.1	10.5573	10.4488	10.7952	10.7583	10.512	10.669	10.5236	10.491	10.6882
cds-WP_003688686.1	11.9243	11.5507	11.6624	12.0103	11.614	11.6257	11.8517	11.5481	11.7292
cds-WP_003688693.1	13.1006	12.7094	12.9145	13.0564	12.646	12.7248	13.0411	12.5961	12.7202
cds-WP_003688695.1	14.3932	14.4715	14.4508	14.5277	14.5395	14.5626	14.5206	14.5027	14.5784
cds-WP_003688696.1	12.1086	11.848	12.1153	12.0081	11.6315	11.8664	11.9634	11.6955	11.9239
cds-WP_003688699.1	7.8985	7.87185	8.25267	7.35984	8.11147	8.10815	7.64122	8.24132	8.01717
cds-WP_003688700.1	9.08356	9.61355	9.5487	9.21106	10.0298	9.51385	9.27331	10.4356	9.11539
cds-WP_003688701.1	12.4859	12.7604	12.7936	12.4009	12.8688	12.7565	12.5295	12.8771	12.792
cds-WP_003688704.1	11.5167	11.1789	11.3619	11.1444	11.366	11.0628	11.1296	11.5847	10.8681
cds-WP_003688709.1	6.53914	6.41355	6.66663	6.57668	6.25281	6.25841	6.35727	6.19292	6.30655
cds-WP_003688719.1	6.61803	6.73744	6.55943	6.62411	6.13947	6.48293	6.63501	6.22277	6.53667
cds-WP_003688725.1	14.2823	14.8621	14.7551	14.1228	14.4813	14.3657	14.2718	14.4708	14.4078
cds-WP_003688727.1	13.7621	14.3722	14.2149	13.6815	14.0003	13.9302	13.8052	13.9523	14.0028
cds-WP_003688731.1	13.194	13.7408	13.5151	13.0862	13.3891	13.3616	13.1467	13.3009	13.2785
cds-WP_003688739.1	6.7584	6.5992	6.80167	7.09647	7.13923	7.0662	7.24828	7.11664	6.83227
cds-WP_003688773.1	12.7757	12.9601	12.8418	12.8657	13.0381	12.9495	12.865	13.0098	12.8487
cds-WP_003688774.1	10.8642	11.0601	11.0604	11.261	11.3342	11.2887	11.162	11.72	10.5095
cds-WP_003688780.1	11.8006	11.8714	11.8157	11.7923	11.8604	11.7999	11.8406	11.7995	11.8608
cds-WP_003688790.1	13.9984	13.8292	13.9798	14.0465	13.8213	13.8978	13.8892	13.7558	13.9143
cds-WP_003688791.1	12.7952	12.7167	12.9235	12.9055	12.8042	12.8693	12.7866	12.7954	12.9097
cds-WP_003688801.1	10.8068	10.7945	10.8757	10.3121	10.6012	10.5054	10.5129	10.5625	10.6574
cds-WP_003688804.1	13.4294	12.9404	13.132	13.5152	13.0966	13.1078	13.4326	13.123	13.1854
cds-WP_003688807.1	10.6522	9.7752	10.5284	10.3164	10.0038	9.9861	10.4473	10.3708	9.90167
cds-WP_003688809.1	14.1411	14.0609	14.5144	14.0405	14.0728	14.2013	13.9873	14.2118	14.3086
cds-WP_003688815.1	13.419	12.6944	12.5785	13.3062	12.3447	12.7437	13.24	12.5097	12.7544
cds-WP_003688817.1	12.6173	12.7565	12.9192	12.7919	12.8065	12.9259	12.7445	12.8083	12.8902
cds-WP_003688821.1	12.8242	12.6782	12.803	12.8688	12.6303	12.6761	12.7802	12.7082	12.7456
cds-WP_003688825.1	10.4584	10.0202	10.2785	10.2456	10.3705	9.95893	10.3088	10.0725	10.0455
cds-WP_003688829.1	12.354	12.895	12.676	12.3856	12.87	12.8147	12.4414	12.7336	12.7337
cds-WP_003688831.1	11.118	10.8205	11.2481	11.0159	11.2167	10.7891	11.0597	11.2412	10.8046
cds-WP_003688837.1	14.8621	15.0112	15.1135	14.9073	14.998	15.0464	14.8856	14.9182	15.0499
cds-WP_003688841.1	9.7782	9.22006	9.65784	10.322	9.69637	9.44638	9.82245	9.50646	9.27464
cds-WP_003688844.1	12.4876	13.3627	12.8539	12.5907	12.9129	12.8464	12.8705	13.0098	13.1056
cds-WP_003688847.1	12.5721	13.4565	13.1051	12.4363	13.1348	12.9027	12.9065	13.1987	13.0666
cds-WP_003688853.1	9.31298	8.98879	8.91238	8.70827	8.68908	8.75317	9.19514	8.85968	8.84278
cds-WP_003688859.1	17.2613	17.6907	17.3928	17.0896	17.4083	17.5932	17.2165	17.4405	17.6122
cds-WP_003688861.1	6.97431	6.91459	6.97606	7.15401	6.87894	6.8361	6.50732	6.95021	6.9827
cds-WP_003688863.1	13.3318	13.2407	13.3041	13.9407	13.7182	13.4733	13.7054	13.4151	13.3532
cds-WP_003688872.1	11.2627	11.0829	11.0377	11.2156	11.0356	11.0616	11.0986	11.1171	10.9738
cds-WP_003688876.1	14.7184	15.0783	14.8562	15.9211	15.7945	15.5758	15.3182	15.6496	15.4423
cds-WP_003688879.1	12.5385	13.085	12.8766	12.5292	13.0453	12.6826	12.629	13.2301	12.8466
cds-WP_003688882.1	14.6569	15.3308	14.9266	14.6573	15.0921	15.0187	14.9323	15.4818	15.2053
cds-WP_003688887.1	11.8137	12.8513	12.5076	12.1993	13.1201	12.8069	12.4007	13.9111	12.1704
cds-WP_003688888.1	13.0243	13.8817	13.4425	13.2478	13.8488	13.6078	13.2329	14.3215	13.6618
cds-WP_003688893.1	8.9354	8.81378	8.79438	9.10352	8.84607	9.08738	9.13496	8.63762	8.77005
cds-WP_003688894.1	11.9793	12.7994	12.5613	12.2863	12.8168	12.6691	12.2122	13.3265	12.8791
cds-WP_003688896.1	13.4469	13.3991	13.5363	13.4362	13.5847	13.5047	13.3932	13.5212	13.5521
cds-WP_003688898.1	13.6963	13.7535	13.9085	13.2254	13.6056	13.3963	13.4731	13.5276	13.505
cds-WP_003688909.1	12.5927	12.6564	12.5995	12.4171	12.6446	12.4128	12.5468	12.8174	12.5129
cds-WP_003688911.1	13.8571	14.0342	14.0605	13.7422	13.9566	13.9267	13.8902	13.9668	13.9417
cds-WP_003688914.1	12.8734	13.1495	12.9427	12.8323	13.0333	12.9881	12.8217	12.9613	12.9916
cds-WP_003688918.1	9.14015	9.26901	9.22681	9.21714	8.91447	9.25057	8.96605	9.04897	9.15918
cds-WP_003688925.1	9.85805	9.60995	9.61337	10.0492	9.83746	9.82343	9.77323	9.90794	9.53593
cds-WP_003688926.1	11.6856	11.554	11.8817	11.7948	11.5935	11.6574	11.5214	11.4013	11.6407
cds-WP_003688927.1	11.9037	11.6055	11.9483	11.9875	11.8068	11.6158	11.7186	11.5861	11.6702
cds-WP_003688928.1	11.5911	11.346	11.6235	11.7801	11.3617	11.3541	11.5383	11.106	11.2305
cds-WP_003688930.1	12.6397	12.613	12.8066	12.6804	12.824	12.5941	12.5663	12.8033	12.6302
cds-WP_003688932.1	12.2976	12.2065	12.2772	12.1657	12.101	12.1718	12.3309	12.1816	12.2365
cds-WP_003688937.1	7.75591	8.08492	7.98836	8.06983	8.07782	8.02342	7.87479	7.94798	7.92693
cds-WP_003688942.1	9.86015	10.4121	10.1508	9.95811	10.3858	10.2982	10.0191	10.4929	10.2094
cds-WP_003688944.1	14.0969	14.187	14.1165	14.1421	14.1956	14.1226	14.1279	14.2107	14.0993
cds-WP_003688947.1	12.3699	12.2671	12.2961	12.3789	12.3577	12.2421	12.3397	12.4663	12.1555
cds-WP_003688948.1	14.4175	14.4431	14.4703	14.3576	14.4539	14.4713	14.3171	14.4645	14.4952
cds-WP_003688950.1	13.4072	13.3879	13.5147	13.2726	13.4768	13.402	13.3788	13.5428	13.5142
cds-WP_003688953.1	14.2937	14.3249	14.4253	14.2377	14.3158	14.3867	14.1489	14.2306	14.4832
cds-WP_003688955.1	13.6841	13.3375	13.2819	13.3972	13.1868	13.133	13.5195	13.2624	13.2406
cds-WP_003688961.1	12.5551	12.1853	12.0858	12.4174	11.9328	12.1802	12.4142	11.9348	12.1191
cds-WP_003688964.1	11.4578	11.1538	11.291	11.6324	11.4141	11.4289	11.392	11.4565	11.325
cds-WP_003688967.1	15.0972	14.4581	14.5729	14.6801	14.5066	14.4611	14.8909	14.7023	14.4028
cds-WP_003688968.1	15.2445	15.4183	15.2606	15.3695	15.5149	15.365	15.4359	15.4397	15.3672
cds-WP_003688973.1	13.2493	13.2991	13.2522	13.0646	13.2928	13.2492	13.2541	13.2971	13.3027
cds-WP_003688976.1	16.0655	15.9676	15.9719	16.3468	16.1563	16.0562	16.1382	16.0567	15.9507
cds-WP_003688980.1	13.9745	14.1867	14.3424	13.8799	14.0718	13.9545	13.7607	13.9271	14.0328
cds-WP_003688988.1	10.5854	10.2247	10.4141	10.1284	10.1439	10.2425	10.2369	10.2179	10.2374
cds-WP_003688991.1	11.4564	11.3308	11.3876	11.8198	11.4566	11.4518	11.6124	11.2514	11.3355
cds-WP_003688997.1	14.8698	14.7536	14.6898	14.9476	15.1107	14.984	14.9517	15.101	14.9175
cds-WP_003689009.1	11.2436	11.3253	11.147	11.2878	11.291	11.4275	11.185	11.3098	11.2991
cds-WP_003689015.1	14.0568	14.0108	14.3917	13.9946	14.1278	14.1476	14.0095	14.1241	14.1699
cds-WP_003689027.1	13.8029	13.9052	13.9518	13.6753	13.7728	13.7768	13.6399	13.6622	13.88
cds-WP_003689029.1	9.98264	10.1172	10.0905	10.0458	10.0013	9.90842	9.76246	10.0928	10.0196
cds-WP_003689032.1	9.5239	9.19131	9.61187	9.11007	9.17711	9.31546	9.24514	9.39847	9.43483
cds-WP_003689039.1	6.7584	6.63568	6.82664	6.79335	7.08751	6.72205	6.63501	6.988	6.85885
cds-WP_003689040.1	11.7234	11.3765	11.3444	11.7014	11.5794	11.4983	11.7762	11.5834	11.549
cds-WP_003689043.1	6.38933	6.41355	6.77608	6.32358	6.43596	6.37879	6.38431	6.62179	6.2818
cds-WP_003689049.1	11.9798	11.4672	11.7204	12.077	11.6622	11.7409	12.084	11.856	11.5364
cds-WP_003689057.1	7.33752	7.09017	7.41754	7.33594	6.98811	6.84951	7.29256	6.93732	7.02858
cds-WP_003689058.1	7.74646	7.75453	7.73664	7.89382	7.63866	7.78186	7.99372	7.61719	7.88795
cds-WP_003689064.1	6.53914	6.17001	6.55943	6.38703	6.43596	6.46313	6.95524	6.70637	6.49932
cds-WP_003689070.1	6.20345	6.10116	6.19752	6.38703	6.22628	6.00245	6.20472	6.01602	6.11025
cds-WP_003689072.1	6.64289	6.34108	6.37939	6.57668	6.63527	6.23169	6.67394	6.35522	6.39805
cds-WP_003689076.1	6.42154	6.4363	6.49194	6.73323	6.27835	6.40072	6.32925	6.35522	6.46029
cds-WP_003689080.1	6.7584	6.52154	6.4376	6.79335	6.69819	6.46313	6.95524	6.52877	6.71851
cds-WP_003689082.1	5.50816	5.80622	6.14319	6.32358	6.19864	6.14424	6.13237	6.05625	6.17274
cds-WP_003689093.1	6.77998	7.24246	7.4964	7.35984	7.41783	7.35574	7.30338	7.40078	7.28021
cds-WP_003689095.1	9.46989	9.40864	8.90991	9.46442	9.31661	9.32565	9.30094	9.37379	9.36584
cds-WP_003689098.1	7.708	7.54828	7.43954	7.68196	7.33472	7.44673	7.61625	7.41814	7.25269
cds-WP_003689109.1	6.24476	5.71911	5.70104	5.84474	5.79229	5.85853	6.00307	5.71639	5.71015
cds-WP_003689118.1	5.50816	5.50816	5.50816	5.50816	5.50816	5.50816	5.50816	5.50816	5.50816
cds-WP_003689132.1	5.50816	5.92894	5.70104	6.47356	6.13947	6.04162	6.00307	5.8682	6.20175
cds-WP_003689136.1	5.75607	5.50816	5.70104	6.17684	5.70923	5.85853	6.30012	5.8682	5.85745
cds-WP_003689143.1	14.2712	13.4114	13.6756	14.7907	13.6019	13.9723	14.5138	13.7686	13.8021
cds-WP_003689160.1	12.7011	12.1804	12.405	12.7578	12.2706	12.2856	12.4956	12.042	12.3276
cds-WP_003689161.1	12.8372	12.5056	12.7516	12.7894	12.5369	12.6347	12.6645	12.4213	12.6463
cds-WP_003689168.1	5.50816	5.50816	5.50816	5.50816	5.50816	5.50816	5.50816	5.50816	5.50816
cds-WP_003689168.1-2	5.50816	5.50816	5.50816	5.50816	5.50816	5.50816	5.50816	5.50816	5.50816
cds-WP_003689168.1-3	5.50816	5.50816	5.50816	5.50816	5.50816	5.50816	5.50816	5.50816	5.50816
cds-WP_003689168.1-4	5.50816	5.50816	5.50816	5.50816	5.50816	5.50816	5.50816	5.50816	5.50816
cds-WP_003689175.1	11.2548	11.1765	11.2984	11.3421	11.3426	11.1765	11.2941	11.272	11.1073
cds-WP_003689179.1	14.1828	14.3721	13.8486	13.9805	14.2392	14.2212	14.5688	14.5773	14.3853
cds-WP_003689183.1	9.64334	8.91137	9.08155	9.6796	9.1434	9.05336	9.53868	9.01735	9.26414
cds-WP_003689187.1	14.3002	14.5455	14.341	14.4007	14.5692	14.5095	14.3135	14.6254	14.5292
cds-WP_003689203.1	12.6105	13.8083	13.2537	12.8575	13.765	13.8331	12.7824	13.637	13.6384
cds-WP_003689207.1	13.0126	12.6404	12.3866	12.5087	12.0925	12.1941	12.586	12.2445	12.3537
cds-WP_003689238.1	12.1395	12.083	11.7924	12.3105	11.9848	12.1191	12.202	12.0498	12.1212
cds-WP_003689254.1	13.9599	13.9013	13.8178	14.0197	13.7681	13.9473	13.897	13.6875	13.9652
cds-WP_003689264.1	11.125	11.7032	11.5184	11.051	11.6363	11.6497	11.0691	11.5426	11.5813
cds-WP_003689266.1	15.9617	16.0641	16.0056	15.9385	16.1146	16.0218	15.9291	16.1139	16.1209
cds-WP_003689268.1	13.8854	13.6257	13.3699	14.1262	13.6667	13.6751	14.2075	13.7683	13.7896
cds-WP_003689269.1	13.5565	13.1609	12.9765	13.6595	13.1959	13.3918	13.7746	13.3661	13.5171
cds-WP_003689271.1	12.9476	12.7492	12.6123	13.0898	12.9662	13.0324	13.3	13.1759	13.1151
cds-WP_003689273.1	12.7142	12.7559	12.4671	12.7417	12.7664	12.9262	12.903	12.9499	12.9897
cds-WP_003689277.1	13.0479	12.083	12.5338	13.0087	12.1386	12.3406	12.785	11.9594	12.4762
cds-WP_003689278.1	12.0725	11.951	11.9036	11.9795	12.0707	11.9889	12.0851	12.0217	11.9805
cds-WP_003689281.1	11.7726	11.4757	11.7078	12.0068	11.6226	11.5416	11.7664	11.5905	11.5093
cds-WP_003689282.1	12.0017	12.4001	12.6972	12.2347	12.5455	12.5985	12.3478	12.8793	12.5797
cds-WP_003689283.1	16.9697	16.6823	16.775	16.5769	16.2641	16.4327	16.6615	16.3639	16.6112
cds-WP_003689299.1	14.2777	14.0409	13.9431	14.2891	14.1064	14.1332	14.2872	14.0567	14.0125
cds-WP_003689323.1	10.9948	11.0314	11.027	11.0409	10.9848	11.1228	10.973	11.0541	11.1212
cds-WP_003689325.1	16.3546	15.3584	15.6877	16.6902	16.206	16.1299	16.8423	16.4577	16.4101
cds-WP_003689327.1	9.54495	9.42311	9.68674	9.53171	8.77419	9.14157	9.35702	8.65838	9.12007
cds-WP_003689329.1	11.41	11.5146	11.514	11.395	11.8452	11.7977	11.6886	11.9941	12.0002
cds-WP_003689332.1	14.3494	14.0873	14.1833	14.0044	13.9061	13.7871	14.0959	13.7819	13.96
cds-WP_003689346.1	10.0758	10.2341	10.1278	10.0304	10.2037	10.2154	10.1293	10.2843	10.1275
cds-WP_003689349.1	12.8827	12.809	12.7022	12.6683	12.7152	12.5387	12.8957	12.7134	12.6012
cds-WP_003689351.1	9.91162	9.57151	9.63726	9.85698	9.57727	9.59521	9.885	9.49507	9.61561
cds-WP_003689357.1	12.4575	12.7031	12.7346	12.352	12.6833	12.8344	12.3445	12.728	12.7229
cds-WP_003689360.1	11.3398	11.5026	11.3534	11.2595	11.4488	11.5433	11.3363	11.5431	11.4142
cds-WP_003689364.1	13.7168	13.6868	13.6376	13.6027	13.8894	13.6747	13.8248	13.8957	13.6878
cds-WP_003689366.1	14.4545	14.6553	14.6428	14.325	14.5746	14.6427	14.3697	14.6375	14.699
cds-WP_003689368.1	14.5678	14.565	14.6011	14.5266	14.6746	14.6289	14.5232	14.7049	14.6781
cds-WP_003689369.1	15.4319	15.267	15.2194	15.324	15.3178	15.2587	15.318	15.3542	15.2508
cds-WP_003689372.1	11.6154	12.1557	12.0304	11.9481	12.3102	12.1531	11.836	12.5999	11.8622
cds-WP_003689377.1	13.6318	13.354	13.4999	13.5861	13.4042	13.5399	13.5861	13.3379	13.4972
cds-WP_003689382.1	11.6424	11.4126	11.6024	11.4175	11.7258	11.4336	11.5272	11.7354	11.409
cds-WP_003689383.1	11.4495	11.0415	11.2213	11.5963	11.1344	11.2261	11.4001	11.091	11.1874
cds-WP_003689388.1	10.7559	10.9718	10.9789	10.8439	10.6569	10.7099	10.8147	10.7949	10.8147
cds-WP_003689389.1	13.5019	13.8767	13.7397	13.4456	13.5004	13.572	13.5979	13.4042	13.6436
cds-WP_003689394.1	14.5969	15.1003	14.8355	14.6873	14.8623	14.9174	14.7014	14.7971	14.8837
cds-WP_003689398.1	11.198	11.1245	11.3266	11.5652	11.3392	11.2798	11.2797	11.2057	11.2914
cds-WP_003689404.1	11.9802	11.8733	11.7095	11.7223	11.5856	11.6083	11.7153	11.739	11.6949
cds-WP_003689406.1	11.5942	11.7586	11.6786	11.6015	11.6295	11.5967	11.5761	11.5255	11.5922
cds-WP_003689428.1	13.6841	13.5754	13.461	13.854	13.3982	13.689	13.7083	13.3004	13.6465
cds-WP_003689432.1	15.5715	15.3979	15.376	15.6851	15.4225	15.5157	15.5434	15.3455	15.5658
cds-WP_003689434.1	14.1815	14.1537	14.2398	14.0102	14.145	14.1955	14.0566	14.1709	14.2525
cds-WP_003689436.1	12.3214	12.4205	12.4797	12.0485	12.4119	12.3379	12.0858	12.4487	12.4295
cds-WP_003689437.1	13.1057	13.0708	13.0887	12.9413	13.0462	13.1128	12.9204	13.0156	13.0633
cds-WP_003689443.1	13.3533	13.4081	13.3554	13.177	13.1433	13.2618	13.141	13.1052	13.3919
cds-WP_003689448.1	11.1805	11.4346	11.4486	11.096	11.2981	11.2048	11.1742	11.4038	11.1674
cds-WP_003689450.1	13.0743	13.651	13.5908	12.8864	13.3587	13.4276	12.9319	13.4039	13.4909
cds-WP_003689452.1	10.888	11.2036	11.2389	10.8311	10.9328	11.034	10.849	10.8861	10.9103
cds-WP_003689461.1	11.5443	11.6451	11.75	11.4435	11.7303	11.6075	11.445	11.7964	11.6623
cds-WP_003689463.1	13.5219	13.322	13.3644	13.5702	13.4507	13.3472	13.467	13.284	13.0815
cds-WP_003689465.1	13.0194	12.9082	13.1052	13.0258	12.8356	13.0274	12.6864	12.6463	12.9661
cds-WP_003689466.1	13.0175	12.7215	12.969	12.9381	12.8628	12.9428	12.7592	12.8035	12.9158
cds-WP_003689473.1	14.3109	14.4982	14.2202	14.5325	14.7752	14.6736	14.9488	14.88	14.8343
cds-WP_003689479.1	11.2299	11.7382	11.8183	10.6629	11.5935	11.5372	10.973	11.8641	11.5008
cds-WP_003689481.1	6.73636	6.28861	6.35898	6.86841	6.19864	6.20385	6.72954	6.37907	6.46029
cds-WP_003689485.1	13.453	12.4711	13.2441	13.6361	12.7913	13.1041	13.3511	12.6504	13.1484
cds-WP_003689486.1	14.0232	13.1247	13.7515	14.1582	13.3208	13.5498	13.9332	13.2984	13.5839
cds-WP_003689487.1	13.0689	12.2881	12.89	12.8831	12.3237	12.3937	12.5872	12.0757	12.4223
cds-WP_003689488.1	13.3625	12.5495	13.3452	13.0482	12.7886	12.8785	12.918	12.8029	13.0153
cds-WP_003689496.1	13.6503	13.5789	13.6192	13.6908	13.687	13.6195	13.7416	13.499	13.5837
cds-WP_003689500.1	17.9088	17.5897	17.3327	18.0837	17.58	17.6194	17.9632	17.5203	17.5437
cds-WP_003689503.1	12.5781	12.2794	12.3286	12.5105	12.5499	12.4965	12.5002	12.4001	12.5471
cds-WP_003689506.1	14.4979	14.7739	14.7903	14.2194	14.8276	14.6158	14.5271	14.8508	14.7581
cds-WP_003689511.1	10.8165	11.4919	11.1614	11.6808	11.8707	11.6781	11.5944	12.1916	11.0843
cds-WP_003689514.1	11.4859	12.0965	11.7432	11.9746	12.378	12.0611	12.2083	12.4995	11.9548
cds-WP_003689520.1	11.9427	12.1658	11.8682	12.1353	12.2809	12.2861	12.1877	12.2498	12.0999
cds-WP_003689532.1	12.3429	12.2456	12.2234	12.296	12.205	12.1223	12.196	12.1321	12.1953
cds-WP_003689536.1	11.2753	10.5339	10.6556	11.1389	10.7347	10.7284	11.085	10.6875	10.7457
cds-WP_003689540.1	12.6909	12.7897	12.8998	12.6899	12.9104	12.9335	12.7153	12.9639	12.9111
cds-WP_003689542.1	11.7913	11.9781	12.1694	11.8352	12.218	12.1118	11.8634	12.1989	12.0603
cds-WP_003689544.1	11.9363	12.0163	12.0475	11.9385	12.1363	12.0428	11.9076	12.2408	12.0884
cds-WP_003689546.1	12.4335	12.5776	12.4867	12.4178	12.5572	12.5511	12.3478	12.6043	12.5544
cds-WP_003689550.1	11.974	11.6287	11.8255	12.0129	11.7685	11.7664	11.8855	11.7241	11.7439
cds-WP_003689551.1	14.1475	13.9771	13.9763	14.2577	14.2736	14.0837	14.3665	14.1655	14.0655
cds-WP_003689553.1	9.4393	9.56966	9.58448	9.8016	9.6604	9.73767	9.68282	9.80422	9.53593
cds-WP_003689555.1	12.6443	12.1584	12.3109	12.5619	12.3885	12.3721	12.6344	12.3848	12.4351
cds-WP_003689557.1	8.75181	8.40231	8.72305	8.77609	8.40531	8.56131	8.6061	8.43147	8.73376
cds-WP_003689578.1	5.75607	5.80622	5.70104	5.74643	5.50816	5.79447	5.50816	5.50816	5.50816
cds-WP_003689578.1-2	5.50816	5.50816	5.50816	5.50816	5.50816	5.50816	5.50816	5.50816	5.50816
cds-WP_003689578.1-3	5.50816	5.50816	5.50816	5.50816	5.50816	5.50816	5.50816	5.50816	5.50816
cds-WP_003689578.1-4	5.50816	5.50816	5.50816	5.50816	5.50816	5.50816	5.50816	5.50816	5.50816
cds-WP_003689578.1-5	5.50816	5.50816	5.50816	5.50816	5.50816	5.50816	5.50816	5.50816	5.50816
cds-WP_003689600.1	5.50816	5.50816	5.50816	5.50816	5.50816	5.50816	5.50816	5.50816	5.50816
cds-WP_003689600.1-2	5.50816	5.50816	5.50816	5.50816	5.50816	5.50816	5.50816	5.50816	5.50816
cds-WP_003689600.1-3	5.50816	5.50816	5.50816	5.50816	5.50816	5.50816	5.50816	5.50816	5.50816
cds-WP_003689616.1	8.56694	8.82948	8.73705	8.69955	8.73228	8.75013	8.57323	8.74819	8.72454
cds-WP_003689617.1	12.5509	12.1195	12.2584	12.4947	12.6111	12.3159	12.7095	12.6047	12.3301
cds-WP_003689624.1	8.48669	7.99117	8.14619	8.40394	7.95038	8.1603	8.37723	7.93064	8.07743
cds-WP_003689643.1	11.9168	11.7283	11.8016	11.8034	11.7824	11.7344	11.8508	11.7362	11.6228
cds-WP_003689647.1	13.1819	13.3424	13.1133	13.3224	13.1704	13.3026	13.2159	13.065	13.2192
cds-WP_003689649.1	11.9333	11.9588	12.0739	11.6509	11.8863	11.967	11.6174	12.022	12.0199
cds-WP_003689650.1	12.6269	12.5119	12.8418	12.4151	12.5553	12.5853	12.4595	12.5908	12.5862
cds-WP_003689652.1	14.8127	14.3434	14.3604	14.7688	14.4239	14.4824	14.7915	14.405	14.5484
cds-WP_003689655.1	13.1952	13.4217	13.4055	13.397	13.3518	13.4811	13.2929	13.3095	13.4946
cds-WP_003689664.1	12.8623	12.9098	12.7702	12.755	12.5519	12.7548	12.5724	12.5482	12.7711
cds-WP_003689668.1	11.9032	12.0827	12.0287	11.914	11.791	11.9089	11.79	11.7406	11.7828
cds-WP_003689669.1	11.8863	12.4519	12.1742	12.3472	12.2706	12.4143	11.9812	12.1593	12.3143
cds-WP_003689678.1	15.3574	15.8022	15.5084	15.5894	15.7505	15.8049	15.66	15.697	15.7541
cds-WP_003689681.1	16.7623	17.1842	17.1135	16.8032	17.2344	17.2442	16.9977	17.2476	17.2464
cds-WP_003689682.1	13.0911	13.6842	13.5426	12.764	13.4703	13.3595	13.2285	13.5281	13.4684
cds-WP_003689683.1	15.663	15.7579	15.3719	15.7845	15.8471	15.673	15.9653	15.8766	15.7157
cds-WP_003689684.1	11.7726	12.0469	11.7366	11.844	12.183	11.9203	12.2595	12.3561	11.9635
cds-WP_003689692.1	13.0949	13.5796	13.3635	13.1886	13.6594	13.6084	13.2768	13.6404	13.5568
cds-WP_003689695.1	13.9405	14.6176	14.3441	14.0287	14.7379	14.5745	14.2544	14.7696	14.5587
cds-WP_003689697.1	13.6041	14.4953	14.2355	13.763	14.5289	14.3916	14.0681	14.5504	14.2549
cds-WP_003689699.1	13.5265	14.6141	14.2322	13.6654	14.4934	14.2141	13.914	14.4754	14.2327
cds-WP_003689706.1	8.27284	8.73923	8.77281	7.81309	8.53702	8.42988	7.7594	8.66182	8.56126
cds-WP_003689718.1	12.0424	12.3592	12.1606	11.953	12.149	12.2694	12.0732	12.1485	12.2633
cds-WP_003689720.1	13.9497	13.8725	13.7338	13.9577	13.758	13.8506	13.8441	13.7323	13.7936
cds-WP_003689726.1	12.5241	11.568	12.0208	12.9202	12.2613	12.0108	12.7513	12.1354	12.1212
cds-WP_003689730.1	11.8292	11.7844	12.0596	11.9261	12.2755	12.1839	12.0783	12.2289	12.3008
cds-WP_003689734.1	5.50816	5.50816	5.50816	5.50816	5.50816	5.50816	5.50816	5.50816	5.50816
cds-WP_003689734.1-2	5.50816	5.50816	5.50816	5.50816	5.50816	5.50816	5.50816	5.50816	5.50816
cds-WP_003689734.1-3	5.50816	5.50816	5.50816	5.50816	5.50816	5.50816	5.50816	5.50816	5.50816
cds-WP_003689734.1-4	5.50816	5.50816	5.50816	5.50816	5.50816	5.50816	5.50816	5.50816	5.50816
cds-WP_003689734.1-5	5.50816	5.50816	5.50816	5.50816	5.50816	5.50816	5.50816	5.50816	5.50816
cds-WP_003689734.1-6	5.50816	5.50816	5.50816	5.50816	5.50816	5.50816	5.50816	5.50816	5.50816
cds-WP_003689736.1	6.56621	6.56121	6.0509	6.03855	6.32684	6.79481	6.5299	6.7538	6.2818
cds-WP_003689737.1	6.51123	6.28861	6.6069	5.98309	6.90417	6.69139	6.57342	6.62179	6.37618
cds-WP_003689739.1	6.51123	7.25263	7.44679	6.32358	7.29096	7.21008	6.65467	7.31012	7.17605
cds-WP_003689742.1	10.6892	11.2695	10.8863	10.5283	10.7211	10.8487	10.621	10.8546	10.8584
cds-WP_003689746.1	13.0913	13.1279	13.1145	13.0456	13.0049	13.0406	13.0222	12.9757	13.0563
cds-WP_003689748.1	9.35236	9.26442	9.22878	9.2678	9.01002	9.16904	9.21641	9.11017	9.06053
cds-WP_003689749.1	13.6568	13.2024	13.1649	13.8651	13.5441	13.4167	13.9315	13.5958	13.3418
cds-WP_003689753.1	13.2449	13.1759	13.3096	13.1747	13.2978	13.1942	13.2632	13.2633	13.2604
cds-WP_003689755.1	9.97492	10.5281	10.6425	10.202	10.4282	10.3409	10.1167	10.4336	10.2681
cds-WP_003689760.1	6.53914	6.76916	6.59135	6.52663	6.303	6.28414	6.32925	6.60393	6.70334
cds-WP_003689761.1	12.1037	11.9764	11.9286	11.9728	11.9269	12.0155	12.067	11.8802	12.0648
cds-WP_003689763.1	10.2329	10.1756	10.1622	10.1882	10.2015	10.1147	10.251	10.19	10.1135
cds-WP_003689770.1	6.69074	7.57201	6.99733	6.77371	7.34329	6.91412	6.61493	7.31012	7.10466
cds-WP_003689773.1	7.81119	8.91725	8.54639	8.06293	8.75936	8.52244	8.12618	8.7926	8.59209
cds-WP_003689781.1	11.579	11.5855	11.3012	11.6543	11.3436	11.4729	11.5144	11.3886	11.4399
cds-WP_003689785.1	8.98653	9.15701	8.78364	8.63701	8.63479	8.78027	8.5051	8.82654	8.72454
cds-WP_003689787.1	12.5098	13.4125	12.8599	12.7064	13.1774	13.1213	12.7848	13.1401	13.0141
cds-WP_003689788.1	14.6787	15.3008	14.8355	15.0041	15.1339	15.1127	14.9548	15.0584	15.0044
cds-WP_003689790.1	15.7269	16.3012	15.8236	16.195	16.2748	16.2524	16.0735	16.1592	16.1415
cds-WP_003689791.1	11.5841	11.9099	11.5434	11.8223	11.9153	11.7901	11.6825	11.8615	11.7585
cds-WP_003689792.1	11.6755	12.0482	11.6718	12.2495	11.8263	12.048	11.9492	11.8744	11.9427
cds-WP_003689796.1	12.9587	12.6253	12.5942	12.9979	12.7596	12.7849	12.9343	12.6304	12.817
cds-WP_003689799.1	14.2365	14.0528	13.963	14.4017	14.4112	14.2497	14.5428	14.27	14.2941
cds-WP_003689804.1	14.8261	14.5887	14.5405	14.8408	14.7124	14.7448	14.8284	14.6622	14.7577
cds-WP_003689811.1	14.8887	15.0236	14.7409	15.0102	14.9485	14.9703	14.9421	14.9677	14.9596
cds-WP_003689814.1	13.0731	12.901	12.811	13.1514	12.8577	12.98	12.9954	12.8275	12.9648
cds-WP_003689816.1	11.5611	11.1289	11.2801	11.5468	11.0104	11.2902	11.4929	11.0809	11.4689
cds-WP_003689818.1	12.7754	12.9665	12.8437	12.7467	12.8965	12.8086	12.7236	12.7613	12.7037
cds-WP_003689819.1	14.3614	14.6224	14.3153	14.3404	14.4813	14.4566	14.3548	14.4221	14.4998
cds-WP_003689821.1	13.8563	13.5876	13.4347	13.6308	13.2454	13.4467	13.5622	13.3793	13.3606
cds-WP_003689824.1	10.6714	9.79121	9.54239	10.4712	9.65087	10.0622	10.4304	9.79033	9.98434
cds-WP_003689837.1	11.2508	9.90438	10.3596	11.2835	10.7622	10.6554	11.3309	11.2069	10.7084
cds-WP_003689839.1	12.0761	10.8948	11.3303	11.8347	11.3583	11.6997	11.8929	11.5495	11.8632
cds-WP_003689841.1	12.7815	12.4274	12.6499	13.3217	13.0612	13.0023	13.0142	12.6478	12.686
cds-WP_003689849.1	12.1844	12.0775	11.8374	12.307	12.1552	12.1403	12.1624	11.9687	12.0669
cds-WP_003689851.1	12.0112	12.3909	12.2232	12.1625	12.2678	12.3489	12.1129	12.308	12.1953
cds-WP_003689852.1	9.98264	9.40239	9.85652	10.1332	9.54331	9.74981	9.92738	9.52712	9.51486
cds-WP_003689853.1	13.7617	13.4083	13.3957	13.4862	13.4597	13.3859	13.7165	13.3269	13.4766
cds-WP_003689859.1	6.56621	7.09017	6.49194	6.77371	6.75729	6.86275	6.88005	6.72243	6.92254
cds-WP_003689861.1	6.00216	6.13659	6.19752	6.32358	6.10754	6.25841	6.63501	6.37907	6.00094
cds-WP_003689873.1	11.8899	11.5156	11.3525	11.8489	11.5435	11.6021	11.7269	11.5306	11.615
cds-WP_003689877.1	14.6078	14.4959	14.4268	14.5268	14.7247	14.3766	14.7401	14.6409	14.3269
cds-WP_003689884.1	12.0271	12.1786	12.2306	12.2163	12.3628	12.1786	12.2608	12.1703	12.0969
cds-WP_003689889.1	13.3308	13.6736	13.6471	13.2901	13.7432	13.5916	13.3835	13.6881	13.5682
cds-WP_003689891.1	11.8525	12.0581	12.1558	12.1083	12.2427	12.1171	12.0402	12.1427	12.0854
cds-WP_003689901.1	14.6815	14.8942	14.633	14.8875	14.9498	15.0023	14.8299	14.8976	14.8922
cds-WP_003689904.1	12.9893	13.5182	13.0686	12.7532	12.9587	12.9952	12.8399	13.0366	13.1702
cds-WP_003689907.1	13.4925	13.5812	13.7085	13.4735	13.6927	13.7043	13.5664	13.6662	13.726
cds-WP_003689912.1	9.94362	9.79121	10.0072	10.1284	9.90446	9.75584	9.91932	9.83162	9.95731
cds-WP_003689916.1	11.5992	11.7066	11.5773	11.7439	11.3588	11.4725	11.4595	11.2973	11.246
cds-WP_003689921.1	11.2226	10.4836	10.587	10.8976	10.4058	10.2296	10.8816	10.3842	10.2094
cds-WP_003689924.1	11.7985	11.2757	11.3091	11.397	10.9942	11.0408	11.4383	11.0326	11.1522
cds-WP_003689941.1	12.3776	12.5881	12.1245	11.0046	11.4165	11.669	12.1047	11.9341	12.2389
cds-WP_003689949.1	14.2234	14.0817	14.2329	12.7469	13.5439	13.6589	14.0529	14.1151	14.2258
cds-WP_003689950.1	12.0909	11.6879	11.8758	10.8565	11.3583	11.5451	11.9808	11.7782	11.9812
cds-WP_003689951.1	13.5639	12.9624	13.2712	12.4344	12.7958	12.9467	13.5634	13.3314	13.4246
cds-WP_003689952.1	11.8884	11.1194	11.3096	11.0332	11.2247	11.2683	11.8953	11.6629	11.6615
cds-WP_003689966.1	12.3589	12.0415	12.147	12.3319	12.2094	12.048	12.3709	12.1798	12.1566
cds-WP_003689968.1	15.5212	15.2206	14.9975	15.4995	15.3711	15.2464	15.4933	15.5319	15.0325
cds-WP_003689969.1	15.8701	15.5822	15.6127	15.8277	15.5241	15.7246	15.8533	15.5208	15.735
cds-WP_003689973.1	15.3328	15.2902	15.3324	14.9324	14.9993	15.0767	15.2925	15.1632	15.2969
cds-WP_003689984.1	15.1702	15.2949	15.3137	15.2797	15.4245	15.4113	15.2692	15.3737	15.4152
cds-WP_003689990.1	11.5074	10.9021	11.2153	12.0142	11.48	11.6327	11.557	11.2224	11.4584
cds-WP_003689992.1	11.5384	11.0959	11.3677	11.8537	11.6688	11.2191	11.5999	11.4584	11.2283
cds-WP_003689993.1	13.2684	12.9182	13.0526	13.6039	13.1682	13.1403	13.3189	13.0557	13.1286
cds-WP_003689996.1	6.91962	6.63568	6.78895	6.75367	6.60218	6.75179	6.55192	6.88416	6.77698
cds-WP_003689999.1	11.8001	11.3455	11.6434	11.7963	11.4629	11.5267	11.6811	11.3205	11.5233
cds-WP_003690001.1	11.453	11.132	11.1537	11.4564	11.1344	11.1041	11.3102	11.0547	11.2202
cds-WP_003690003.1	16.1874	16.4688	16.3964	15.9515	16.4148	16.3923	16.2117	16.4236	16.4164
cds-WP_003690010.1	13.6947	13.4048	13.5188	13.7297	13.6327	13.6487	13.7816	13.6811	13.7057
cds-WP_003690016.1	11.543	10.9633	11.3389	11.6307	11.238	11.0414	11.4924	11.1507	11.1114
cds-WP_003690018.1	9.71468	9.37073	9.55342	9.61447	9.33859	9.29692	9.53234	9.25484	9.47722
cds-WP_003690020.1	9.65789	9.34706	9.62835	9.55584	9.29633	9.196	9.25031	9.19497	9.43483
cds-WP_003690024.1	11.2847	10.6523	11.0163	11.0704	10.7651	10.7045	10.9111	10.9317	10.7532
cds-WP_003690026.1	14.1886	13.8811	13.8413	14.0729	13.9815	13.7793	14.1267	13.9531	13.8533
cds-WP_003690027.1	14.3872	14.3761	14.2292	14.2581	14.24	14.2445	14.2849	14.255	14.2765
cds-WP_003690029.1	13.8528	13.9889	13.6669	13.6849	13.6946	13.7787	13.6505	13.6622	13.8409
cds-WP_003690033.1	14.6353	15.079	14.9751	14.4552	14.9008	14.8892	14.6169	14.9733	14.9774
cds-WP_003690038.1	12.5447	12.566	12.5453	12.6716	12.5019	12.5762	12.6758	12.5679	12.745
cds-WP_003690041.1	14.959	15.0145	14.9783	15.0742	15.1024	15.1706	15.0453	15.1048	15.1666
cds-WP_003690049.1	14.8239	14.7626	14.7445	15.084	14.8187	14.8549	14.9917	14.7493	14.8417
cds-WP_003690052.1	10.2505	10.0188	10.0992	10.5112	9.99003	10.2774	10.289	10.0953	10.048
cds-WP_003690053.1	14.4508	14.5276	14.2385	14.7277	14.5301	14.4168	14.5436	14.5153	14.3528
cds-WP_003690059.1	17.837	17.9784	17.4418	17.7521	17.6415	17.9084	17.7711	17.7262	17.7782
cds-WP_003690064.1	15.696	15.7228	15.231	15.4914	15.4215	15.4055	15.4731	15.4687	15.5621
cds-WP_003690068.1	16.4259	16.5366	16.0402	16.1991	16.1453	16.4452	16.2108	16.3411	16.3727
cds-WP_003690070.1	16.401	16.4687	15.994	16.1669	16.1365	16.4069	16.2542	16.3315	16.3335
cds-WP_003690072.1	14.1283	14.0363	13.5827	14.0279	13.5584	13.9539	13.9184	13.8339	13.8403
cds-WP_003690075.1	16.0696	16.0964	15.6291	15.8252	15.8561	16.0672	15.9286	16.0886	15.8947
cds-WP_003690077.1	14.114	14.2413	13.7878	13.9763	13.6667	14.1069	13.862	13.8758	13.8366
cds-WP_003690079.1	16.7733	16.8726	16.539	16.4644	16.477	16.6646	16.5757	16.6171	16.6456
cds-WP_003690082.1	13.4534	13.5511	13.2693	13.3003	13.1279	13.5253	13.4709	13.498	13.5317
cds-WP_003690083.1	17.3366	17.3902	17.0935	17.0517	17.0633	17.314	17.1797	17.181	17.3758
cds-WP_003690088.1	16.4582	16.4685	16.1818	16.2728	16.1119	16.4068	16.2708	16.1486	16.4493
cds-WP_003690097.1	18.7143	18.6038	18.5207	18.3975	18.3685	18.576	18.5271	18.4678	18.633
cds-WP_003690099.1	15.5229	15.2219	15.1276	15.2843	14.9442	15.1298	15.3192	15.0881	15.1643
cds-WP_003690100.1	16.0046	15.6112	15.541	15.5941	15.6256	15.5749	15.8469	15.8234	15.6146
cds-WP_003690106.1	16.7309	16.5386	15.963	16.5505	16.0865	16.4318	16.4933	16.3064	16.1496
cds-WP_003690110.1	17.2186	17.18	16.7675	16.9817	16.9971	17.1404	16.9102	17.0109	17.1048
cds-WP_003690112.1	16.917	16.8403	16.4899	16.7152	16.8602	16.9168	16.8555	17.0045	16.8685
cds-WP_003690113.1	12.9123	13.3376	12.9899	12.4292	13.2588	13.0579	12.709	13.5414	12.8936
cds-WP_003690114.1	12.6522	12.541	12.6632	12.7272	12.635	12.592	12.6483	12.6202	12.6572
cds-WP_003690120.1	12.9793	12.9811	13.1741	12.91	13.1821	13.0319	13.0986	13.2066	12.9432
cds-WP_003690124.1	14.577	14.7087	14.7582	14.646	14.5433	14.6449	14.5597	14.4029	14.6419
cds-WP_003690126.1	14.9529	15.1808	15.1256	14.8498	14.845	15.0338	14.8251	14.7475	15.0379
cds-WP_003690128.1	12.3134	12.6031	12.5125	12.2418	12.2778	12.3484	12.3117	12.3925	12.384
cds-WP_003690135.1	12.5075	12.607	12.656	12.4013	12.4086	12.5634	12.5398	12.4243	12.6308
cds-WP_003690145.1	13.5816	13.0618	13.4616	13.9387	13.47	13.2938	13.7159	13.1337	13.1043
cds-WP_003690149.1	13.4436	14.0698	13.8077	13.4382	13.4785	13.5983	13.2929	13.2674	13.4662
cds-WP_003690155.1	7.47336	7.57201	7.50333	7.86211	6.94093	7.49372	7.52932	7.26216	7.40925
cds-WP_003690157.1	15.1007	14.8506	14.6891	14.7467	14.5995	14.6526	14.9359	14.6543	14.8193
cds-WP_003690158.1	8.08749	8.07422	8.38774	8.38218	8.19436	8.25468	7.53829	8.08964	7.7195
cds-WP_003690162.1	11.8515	11.8915	11.9798	11.7381	11.9794	11.8778	11.7301	12.1587	11.8845
cds-WP_003690166.1	12.6321	12.4514	12.5474	12.5479	12.636	12.4775	12.7046	12.5639	12.5462
cds-WP_003690169.1	11.8362	12.0933	12.1606	11.8228	12.3373	12.1529	12.0008	12.3369	12.1718
cds-WP_003690201.1	10.6738	10.5713	10.6366	10.8478	10.7928	10.692	10.6456	10.6479	10.5236
cds-WP_003690202.1	9.76034	9.61355	9.61187	9.8256	9.49436	9.47045	9.54708	9.43671	9.64175
cds-WP_003690212.1	17.1319	17.1932	16.9677	16.8716	17.23	17.1124	16.9835	17.268	17.2765
cds-WP_003690212.1-2	14.4814	14.4602	14.4201	13.9822	14.464	14.4801	14.3602	14.6056	14.4425
cds-WP_003690256.1	10.4777	11.3281	11.1423	10.7769	11.177	11.0863	10.7308	11.1621	11.0609
cds-WP_003690264.1	12.4589	12.4482	12.5564	12.47	12.7307	12.4951	12.5732	12.834	12.4335
cds-WP_003690269.1	11.9067	11.7888	11.8657	11.8944	11.655	11.7382	11.9614	11.6751	11.7828
cds-WP_003690288.1	15.3511	15.1541	14.9938	15.4523	15.2794	15.2747	15.4282	15.2075	15.1951
cds-WP_003690308.1	6.59248	6.26085	6.72287	6.71237	6.07371	6.55786	6.71135	6.42469	6.55476
cds-WP_003690310.1	10.2853	10.3828	10.0775	10.2545	9.79484	10.4609	10.1167	10.1275	10.1401
cds-WP_003690316.1	11.7251	12.1096	12.0804	11.9302	12.3932	12.2586	11.9735	12.4546	12.2519
cds-WP_003690317.1	12.6997	12.8414	12.6607	12.9368	13.0009	12.9884	12.9525	12.9522	12.9794
cds-WP_003690324.1	14.5655	14.883	14.767	14.3296	14.7923	14.7551	14.485	14.851	14.8288
cds-WP_003690336.1	14.6876	14.7992	14.3835	15.2865	15.1571	15.0835	15.3559	15.1144	15.1171
cds-WP_003690340.1	11.4446	11.7312	11.6624	11.2277	11.657	11.6825	11.5979	11.9126	11.888
cds-WP_003690341.1	11.3262	11.1532	11.3516	11.3715	11.0752	11.176	11.1877	11.0029	11.2017
cds-WP_003690352.1	11.1198	10.3669	10.6622	10.6316	10.1906	10.2339	10.7527	10.0687	10.3972
cds-WP_003690361.1	6.91962	6.76916	6.93224	6.62411	6.91656	6.6757	6.7822	6.65652	6.73345
cds-WP_003690382.1	11.2128	11.0587	11.1182	10.9817	10.7196	10.8238	10.7964	10.7832	10.9732
cds-WP_003690402.1	14.1199	13.6631	13.7657	13.99	13.8987	13.7774	14.1611	13.8927	13.848
cds-WP_003690418.1	12.7223	12.5595	12.2555	12.6664	12.2112	12.3354	12.462	12.2484	12.4005
cds-WP_003690423.1	12.862	12.6618	12.9693	12.7917	12.7251	12.9673	12.9014	12.8138	13.0584
cds-WP_003690431.1	11.8817	11.9176	11.8511	11.8887	11.8869	11.8108	11.8385	11.8871	11.8567
cds-WP_003690445.1	14.9608	15.3409	14.9409	14.9054	15.0243	15.1986	14.8971	15.1964	15.3081
cds-WP_003690451.1	17.3159	17.1897	16.9722	17.3026	17.0317	17.3549	17.4014	17.1116	17.3779
cds-WP_003690463.1	15.2697	15.522	15.3749	15.5095	15.5604	15.5994	15.4892	15.5152	15.5156
cds-WP_003690470.1	12.6043	12.8598	12.7484	12.5719	12.6295	12.7148	12.588	12.6139	12.6687
cds-WP_003690475.1	11.1713	11.1507	11.0969	11.349	11.1389	11.3879	11.2878	11.2373	11.2832
cds-WP_003690500.1	11.4264	11.2734	11.4456	11.5244	11.5605	11.2065	11.4344	11.6002	11.4042
cds-WP_003690501.1	12.4303	12.3435	12.5113	12.5209	12.4015	12.4395	12.476	12.4495	12.3991
cds-WP_003690567.1	13.2187	13.5743	13.3092	13.1415	13.2081	13.2589	13.1926	13.2217	13.2903
cds-WP_003690581.1	12.9701	12.8959	13.0068	13.0767	12.9835	13.0507	13.0256	12.9393	13.0265
cds-WP_003690589.1	12.5457	12.0693	12.1691	12.4544	12.1007	12.2038	12.3585	12.061	12.1801
cds-WP_003690617.1	7.28417	7.42248	7.38759	7.66345	7.58339	7.43873	7.6977	7.61719	7.45734
cds-WP_003690619.1	15.3177	15.0635	14.8813	15.2271	14.8232	14.9876	15.1379	14.8832	15.0851
cds-WP_003690624.1	13.8941	13.88	14.1311	13.7637	14.0387	14.1072	13.8532	14.0466	14.2202
cds-WP_003690630.1	11.7798	11.3193	11.61	11.5823	11.4575	11.4807	11.5477	11.5176	11.7644
cds-WP_003690632.1	13.0114	12.5826	12.7886	12.9738	12.786	12.9402	12.8788	12.8237	13.079
cds-WP_003690690.1	5.50816	5.50816	5.50816	5.50816	5.50816	5.50816	5.50816	5.50816	5.50816
cds-WP_003690690.1-2	5.50816	5.50816	5.50816	5.50816	5.50816	5.50816	5.50816	5.50816	5.50816
cds-WP_003690691.1	12.9889	12.9922	12.8876	12.9174	12.8642	12.9987	12.8096	12.9299	13.0057
cds-WP_003690707.1	12.2101	12.3021	12.3491	12.4601	12.4088	12.3975	12.3378	12.2263	12.3847
cds-WP_003690726.1	13.1026	13.1313	13.2121	13.3458	13.3215	13.316	13.3322	13.2962	13.2528
cds-WP_003690730.1	9.16762	8.99713	8.90991	9.62819	8.82915	9.24198	9.35702	9.22291	8.83139
cds-WP_003690741.1	14.3474	14.9738	14.7387	14.7466	15.0264	15.0395	14.9299	15.0418	15.1115
cds-WP_003690743.1	13.4568	13.7473	13.8359	13.3923	13.7777	13.5941	13.4629	13.7275	13.7005
cds-WP_003690747.1	12.3729	12.5093	12.5537	12.4308	12.6712	12.3958	12.4275	12.7089	12.3789
cds-WP_003690756.1	12.0008	12.3746	12.2965	11.8064	12.0443	12.0864	11.8664	12.0881	12.1546
cds-WP_003690764.1	11.9773	11.8384	11.4896	11.9679	11.6173	11.716	11.9337	11.6905	11.7592
cds-WP_003690774.1	11.4811	10.7922	11.1155	11.4214	11.1016	11.2087	11.4298	11.3216	11.2294
cds-WP_003690777.1	11.1293	10.8881	10.7866	11.3063	10.7385	10.8634	10.9969	10.7212	10.7916
cds-WP_003690778.1	10.4078	10.4688	10.4338	10.6563	10.443	10.4368	10.2853	10.4187	10.5845
cds-WP_003690783.1	11.5892	11.4948	11.7277	11.9219	11.8382	11.6907	11.79	11.6641	11.6479
cds-WP_003690787.1	16.6166	16.7557	16.4014	16.3757	16.4796	16.4992	16.5704	16.4851	16.5
cds-WP_003690799.1	9.70537	9.78002	9.60582	9.74609	9.42887	9.68332	9.50242	9.56028	9.71436
cds-WP_003690802.1	11.732	11.3648	11.3179	11.8735	11.172	11.2918	11.6174	11.3602	11.2955
cds-WP_003690805.1	10.9104	10.5367	10.3712	11.1719	10.2252	10.5337	10.8336	10.3645	10.6226
cds-WP_003690807.1	11.9604	11.8759	11.8553	11.6911	11.9216	11.9422	11.7177	12.0171	11.8753
cds-WP_003690821.1	12.7734	12.8197	12.8114	13.0369	12.9391	12.8441	12.9786	12.8117	12.7332
cds-WP_003690828.1	13.796	13.4996	13.6361	13.9089	13.5234	13.6012	13.7894	13.6161	13.6913
cds-WP_003690830.1	9.6842	10.0904	10.0299	9.77309	9.94788	9.94712	9.7315	10.0206	10.0781
cds-WP_003690833.1	12.6663	12.7506	12.4123	12.8281	12.7477	12.8024	12.7097	12.6705	12.6772
cds-WP_003690844.1	12.2353	12.3029	12.47	12.1349	12.2868	12.2153	12.0933	12.2206	12.3067
cds-WP_003690875.1	13.4254	13.3629	13.2896	13.2191	13.1899	13.1744	13.317	13.3111	13.2102
cds-WP_003690918.1	6.20345	5.92894	6.01621	6.13434	5.79229	5.9124	6.04979	5.97217	5.71015
cds-WP_003690948.1	6.56621	6.91459	6.82664	6.62411	6.85311	6.86275	6.38431	6.87046	6.76268
cds-WP_003690950.1	14.4385	13.7509	13.9651	14.407	13.8505	13.8443	14.2688	13.7419	13.7479
cds-WP_003690986.1	13.6262	13.4596	13.4665	13.638	13.4143	13.508	13.5559	13.415	13.4754
cds-WP_003690987.1	12.3331	12.254	12.2977	12.2744	12.1493	12.2082	12.1397	12.165	12.1603
cds-WP_003691001.1	12.4478	11.9074	12.2014	14.7877	14.265	14.1578	13.1034	13.1304	12.958
cds-WP_003691002.1	15.0419	15.6385	15.4669	14.5067	15.2149	15.1709	14.5925	15.1667	15.0227
cds-WP_003691062.1	8.11658	8.06343	8.0537	8.49279	8.0028	8.62266	8.19881	8.1454	8.15384
cds-WP_003691081.1	15.3192	15.8113	15.4519	15.5076	15.6319	15.822	15.8464	15.7737	15.9121
cds-WP_003691083.1	10.0318	9.63145	9.43397	9.99559	9.64287	9.73919	9.8916	9.57478	9.47722
cds-WP_003691095.1	14.2771	14.2014	14.3705	14.184	14.3653	14.2033	14.3218	14.4367	14.3556
cds-WP_003691115.1	13.3767	13.1652	13.1197	13.267	13.2008	13.0668	13.3593	13.21	13.1243
cds-WP_003691121.1	11.336	10.8352	10.917	11.4786	10.8583	11.0053	11.3052	10.7074	11.0525
cds-WP_003691147.1	12.9927	13.3095	13.2131	13.0751	13.283	13.1917	13.0523	13.3093	13.3197
cds-WP_003691155.1	15.302	15.4157	15.3493	15.3355	15.3561	15.4844	15.332	15.3949	15.4092
cds-WP_003691184.1	14.0599	14.3601	14.3697	14.1837	14.3246	14.3538	14.1586	14.3191	14.3031
cds-WP_003691202.1	12.1815	12.143	12.3721	12.1633	12.0255	12.1925	12.0876	11.8842	12.1821
cds-WP_003691204.1	9.37313	8.76561	8.94161	9.80764	8.99243	8.88652	9.48284	9.05157	9.07022
cds-WP_003691226.1	16.5471	17.341	17.0865	16.3399	16.5173	16.5713	16.4129	16.4107	16.5173
cds-WP_003691244.1	11.7536	11.8864	12.1076	11.8844	12.0728	11.925	11.7931	12.2263	11.8014
cds-WP_003691259.1	12.2183	11.9528	12.0599	12.1345	12.0861	11.864	12.11	11.9414	11.8629
cds-WP_003691269.1	12.0074	12.1551	12.1454	11.9408	12.0261	12.1033	11.9704	12.0984	12.1893
cds-WP_003691271.1	13.8103	14.5013	14.2756	13.9343	14.3596	14.3368	13.9875	14.2219	14.2963
cds-WP_003691281.1	12.6882	12.2728	12.2507	13.0331	12.4287	12.4402	12.9495	12.408	12.4319
cds-WP_003691287.1	12.3312	11.6695	12.0189	13.0176	12.0831	12.2741	12.7303	11.8352	12.2044
cds-WP_003691316.1	15.6203	15.2581	15.4415	15.9909	15.4812	15.4755	15.7544	15.4031	15.454
cds-WP_003691321.1	18.785	18.9527	18.779	18.5723	18.7539	18.7675	18.7735	18.7597	18.7551
cds-WP_003691325.1	14.664	14.8384	14.8404	14.7956	14.705	14.8924	14.7492	14.7316	14.8455
cds-WP_003691328.1	12.9891	13.2693	13.197	13.2348	12.9975	13.121	13.2095	12.9548	13.0077
cds-WP_003691340.1	11.5917	11.412	11.2994	11.1405	11.1994	11.1932	11.2383	11.2109	11.267
cds-WP_003691347.1	17.6945	18.034	17.7405	17.6652	17.8193	17.8801	17.7766	17.8546	17.8313
cds-WP_003691360.1	11.7754	11.6429	11.6475	11.7755	11.8839	11.5705	11.9221	11.8685	11.6957
cds-WP_003691371.1	11.1822	11.0455	11.0049	11.1034	11.2797	11.0334	11.1762	11.3119	11.0464
cds-WP_003691388.1	11.1206	10.7264	11.2163	10.7034	10.7563	10.8793	10.5839	10.5258	11.0789
cds-WP_003691393.1	13.4542	13.2419	13.3331	13.0746	13.1802	13.2638	13.3217	13.2323	13.3778
cds-WP_003691396.1	11.4488	11.5113	11.4355	11.4142	11.436	11.4987	11.3821	11.4725	11.4955
cds-WP_003691398.1	14.0041	14.3521	14.0222	13.9717	13.6673	13.8735	14.0109	13.759	14.0254
cds-WP_003691408.1	6.53914	6.17001	6.37939	6.17684	6.51377	6.69139	6.86436	6.76913	6.60696
cds-WP_003691416.1	7.22838	7.3776	7.55083	7.66345	7.42585	7.44673	7.75185	7.52551	7.46518
cds-WP_003691423.1	9.71468	9.63855	9.82049	9.93256	9.45104	9.68964	9.76786	9.275	9.61725
cds-WP_003691442.1	5.50816	5.50816	5.50816	5.50816	5.50816	5.50816	5.50816	5.50816	5.50816
cds-WP_003691442.1-2	5.50816	5.50816	5.50816	5.50816	5.50816	5.50816	5.50816	5.50816	5.50816
cds-WP_003691442.1-3	5.50816	5.50816	5.50816	5.50816	5.50816	5.50816	5.50816	5.50816	5.50816
cds-WP_003691454.1	15.238	14.7387	14.8613	15.6009	14.7482	15.1061	15.3859	14.8072	14.9731
cds-WP_003691535.1	5.50816	5.50816	5.50816	5.50816	5.50816	5.50816	5.50816	5.50816	5.50816
cds-WP_003691535.1-2	5.50816	5.50816	5.50816	5.50816	5.50816	5.50816	5.50816	5.50816	5.50816
cds-WP_003691535.1-3	5.50816	5.50816	5.50816	5.50816	5.50816	5.50816	5.50816	5.50816	5.50816
cds-WP_003691538.1	5.50816	5.50816	5.50816	5.50816	5.50816	5.50816	5.50816	5.50816	5.50816
cds-WP_003691538.1-2	5.50816	5.50816	5.50816	5.50816	5.50816	5.50816	5.50816	5.50816	5.50816
cds-WP_003691538.1-3	5.50816	5.50816	5.50816	5.50816	5.50816	5.50816	5.50816	5.50816	5.50816
cds-WP_003691563.1	5.50816	5.71911	5.50816	5.50816	5.50816	5.71078	5.50816	5.50816	5.71015
cds-WP_003691563.1-2	5.50816	5.50816	5.50816	5.50816	5.50816	5.50816	5.50816	5.50816	5.50816
cds-WP_003691563.1-3	5.50816	5.50816	5.50816	5.50816	5.50816	5.50816	5.50816	5.50816	5.50816
cds-WP_003691584.1	5.50816	5.50816	5.50816	5.50816	5.50816	5.50816	5.50816	5.50816	5.50816
cds-WP_003691584.1-2	5.50816	5.50816	5.50816	5.50816	5.50816	5.50816	5.50816	5.50816	5.50816
cds-WP_003691584.1-3	6.35574	6.47999	6.54304	6.44572	6.25281	6.5212	6.69283	6.48866	6.48003
cds-WP_003691584.1-4	5.50816	5.50816	5.50816	5.50816	5.50816	5.50816	5.50816	5.50816	5.50816
cds-WP_003691591.1	12.5886	12.8822	12.7124	12.7954	12.8987	12.8531	12.6211	12.8077	12.7469
cds-WP_003691594.1	11.3599	11.1759	11.3788	11.3729	11.1664	11.3164	11.3175	11.0739	11.2785
cds-WP_003691602.1	13.3954	12.9972	12.9162	13.5516	12.9252	13.1744	13.384	12.8006	13.1944
cds-WP_003691603.1	9.38193	8.83571	9.03717	9.69271	8.75936	9.06072	9.42702	9.01201	8.79959
cds-WP_003691604.1	11.2627	11.5786	11.5422	11.393	11.4907	11.4109	11.3309	11.5412	11.2597
cds-WP_003691611.1	8.6865	9.22243	9.10752	9.46952	9.50146	9.00584	9.2809	9.54564	8.82279
cds-WP_003691615.1	7.63786	7.69172	7.89942	7.70925	8.17637	7.93853	8.02498	7.79611	8.23938
cds-WP_003691615.1-2	7.05989	7.49945	6.94336	7.03591	6.96477	7.03289	7.03917	7.13856	7.20537
cds-WP_003691630.1	14.7658	15.2299	15.0787	15.0472	15.3473	15.2606	15.0415	15.1877	15.1549
cds-WP_003691634.1	13.5442	13.7851	13.5152	13.5737	13.6089	13.6722	13.3997	13.6517	13.4681
cds-WP_003691638.1	14.0442	14.6321	14.4708	14.0234	14.8197	14.7697	14.2669	14.7985	14.6908
cds-WP_003691649.1	11.9057	11.9556	11.9504	11.8203	11.8853	11.9406	11.8209	11.8846	11.9821
cds-WP_003691652.1	12.1464	12.3297	12.363	11.8759	12.1091	12.2367	11.836	12.1376	12.3023
cds-WP_003691661.1	12.7606	12.2438	12.2468	12.4207	11.9768	12.1024	12.5069	11.986	12.1622
cds-WP_003691666.1	13.263	12.2074	12.8803	13.3201	12.7335	12.8695	13.2051	12.6178	12.9797
cds-WP_003691673.1	15.326	15.3617	15.0847	15.4807	15.2992	15.3948	15.4211	15.2447	15.3488
cds-WP_003691684.1	12.3183	12.7107	12.4487	12.3728	12.5472	12.4807	12.4024	12.4332	12.4509
cds-WP_003691687.1	13.9921	14.9012	14.4805	13.9952	14.7747	14.6986	14.2279	14.7879	14.6845
cds-WP_003691689.1	12.7982	13.6018	13.2558	12.8451	13.7306	13.5825	13.0288	13.7512	13.5676
cds-WP_003691706.1	12.7859	12.6718	12.7623	12.6491	12.6596	12.8278	12.592	12.7978	12.8796
cds-WP_003691712.1	11.8115	11.8499	11.5599	11.7616	11.7371	11.7102	11.8218	11.5856	11.6797
cds-WP_003691714.1	15.5379	15.7421	15.5213	16.25	16.2743	16.0038	16.4045	16.1365	15.9624
cds-WP_003691718.1	10.1237	9.21292	9.56748	10.0114	9.4214	9.31546	9.73518	9.32095	9.30569
cds-WP_003691731.1	7.71773	7.75453	7.60303	7.58663	7.74262	7.73804	7.81112	7.47709	7.54101
cds-WP_003691733.1	11.7182	11.6163	11.8361	12.009	12.0066	11.8151	11.9225	11.9473	11.9275
cds-WP_003691751.1	9.28194	9.65439	9.43908	9.25899	9.55699	9.52273	9.36893	9.75578	9.21699
cds-WP_003691802.1	11.9773	11.9453	12.1964	11.9715	12.1841	11.8608	12.194	12.1892	12.0061
cds-WP_003691838.1	15.4708	15.2503	15.0911	15.209	15.1979	15.1452	15.3215	15.4478	15.1119
cds-WP_003691862.1	11.3472	11.0855	11.0823	11.4779	10.915	11.1471	11.4191	10.8412	11.1522
cds-WP_003691893.1	12.5095	12.7418	12.6967	12.5535	12.9633	12.6952	12.6717	12.874	12.7189
cds-WP_003691902.1	13.8989	13.9326	13.9343	14.0801	14.0329	14.0265	14.0386	13.9142	14.0583
cds-WP_003691918.1	14.037	14.5944	14.0371	12.9953	13.5493	13.7087	14.0393	13.8995	14.2275
cds-WP_003691920.1	13.2965	13.7331	13.4022	12.2163	12.9039	12.9917	13.3635	13.5288	13.3516
cds-WP_003691926.1	13.1888	13.6418	13.3223	11.9576	12.6301	12.785	13.1129	13.0488	13.3838
cds-WP_003692001.1	10.2601	11.8692	11.1712	10.7226	11.381	11.5227	10.8716	11.565	11.4955
cds-WP_003692010.1	7.33752	7.72698	7.62208	7.63517	7.84476	7.67947	7.89536	7.9764	7.76366
cds-WP_003692011.1	8.99039	8.90842	8.73705	8.77609	8.81202	8.90848	8.97233	8.64111	9.23
cds-WP_003692028.1	13.5063	13.4761	13.485	13.7344	13.33	13.4604	13.5419	13.329	13.3955
cds-WP_003692066.1	8.24691	8.16763	8.22882	8.16928	8.15354	8.08868	8.08541	8.44753	8.1631
cds-WP_003692077.1	10.0722	10.0471	9.87796	10.4144	10.0732	10.1912	10.2382	9.91222	9.79951
cds-WP_003692089.1	7.29773	7.73392	7.70745	7.2867	7.92338	7.61815	6.91075	8.08446	7.65372
cds-WP_003692093.1	11.6443	11.6534	11.7514	11.3434	11.6519	11.427	11.5048	11.6726	11.321
cds-WP_003692100.1	16.0772	15.7409	16.0749	16.1723	16.061	16.0056	16.1368	16.0442	16.0574
cds-WP_003692108.1	13.09	12.2934	12.25	12.5452	12.3533	12.0073	12.7657	12.4807	11.9209
cds-WP_003692220.1	13.5355	14.317	14.0152	13.5923	14.1799	13.9642	13.8219	14.1701	13.9955
cds-WP_003692227.1	14.1198	14.4259	14.2101	14.2277	14.6565	14.4996	14.2719	14.6523	14.4868
cds-WP_003692228.1	15.472	15.5821	15.2865	15.4963	15.6055	15.396	15.7049	15.6551	15.4643
cds-WP_003692233.1	12.3842	12.4959	12.5687	12.2543	12.583	12.5777	12.286	12.5418	12.5649
cds-WP_003692267.1	10.5378	10.3754	10.4872	10.3192	10.3724	10.3824	10.26	10.2688	10.3104
cds-WP_003692348.1	12.3406	12.0972	12.1997	12.4665	12.0138	12.171	12.3285	11.9673	12.1458
cds-WP_003692360.1	11.7049	12.4212	12.0902	11.4905	12.1639	12.1758	11.7762	12.2666	12.2588
cds-WP_003692419.1	11.6055	11.7444	11.7486	11.3063	11.7129	11.7363	11.4517	11.683	11.797
cds-WP_003692424.1	13.0343	12.7803	12.8326	12.9409	12.865	12.9369	12.9245	12.9214	13.0088
cds-WP_003692438.1	11.3643	10.8859	11.2089	11.6136	11.2086	11.131	11.4989	11.0822	11.0991
cds-WP_003692441.1	11.25	11.206	11.1742	11.1966	11.0958	11.3164	11.248	10.967	11.321
cds-WP_003692498.1	11.6642	11.4038	11.5019	11.1859	11.3558	11.2693	11.1963	11.5504	11.3164
cds-WP_003692533.1	12.0126	12.2131	12.3605	12.1333	12.3547	12.1267	12.1283	12.3707	12.3079
cds-WP_003692554.1	15.0349	14.9372	14.9542	15.0602	14.9616	14.974	15.051	15.0937	15.1312
cds-WP_003692612.1	12.7067	12.4003	12.5056	12.5625	12.3823	12.3496	12.4332	12.4421	12.4841
cds-WP_003692667.1	9.76706	10.0011	9.84119	9.79148	10.031	9.74375	9.7768	10.1202	9.20385
cds-WP_003692687.1	12.1878	11.7403	11.9608	12.2956	12.0079	11.9216	12.2759	11.9981	12.0254
cds-WP_003692709.1	13.1536	13.5853	13.5237	12.9698	13.2112	13.2541	13.0351	13.1927	13.3218
cds-WP_003692723.1	11.3717	11.5108	11.4851	11.2697	11.4701	11.5263	11.4059	11.5049	11.5325
cds-WP_003692725.1	13.393	13.381	13.4191	13.3892	13.4182	13.4507	13.3975	13.4221	13.4988
cds-WP_003692740.1	12.9009	13.014	12.8426	13.2064	13.2519	13.1927	13.1725	13.1883	13.0772
cds-WP_003692767.1	12.072	12.2092	12.1997	12.287	12.1482	12.1813	12.197	12.1644	12.1848
cds-WP_003692783.1	12.5829	12.7027	12.8512	12.4566	12.7416	12.6952	12.5913	12.7416	12.7783
cds-WP_003692786.1	13.2066	13.209	13.3465	13.1659	13.3713	13.1925	13.2479	13.4097	13.2781
cds-WP_003692788.1	13.002	13.253	13.2404	12.9438	13.0532	13.2242	12.9722	13.0276	13.245
cds-WP_003692807.1	12.7606	12.4504	12.5957	12.5945	12.5382	12.5106	12.5282	12.374	12.3176
cds-WP_003692842.1	5.75607	5.80622	5.70104	5.50816	5.50816	5.50816	5.73036	5.71639	5.50816
cds-WP_003692874.1	6.8421	6.79991	6.76304	6.69105	6.81313	6.78067	6.99799	6.76913	6.92254
cds-WP_003692877.1	13.864	13.3753	13.7369	13.9103	13.6014	13.736	13.8116	13.5717	13.6481
cds-WP_003692884.1	11.2388	11.0448	11.3963	11.2871	10.9886	11.285	11.2791	11.3033	11.3235
cds-WP_003692918.1	13.3867	13.1357	13.2	13.13	13.1973	13.1428	13.3447	13.3161	13.2445
cds-WP_003692950.1	12.403	11.8684	11.7099	12.3351	11.5288	11.8874	12.1702	11.7933	11.9139
cds-WP_003692969.1	13.4974	13.9227	13.6905	13.3928	13.7675	13.7916	13.5503	14.0006	13.8448
cds-WP_003692988.1	15.3355	15.7573	15.7759	15.2913	15.7579	15.7311	15.3656	15.8401	15.7787
cds-WP_003693022.1	12.9691	12.6358	13.0405	12.7414	12.5425	12.6373	12.689	12.6126	12.725
cds-WP_003693052.1	15.2761	15.9412	15.7044	15.0977	15.6333	15.6021	15.1527	15.5468	15.544
cds-WP_003693067.1	11.1662	11.3406	11.6445	11.3282	11.7885	11.482	11.3733	11.6139	11.4666
cds-WP_003693243.1	13.6559	13.3053	13.628	13.9555	13.7541	13.7204	13.9295	13.7306	13.6971
cds-WP_003693256.1	11.7995	12.2404	12.1969	11.9976	12.4264	12.1203	12.2499	12.2928	12.1835
cds-WP_003693270.1	13.1425	13.4954	13.5755	13.206	13.5014	13.2934	13.2159	13.4969	13.2497
cds-WP_003693285.1	15.0873	15.1756	14.8409	15.4436	15.1304	15.3524	15.411	15.2183	15.4288
cds-WP_003693308.1	10.3207	10.3148	10.5953	10.1774	10.351	10.2941	10.1583	10.4015	10.5565
cds-WP_003693315.1	15.1864	15.338	15.3215	15.3011	15.3852	15.2946	15.2917	15.254	15.2282
cds-WP_003693342.1	11.6967	11.7162	11.8569	11.6136	11.6848	11.7321	11.7158	11.6016	11.7703
cds-WP_003693344.1	11.6216	11.6901	11.7342	11.6906	11.6519	11.61	11.6962	11.6557	11.7333
cds-WP_003693386.1	5.50816	5.71911	5.84174	5.84474	5.50816	5.50816	5.73036	5.50816	5.50816
cds-WP_003693417.1	10.9727	11.1777	11.0259	10.9154	11.0356	11.021	10.8915	10.9739	10.8674
cds-WP_003693463.1	5.50816	5.50816	5.50816	5.50816	5.50816	5.50816	5.50816	5.50816	5.50816
cds-WP_003693463.1-2	6.45252	6.41355	6.88659	6.73323	6.63527	6.64351	6.61493	6.85657	6.65637
cds-WP_003693463.1-3	5.50816	5.50816	5.50816	5.50816	5.50816	5.50816	5.50816	5.50816	5.50816
cds-WP_003693463.1-4	5.50816	5.50816	5.50816	5.50816	5.50816	5.50816	5.50816	5.50816	5.50816
cds-WP_003693463.1-5	5.50816	5.50816	5.50816	5.50816	5.50816	5.50816	5.50816	5.50816	5.50816
cds-WP_003693463.1-6	5.50816	5.50816	5.50816	5.50816	5.50816	5.50816	5.50816	5.50816	5.50816
cds-WP_003693472.1	5.50816	5.50816	5.50816	5.50816	5.50816	5.50816	5.50816	5.50816	5.50816
cds-WP_003693472.1-2	5.50816	5.50816	5.50816	5.50816	5.50816	5.50816	5.50816	5.50816	5.50816
cds-WP_003693477.1	15.4446	15.0716	14.9996	15.7549	14.9915	15.389	15.5018	15.0063	15.2889
cds-WP_003693479.1	14.3294	14.0176	14.0753	14.5925	14.112	14.1326	14.3509	14.1267	14.2486
cds-WP_003693486.1	12.5125	12.581	12.4531	12.7048	12.8866	12.6797	12.6827	12.7645	12.6981
cds-WP_003693497.1	9.18452	9.14706	9.46936	9.11985	9.26327	9.26336	9.11526	9.16406	9.18169
cds-WP_003693500.1	10.7149	10.9878	10.9554	10.8729	11.2782	11.0494	10.9432	11.4565	10.7688
cds-WP_003693510.1	14.3232	13.1826	13.577	15.5798	14.0017	14.5194	14.783	13.936	14.5524
cds-WP_003693549.1	13.6025	13.9919	13.8159	13.2683	13.4625	13.4674	13.2235	13.5844	13.6578
cds-WP_003693564.1	8.60288	9.05156	8.59036	8.40932	8.74137	8.395	8.5051	8.72217	8.61893
cds-WP_003693582.1	12.194	12.0088	12.0217	12.2392	11.8455	11.955	12.0808	11.7196	11.9173
cds-WP_003693637.1	16.1222	17.3505	16.8363	16.5437	17.5805	17.5307	16.37	17.4653	17.3218
cds-WP_003693646.1	12.7979	12.5318	12.577	12.708	12.3799	12.4263	12.6631	12.2744	12.4354
cds-WP_003693694.1	11.6814	11.4336	11.5462	11.5226	11.2317	11.2455	11.5586	11.3076	11.2863
cds-WP_003693700.1	12.5024	12.9031	12.8887	12.4922	13.1864	12.9826	12.5655	13.2595	12.9948
cds-WP_003693701.1	14.0465	14.4564	14.32	14.4863	14.8982	14.817	14.3823	14.7703	14.6994
cds-WP_003693718.1	9.85385	10.1274	9.99916	10.6145	10.5164	10.4664	10.5363	10.8041	10.4988
cds-WP_003693735.1	12.072	12.1255	11.7578	12.4897	12.3666	12.3078	11.992	12.1418	12.096
cds-WP_003693736.1	12.9917	13.4952	13.1717	14.9639	14.665	14.5059	13.3623	13.8964	13.6778
cds-WP_003693740.1	11.2902	11.6586	11.3686	13.6097	13.3336	12.9705	11.8998	12.5525	11.9642
cds-WP_003693747.1	9.22429	8.65699	8.83395	8.97284	8.75638	8.86702	9.21904	9.01468	8.7849
cds-WP_003693763.1	8.9394	8.06884	8.48441	8.55711	7.87337	7.88832	8.31861	8.21324	8.31992
cds-WP_003693770.1	13.4546	13.6093	13.4418	13.243	13.3382	13.4879	13.3139	13.3387	13.5436
cds-WP_003693786.1	13.5395	14.0738	14.0545	13.4203	13.9545	14.024	13.5	13.984	14.0248
cds-WP_003693788.1	11.4852	11.5841	11.5734	11.6709	11.6087	11.4541	11.6445	11.4423	11.4278
cds-WP_003693790.1	12.9105	12.8782	12.7959	12.771	12.719	12.9466	12.8566	12.6688	12.9942
cds-WP_003693800.1	11.8099	12.0244	12.0208	11.5788	11.9438	11.8997	11.5445	11.8467	11.9269
cds-WP_003693803.1	13.5339	13.6449	13.6386	13.4454	13.5255	13.4611	13.3807	13.5414	13.4775
cds-WP_003693867.1	5.50816	5.50816	5.50816	5.50816	5.50816	5.50816	5.50816	5.50816	5.50816
cds-WP_003693867.1-2	5.50816	5.50816	5.50816	5.50816	5.50816	5.50816	5.50816	5.50816	5.50816
cds-WP_003693867.1-3	5.50816	5.50816	5.50816	5.50816	5.50816	5.50816	5.50816	5.50816	5.50816
cds-WP_003693991.1	6.20345	6.6708	6.74982	6.52663	6.49497	6.72205	6.59441	6.46788	6.37618
cds-WP_003694038.1	11.0137	10.9739	10.9285	10.8202	10.8036	10.7398	10.7822	10.6462	10.8521
cds-WP_003694146.1	13.0001	13.3628	13.2187	12.9651	13.0104	13.2067	12.8875	13.0511	13.2278
cds-WP_003694155.1	7.41344	7.48274	7.69559	7.47292	7.80365	7.35574	7.43605	7.74361	7.21498
cds-WP_003694229.1	12.8412	12.6162	12.7948	12.7168	12.7771	12.742	12.8039	12.742	12.8109
cds-WP_003694242.1	12.4468	12.2614	12.5054	12.1618	12.198	12.2324	12.2509	12.2597	12.2732
cds-WP_003694246.1	13.6071	14.1021	13.6053	12.5834	13.0624	13.2721	13.6233	13.4324	13.6718
cds-WP_003694272.1	9.40803	9.32078	9.33871	9.15514	9.36023	9.22464	9.15989	9.14226	9.32602
cds-WP_003694315.1	13.6063	14.0583	14.0002	13.5597	13.8523	13.844	13.5933	13.847	14.0014
cds-WP_003694346.1	17.4266	17.3655	16.7185	17.0609	16.9412	17.157	17.1059	17.1109	17.1291
cds-WP_003694383.1	12.5181	12.6443	12.5621	12.6435	12.8207	12.6567	12.6529	12.7158	12.6169
cds-WP_003694396.1	11.4668	11.2672	11.2801	11.6239	11.0283	11.2964	11.3668	10.8781	11.2806
cds-WP_003694418.1	10.5508	10.4488	10.4456	10.7962	10.3782	10.2879	10.5108	10.2543	10.3808
cds-WP_003694420.1	11.8244	11.4136	11.479	11.7239	11.4151	11.3927	11.6739	11.3087	11.4052
cds-WP_003694428.1	9.66511	9.62432	9.74422	9.49222	9.71478	9.48688	9.58632	10.1275	9.03352
cds-WP_003694435.1	14.2293	14.3371	14.4078	14.3221	14.2252	14.3235	14.3263	14.1744	14.3698
cds-WP_003694482.1	10.9824	11.1302	11.1914	11.1936	11.0477	11.1459	11.0793	10.9498	10.9942
cds-WP_003694628.1	18.2501	17.9626	18.0891	17.7681	17.6831	17.7364	17.7664	17.7047	17.9286
cds-WP_003694694.1	7.708	7.34987	7.15453	9.15514	8.63804	8.63264	7.9223	7.72337	7.78214
cds-WP_003694697.1	13.0458	12.884	13.0575	12.9559	12.8918	12.98	12.9325	12.8473	13.1688
cds-WP_003694771.1	9.15738	9.36431	8.83655	9.46187	9.35436	9.38144	9.47626	9.44067	9.25992
cds-WP_003694793.1	12.9574	13.1568	12.8466	12.7269	12.9351	12.9242	12.9742	12.9728	13.0754
cds-WP_003694796.1	12.0405	11.8085	11.8268	11.9688	12.0582	11.8144	12.1356	12.0751	11.856
cds-WP_003694809.1	6.97431	6.5804	6.57553	7.23537	6.69819	6.72205	6.55192	6.54816	6.55476
cds-WP_003694813.1	14.5187	15.378	15.0706	14.495	15.3267	15.2461	14.8731	15.386	15.2588
cds-WP_003694824.1	16.7733	16.1889	16.4134	17.2473	16.6291	16.8254	16.9056	16.5829	16.7729
cds-WP_003694852.1	13.8774	14.2674	13.9868	13.8758	14.1349	14.0934	13.9201	14.1218	14.1335
cds-WP_003694907.1	13.8643	14.1957	14.0239	13.9253	13.9843	14.0476	13.8668	13.9929	14.0553
cds-WP_003694912.1	14.3631	14.8822	14.6242	14.4041	14.9179	14.7799	14.4437	15.0192	14.6063
cds-WP_003694944.1	13.3372	13.5423	13.4055	13.3572	13.3254	13.428	13.2713	13.3414	13.5567
cds-WP_003694990.1	5.50816	5.50816	5.50816	5.50816	5.50816	5.50816	5.50816	5.50816	5.50816
cds-WP_003694990.1-2	5.50816	5.50816	5.50816	5.50816	5.50816	5.50816	5.50816	5.50816	5.50816
cds-WP_003694990.1-3	5.50816	5.50816	5.50816	5.50816	5.50816	5.50816	5.50816	5.50816	5.50816
cds-WP_003694994.1	5.50816	5.50816	5.50816	5.50816	5.50816	5.50816	5.50816	5.50816	5.50816
cds-WP_003694994.1-2	5.50816	5.50816	5.50816	5.50816	5.50816	5.50816	5.50816	5.50816	5.50816
cds-WP_003695011.1	10.2199	10.1829	10.3398	10.5344	10.2548	10.1665	10.3284	10.1373	10.0995
cds-WP_003695051.1	11.7597	11.2943	11.4802	11.8069	11.6124	11.5183	11.8201	11.7366	11.4986
cds-WP_003695054.1	13.7852	13.5193	13.4104	13.9124	13.9036	13.7098	13.9346	13.782	13.7067
cds-WP_003695064.1	13.2465	13.1102	13.1137	13.2311	13.1761	13.1997	13.2662	13.1721	13.1263
cds-WP_003695091.1	11.0212	10.9696	10.8887	10.6904	10.7593	10.792	10.8388	10.9076	10.8486
cds-WP_003695094.1	11.4362	11.3653	11.4089	11.2103	10.9904	11.3311	11.1254	10.8155	11.1874
cds-WP_003695121.1	9.8305	9.91902	9.78219	10.0894	10.0588	9.91382	9.81552	9.88779	9.8053
cds-WP_003695161.1	13.4745	13.2482	13.4445	13.4846	13.3511	13.3748	13.4076	13.2006	13.3994
cds-WP_003695198.1	14.7144	14.7578	14.6936	14.5989	14.5468	14.6717	14.7721	14.5911	14.6237
cds-WP_003695291.1	14.2447	14.1287	14.2694	14.0675	14.1215	14.1422	14.1885	14.167	14.221
cds-WP_003695312.1	13.5106	13.6391	13.8226	13.3422	13.5973	13.5515	13.5363	13.5726	13.6079
cds-WP_003695315.1	10.5443	10.3192	10.5506	10.6361	10.3263	10.448	10.3786	10.5388	10.4845
cds-WP_003695320.1	6.90076	7.27271	7.16368	6.55201	7.08751	6.91412	6.79916	7.22236	6.93484
cds-WP_003695326.1	6.88156	7.09017	7.07862	6.93851	6.7133	6.53972	6.7822	6.62179	6.57249
cds-WP_003695341.1	14.8105	15.5231	15.2458	14.7883	14.7697	14.7116	14.7775	14.5539	14.7079
cds-WP_003695392.1	14.8557	14.9827	15.0298	14.8866	15.0049	14.9546	14.9015	14.9468	14.9869
cds-WP_003695394.1	13.9233	14.2648	14.201	13.8367	14.138	14.1892	13.9007	14.1759	14.2345
cds-WP_003695397.1	6.11174	5.92894	6.01621	5.50816	5.90933	6.00245	5.95125	6.19292	6.11025
cds-WP_003695399.1	13.6281	13.931	13.7314	13.6087	13.952	13.6911	13.8183	13.7714	13.6597
cds-WP_003695464.1	5.50816	5.50816	5.50816	5.50816	5.50816	5.50816	5.50816	5.50816	5.50816
cds-WP_003695464.1-2	5.50816	5.50816	5.50816	5.50816	5.50816	5.50816	5.50816	5.50816	5.50816
cds-WP_003695499.1	7.4011	7.12451	7.41012	7.46206	7.10848	7.20037	7.23695	6.67343	7.46518
cds-WP_003695505.1	10.0955	9.44151	9.57213	10.1507	9.70867	9.77823	10.0176	9.69076	9.70973
cds-WP_003695549.1	11.8567	11.6759	11.8742	11.9503	11.5136	11.8654	11.9197	11.4744	11.76
cds-WP_003695555.1	13.7256	14.2354	13.9816	13.7367	13.8513	13.9414	13.7972	13.8179	13.9312
cds-WP_003695556.1	13.9991	14.4336	14.2888	13.9482	14.2464	14.2611	14.1615	14.1991	14.2841
cds-WP_003695557.1	12.7125	13.1189	12.9571	12.7653	12.8212	12.9397	12.86	12.9702	12.957
cds-WP_003695612.1	14.0154	13.9679	13.7738	13.9906	13.9329	14.1229	14.1442	14.1169	14.147
cds-WP_003695621.1	12.2138	13.0444	12.4671	12.704	13.1312	12.9628	12.7706	13.0338	12.7237
cds-WP_003695633.1	9.23406	9.64561	9.44078	8.90648	9.55016	9.34783	9.32315	9.42874	9.59401
cds-WP_003695641.1	10.9155	11.2243	11.0043	10.6685	11.0513	10.9114	10.7698	11.3125	10.7784
cds-WP_003695653.1	13.2916	13.4906	13.5296	13.5516	13.7137	13.5969	13.506	13.6174	13.6339
cds-WP_003695658.1	12.5718	12.9293	12.7038	14.9035	14.5897	14.3115	13.1048	13.7253	13.3055
cds-WP_003695664.1	15.4347	15.1026	15.1051	15.1609	15.2184	15.2764	15.4235	15.3715	15.4863
cds-WP_003695694.1	13.2811	12.6674	12.6605	12.5904	12.7066	12.4784	13.3284	12.5627	12.7252
cds-WP_003695696.1	12.308	12.2603	12.1418	12.2057	12.1669	12.3728	12.1887	12.4223	12.4463
cds-WP_003695921.1	11.8462	11.8326	11.8795	12.0494	11.8316	12.0301	12.0201	11.8479	12.0254
cds-WP_003695923.1	13.7039	13.7219	13.5296	13.9783	13.8935	13.8569	13.909	13.8318	13.8181
cds-WP_003695998.1	12.8669	12.1248	12.4418	13.1708	12.6677	12.5188	12.9543	12.576	12.5634
cds-WP_003696042.1	13.1125	13.457	13.383	13.2232	13.2256	13.4214	13.2248	13.2524	13.4761
cds-WP_003696096.1	9.27879	8.84809	8.97732	9.40716	8.5985	8.90302	9.13216	8.84471	8.9519
cds-WP_003696139.1	12.0873	12.2844	12.304	12.0194	12.0796	12.0007	11.9712	12.0181	12.0848
cds-WP_003696151.1	14.1268	13.9097	13.9148	14.062	13.9631	13.8031	13.9424	13.9559	13.9427
cds-WP_003696344.1	14.7098	14.6273	14.4891	14.9886	14.9906	14.8174	15.0809	14.8554	14.8251
cds-WP_003696353.1	11.9072	11.9673	12.1316	11.747	12.1258	11.8531	11.9369	12.2148	11.9522
cds-WP_003696369.1	5.50816	5.50816	5.50816	5.50816	5.50816	5.50816	5.50816	5.50816	5.50816
cds-WP_003696369.1-2	5.50816	5.50816	5.50816	5.50816	5.50816	5.50816	5.50816	5.50816	5.50816
cds-WP_003696556.1	13.2747	13.2468	13.1166	13.2446	13.1581	13.105	13.2626	13.149	13.1415
cds-WP_003696594.1	16.1099	16.4313	16.3051	16.1419	16.3106	16.3595	16.1912	16.2851	16.3622
cds-WP_003696596.1	7.09239	6.92809	7.05883	6.64695	6.72818	6.91412	6.76495	6.988	7.15609
cds-WP_003696618.1	11.3978	10.7722	11.0703	11.476	11.2428	10.9361	11.4105	11.0796	10.8632
cds-WP_003696634.1	14.9982	15.0457	15.1189	15.0716	15.184	15.1478	15.1252	15.0641	15.1751
cds-WP_003696683.1	16.3135	15.8935	15.8761	16.3124	15.9557	15.7448	16.3289	16.1319	15.8087
cds-WP_003696697.1	11.6154	11.7179	11.8173	11.7019	11.9866	11.7645	11.737	11.9944	11.7618
cds-WP_003696701.1	10.0074	10.2892	10.2852	10.0321	10.2642	10.2806	10.2199	10.2865	10.1707
cds-WP_003696726.1	7.59601	7.62575	7.59662	7.80474	7.71101	7.757	7.61625	8.02609	7.28925
cds-WP_003696729.1	8.68171	9.38981	9.2753	8.79664	9.19256	9.01345	8.79928	9.49888	9.17273
cds-WP_003696762.1	15.0079	14.4307	14.3059	15.2615	14.7244	14.6926	15.4699	14.8888	14.8355
cds-WP_003696824.1	14.6779	15.1149	14.8619	14.667	14.8422	14.8956	14.6052	14.7756	14.9102
cds-WP_003696863.1	13.982	14.0453	13.7053	13.6553	13.5555	13.7091	13.677	13.7125	13.7399
cds-WP_003696870.1	11.6967	11.5064	11.4888	11.5782	11.3273	11.4406	11.4545	11.2069	11.2613
cds-WP_003696914.1	5.50816	5.50816	5.50816	5.50816	5.50816	5.71078	5.73036	5.50816	5.50816
cds-WP_003696914.1-2	5.85832	5.87289	5.50816	6.08853	5.50816	5.85853	5.73036	5.97217	5.79359
cds-WP_003696927.1	12.1765	12.3935	12.2396	12.1136	12.1901	12.2378	12.2234	12.1463	12.3256
cds-WP_003696987.1	15.0919	15.6945	15.1716	15.0655	15.2212	15.4186	14.8879	15.1355	15.2892
cds-WP_003696990.1	12.1824	12.2833	12.02	11.861	11.8217	12.0205	11.9638	11.895	12.0678
cds-WP_003696991.1	11.6659	11.8982	11.3547	11.3393	11.1631	11.449	11.4467	11.3189	11.462
cds-WP_003697046.1	12.6737	12.8711	12.9587	12.7171	12.9453	12.6948	12.7248	12.7249	12.7022
cds-WP_003697062.1	15.3984	15.1675	15.1913	15.4739	15.2277	15.2619	15.5518	15.2022	15.2784
cds-WP_003697066.1	12.0698	12.0794	12.0422	11.8953	11.8859	11.7995	11.8722	11.729	11.9295
cds-WP_003697101.1	14.5011	14.1506	14.3133	14.527	14.3295	14.3711	14.4166	14.2456	14.3653
cds-WP_003697104.1	11.0718	10.6885	11.0604	10.9808	10.9612	10.8174	11.0181	11.0521	10.9545
cds-WP_003697156.1	13.215	13.2227	13.6368	13.0924	13.2309	13.389	13.1135	13.4177	13.4458
cds-WP_003697157.1	14.9168	14.8872	15.2779	15.1836	14.9825	15.2911	15.0509	14.9657	15.3182
cds-WP_003697163.1	12.6413	12.6633	12.6679	12.3084	12.489	12.4596	12.3727	12.5057	12.5289
cds-WP_003697216.1	9.2502	9.08063	9.46603	9.49971	9.25698	9.19154	9.26313	9.03588	9.0678
cds-WP_003697295.1	10.2018	10.4698	10.2106	10.6099	10.4748	10.3095	10.2651	10.4217	10.547
cds-WP_003697298.1	16.4728	16.599	16.7559	16.331	16.3434	16.5112	16.4307	16.3436	16.591
cds-WP_003697336.1	12.6749	12.1096	12.2594	12.4256	11.9314	12.0553	12.5037	11.9951	12.1832
cds-WP_003697358.1	12.7136	12.3967	12.4218	12.7248	12.4912	12.5779	12.6168	12.4826	12.6294
cds-WP_003697391.1	13.6499	14.5157	14.0722	13.3101	13.7351	13.7581	13.1849	13.6016	13.6815
cds-WP_003697398.1	13.0401	12.709	12.4947	12.1916	12.2724	12.0379	12.4788	11.958	12.0654
cds-WP_003697400.1	9.2566	9.23187	9.30736	9.22621	9.38156	9.18483	9.29595	9.29268	9.3678
cds-WP_003697434.1	8.47563	9.41072	8.89005	8.28572	9.0025	8.91663	8.46076	9.11516	8.87641
cds-WP_003697441.1	14.659	14.6947	14.7139	14.4506	14.615	14.5004	14.4356	14.4604	14.602
cds-WP_003697442.1	13.5249	13.1646	13.3721	13.487	13.2527	13.2683	13.2997	13.1654	13.313
cds-WP_003697465.1	14.3061	13.8391	14.0795	14.6046	14.2201	14.2	14.7354	14.2381	14.358
cds-WP_003697500.1	10.5663	10.0188	10.3307	10.7023	10.2166	10.2585	10.5204	10.0738	10.1424
cds-WP_003697502.1	11.6551	11.8997	12.0242	11.4596	11.8358	11.6773	11.6581	11.8582	11.7784
cds-WP_003697503.1	11.834	11.8453	11.925	11.8223	11.7773	11.7083	11.699	11.729	11.7435
cds-WP_003697631.1	9.78263	9.39821	9.47601	9.78945	9.38923	9.41619	9.54078	9.59626	9.21262
cds-WP_003697633.1	12.7982	12.667	12.7886	12.8368	12.6767	12.7309	12.6973	12.4903	12.7277
cds-WP_003697660.1	12.0846	11.9464	12.2522	12.3859	11.9979	12.2913	12.193	11.8846	12.2381
cds-WP_003697674.1	12.1668	12.2163	11.8876	12.3151	11.8819	12.3476	12.2483	12.289	11.9169
cds-WP_003697690.1	14.4325	14.6248	14.5123	14.3695	14.3133	14.5115	14.3526	14.2602	14.5246
cds-WP_003697756.1	10.603	10.1032	10.5084	10.2821	10.1325	9.90435	10.3284	10.147	10.1332
cds-WP_003697882.1	11.6944	11.2054	11.4827	11.6879	11.6343	11.284	11.5356	11.4623	11.1419
cds-WP_003697888.1	9.75584	9.1669	9.44078	9.90468	9.22514	9.40662	9.63045	9.03324	9.41978
cds-WP_003697916.1	16.4111	16.3892	16.0646	15.9975	16.1677	16.4052	16.2431	16.2977	16.411
cds-WP_003697959.1	10.6857	9.77842	9.8476	11.261	10.1291	10.0265	10.9168	10.19	10.2982
cds-WP_003697963.1	9.61129	9.24824	9.39767	9.11334	8.91714	9.1112	9.07795	8.7926	9.18392
cds-WP_003697970.1	13.1817	12.9919	13.026	12.9727	13.2057	13.1827	13.0037	13.1334	13.1975
cds-WP_003697976.1	12.215	12.3608	12.3014	12.4778	12.3398	12.3838	12.4167	12.3204	12.289
cds-WP_003698015.1	14.1573	14.2872	14.2051	14.4982	14.2317	14.4331	14.3948	14.1651	14.4176
cds-WP_003698035.1	17.7902	17.7894	17.8687	17.805	17.9236	17.8751	17.8889	17.9817	17.8999
cds-WP_003698136.1	14.0247	14.0942	14.2437	14.014	14.0965	14.1825	14.0476	14.0262	14.1781
cds-WP_003698155.1	12.3592	12.6231	12.4162	12.3081	12.747	12.5758	12.3239	12.6812	12.6014
cds-WP_003698156.1	12.695	12.2424	12.3031	12.8103	12.3935	12.4789	12.665	12.4218	12.5449
cds-WP_003698261.1	6.93815	7.04274	6.89819	6.90403	6.92881	6.88874	6.71135	7.04828	6.67228
cds-WP_003698307.1	13.7474	14.2005	14.1208	13.4137	13.8192	13.939	13.5092	13.8465	13.9611
cds-WP_003698342.1	11.7049	11.6819	11.7907	11.5858	11.7762	11.6931	11.6886	11.7164	11.7375
cds-WP_003698358.1	7.28417	7.78151	7.77083	7.70022	7.83315	7.66609	7.6977	7.57217	7.65372
cds-WP_003698367.1	10.598	10.7063	10.7385	10.7364	10.8368	10.6714	10.8311	10.8041	10.6012
cds-WP_003698476.1	12.9004	12.9262	13.0943	12.8269	13.1131	12.9237	12.994	13.0301	12.8971
cds-WP_003698734.1	12.7853	12.6782	12.7367	12.3809	12.5601	12.7865	12.7039	12.7184	12.8558
cds-WP_003698918.1	14.7862	14.9363	14.8023	14.8347	15.1951	14.9253	14.8012	15.1591	14.7052
cds-WP_003698952.1	14.959	15.096	15.017	14.9981	15.0449	15.0268	15.0156	15.0301	15.083
cds-WP_003698962.1	12.4849	12.3964	12.5427	12.3571	12.5872	12.3689	12.4287	12.5571	12.5051
cds-WP_003698988.1	9.57339	9.2713	9.45934	9.47206	9.23156	9.09218	9.44062	9.40254	9.31182
cds-WP_003699221.1	10.3508	10.4498	10.438	10.2821	10.5526	10.5381	10.2574	10.7502	10.5297
cds-WP_003699253.1	13.742	13.3625	13.5477	14.3749	13.6468	13.7707	13.9555	13.516	13.6682
cds-WP_003699262.1	5.50816	5.50816	5.50816	5.50816	5.50816	5.50816	5.50816	5.50816	5.50816
cds-WP_003699262.1-2	5.50816	5.50816	5.50816	5.50816	5.50816	5.50816	5.50816	5.50816	5.50816
cds-WP_003699277.1	10.1852	10.5002	10.4515	9.8256	10.353	10.1688	10.049	10.4025	10.2406
cds-WP_003699304.1	14.832	14.4174	14.447	14.8855	14.6145	14.7405	14.9187	14.708	14.8879
cds-WP_003699451.1	15.496	15.5641	15.4755	15.5245	15.5985	15.5344	15.5989	15.5846	15.587
cds-WP_003699819.1	14.64	15.0818	15.0127	14.3726	14.7449	14.5714	14.4604	14.8204	14.7502
cds-WP_003699959.1	13.1141	13.5219	13.5184	12.7453	13.2844	13.2341	12.8804	13.3747	13.3279
cds-WP_003700029.1	16.1885	16.7773	16.3606	15.9998	16.3137	16.4104	16.264	16.3812	16.4424
cds-WP_003700216.1	14.0134	13.3709	13.5504	13.9502	13.6364	13.6411	13.9288	13.6326	13.7304
cds-WP_003700340.1	15.1746	15.3532	15.4278	14.9367	15.251	15.2786	14.9848	15.2289	15.3399
cds-WP_003700479.1	6.15932	6.26085	6.72287	6.17684	6.27835	6.00245	6.32925	6.12859	6.48003
cds-WP_003700581.1	13.8193	14.0221	13.8065	13.8344	14.0588	13.8732	13.8163	14.1158	13.6872
cds-WP_003700598.1	18.0366	18.4322	18.1753	18.1114	18.1641	18.3391	18.1834	18.1834	18.2819
cds-WP_003700761.1	9.42517	8.82948	8.99368	9.1456	8.77714	8.54024	9.18977	8.98228	8.76107
cds-WP_003700847.1	9.43648	9.76065	9.8616	9.45418	9.34255	9.83487	9.59444	9.72364	9.75233
cds-WP_003700855.1	10.5007	10.7969	10.7275	10.6384	10.7385	10.8937	10.6534	10.6547	10.9176
cds-WP_003700891.1	13.2819	12.6202	12.6499	13.2035	12.4664	12.6975	13.0239	12.4436	12.7263
cds-WP_003700925.1	11.6944	12.3841	12.018	12.1432	12.1686	12.3738	11.8244	12.089	12.1656
cds-WP_003700931.1	12.2154	12.0325	12.2301	12.1882	11.8358	12.0538	11.9673	11.9376	12.1995
cds-WP_003701038.1	13.3865	13.5884	13.6141	13.414	13.6944	13.6205	13.3808	13.5831	13.5734
cds-WP_003701047.1	7.94011	8.33287	8.16312	7.86211	8.00793	8.09358	8.08541	8.07925	8.03755
cds-WP_003701197.1	11.5127	11.0368	11.2601	11.6425	11.4075	11.6331	11.5596	11.3799	11.4825
cds-WP_003701548.1	12.7052	12.7052	12.827	12.8244	12.6804	12.6623	12.7932	12.7524	12.7509
cds-WP_003701632.1	6.8421	6.5992	6.76304	6.38703	6.65139	6.46313	6.57342	6.67343	6.58989
cds-WP_003701632.1-2	9.00189	9.73605	9.36043	8.99783	9.25278	9.33578	9.22954	9.18553	9.41789
cds-WP_003701667.1	12.2533	12.2476	11.9174	12.1373	11.894	11.9693	12.1675	12.2349	12.2123
cds-WP_003701763.1	9.82192	10.4608	10.2671	10.1913	10.5501	10.5717	10.4518	10.7518	10.7487
cds-WP_003701784.1	10.7593	10.6514	10.4482	10.5879	10.3549	10.3892	10.5839	10.4425	10.2587
cds-WP_003702005.1	15.3294	14.93	15.0238	15.2303	15.2631	14.9774	15.2248	15.1632	14.8345
cds-WP_003702280.1	10.4626	10.5138	10.4063	10.6018	10.5182	10.3349	10.3296	10.5452	10.419
cds-WP_003702290.1	10.4487	10.2948	10.3632	10.4649	10.3343	10.2285	10.2663	10.2699	10.2566
cds-WP_003702312.1	11.8303	11.6279	11.6223	11.8356	11.746	11.5845	11.9579	11.7848	11.7143
cds-WP_003702540.1	14.1734	14.434	14.2223	13.4774	13.5459	13.7221	13.5143	13.6934	13.9534
cds-WP_003702555.1	5.50816	5.50816	5.50816	6.03855	5.70923	5.50816	5.50816	5.71639	5.71015
cds-WP_003702575.1	12.2203	12.2006	12.22	12.6229	12.3897	12.4259	12.5627	12.6001	12.5126
cds-WP_003702609.1	14.6586	14.4337	14.5368	14.3644	14.5822	14.4462	14.8365	14.788	14.7006
cds-WP_003702769.1	13.7162	12.9689	13.259	13.8346	13.3392	13.3027	13.7744	13.3	13.2888
cds-WP_003702805.1	16.188	16.3961	16.2432	16.209	16.5202	16.5051	16.17	16.4744	16.4369
cds-WP_003702813.1	12.1752	12.3427	12.4938	11.9348	12.2508	12.1933	12.005	12.343	12.3059
cds-WP_003702910.1	9.88509	9.74265	9.47435	9.90468	9.28402	9.6036	9.86333	9.52525	9.31386
cds-WP_003702955.1	10.2712	10.2779	10.0655	10.2111	10.0885	10.1194	10.049	10.0584	10.2597
cds-WP_003703029.1	12.6321	12.8172	12.7758	12.5391	12.732	12.6092	12.5986	12.6984	12.6471
cds-WP_003703228.1	10.5753	9.98586	10.0366	10.0509	9.64927	9.78414	10.6688	10.0206	10.3205
cds-WP_003703443.1	15.2905	15.9622	15.6448	15.0691	15.8611	15.7205	15.1881	15.8792	15.816
cds-WP_003703604.1	12.2652	11.7254	12.2156	12.2103	12.1338	12.0852	12.1749	11.9175	11.8757
cds-WP_003703682.1	12.7409	13.2264	12.8847	12.7163	13.2584	12.9598	12.733	13.4486	12.8839
cds-WP_003703690.1	6.59248	6.10116	6.45611	6.44572	6.22628	6.23169	6.48413	6.0936	6.2295
cds-WP_003703693.1	13.9098	13.4874	13.8144	13.9205	13.6379	13.8543	13.8736	13.674	13.9235
cds-WP_003703761.1	7.65829	7.20091	7.07862	7.06659	7.34329	7.09856	7.28164	6.988	6.93484
cds-WP_003703774.1	10.9074	11.2119	11.0936	10.9808	11.0023	11.1402	10.7946	10.9429	11.1454
cds-WP_003703812.1	10.4092	10.5787	10.2652	10.4763	10.5829	10.5231	10.5654	10.7715	10.682
cds-WP_003703904.1	11.863	12.174	12.078	11.4898	11.9216	11.9176	11.7669	12.0118	12.0374
cds-WP_003704052.1	7.24258	6.76916	7.29313	7.51545	7.28202	7.02157	7.17865	7.26216	7.39281
cds-WP_003704054.1	11.1457	11.127	10.9701	11.3538	11.2864	11.1832	11.1796	11.2847	11.1073
cds-WP_003704095.1	8.66241	8.72585	8.93919	8.77195	8.56125	8.85858	8.6927	8.75783	8.70592
cds-WP_003704254.1	7.53057	7.26271	7.5772	7.37162	7.56204	7.19058	7.20231	7.1812	7.28925
cds-WP_003704392.1	15.4952	15.7927	15.5995	15.5274	15.7626	15.7389	15.5533	15.7597	15.6888
cds-WP_003704415.1	7.28417	6.82977	7.14531	7.11113	7.07689	7.25751	6.99799	7.57217	6.77698
cds-WP_003704451.1	13.0447	13.2783	13.1847	12.7702	13.3198	13.2126	13.0584	13.3478	13.2829
cds-WP_003704485.1	7.18477	7.00582	6.81423	7.22219	7.11882	7.14035	6.89551	7.13856	6.77698
cds-WP_003704548.1	5.85832	6.20172	6.45611	6.21663	6.41531	6.11208	6.84844	6.37907	6.37618
cds-WP_003704691.1	12.4335	12.9832	12.4102	13.0701	13.0537	12.9066	12.9997	13.2688	12.783
cds-WP_003704702.1	13.2487	13.6503	13.2387	12.4693	12.7983	13.0887	12.7298	12.8142	12.984
cds-WP_003704788.1	8.21379	8.7359	8.47437	7.46206	7.92882	8.11298	7.64944	8.09995	8.18598
cds-WP_003704792.1	8.73807	8.85117	8.97497	8.91776	8.76828	9.08016	8.54383	9.09259	8.81124
cds-WP_003704827.1	11.0454	11.5055	11.3871	11.3448	11.3052	11.3825	11.197	11.5016	11.3671
cds-WP_003704829.1	14.5599	15.2557	14.9122	14.9897	15.1948	15.2583	14.9608	15.1496	15.1318
cds-WP_003704835.1	13.1857	12.5431	12.9648	12.9025	12.7485	12.8576	12.9973	12.8094	12.9084
cds-WP_003704837.1	14.3131	14.9234	14.754	14.368	15.3239	14.7939	14.699	15.4741	14.5373
cds-WP_003704850.1	10.8736	10.7746	10.9206	10.836	10.731	10.9174	10.7805	10.6547	10.8232
cds-WP_003704881.1	11.8006	11.8499	12.0714	11.8243	11.7979	11.9323	11.7996	11.837	12.0789
cds-WP_003704886.1	12.0891	12.0439	12.088	11.9403	12.1895	12.0029	11.9785	12.1226	12.0414
cds-WP_003704890.1	8.9394	8.58086	8.23283	9.01192	8.45802	8.44511	8.991	8.54766	8.51192
cds-WP_003704899.1	13.8127	13.9382	13.9864	14.017	14.361	14.1074	14.0813	14.1769	14.0807
cds-WP_003704903.1	14.3285	14.0529	13.9248	14.0855	13.9433	13.9991	14.1964	14.0008	14.0663
cds-WP_003704920.1	11.1171	11.386	11.385	11.2111	11.2043	11.2277	11.1702	11.1591	11.3144
cds-WP_003704923.1	12.4971	12.5027	12.5572	12.5959	12.517	12.5745	12.5141	12.4317	12.5535
cds-WP_003704927.1	13.2713	13.5458	13.444	13.3527	13.3487	13.4374	13.313	13.3202	13.4694
cds-WP_003704929.1	12.7417	12.9273	12.8593	12.9545	12.9751	12.9592	12.8707	12.9449	13.0282
cds-WP_003704930.1	12.4648	12.7689	12.6782	12.7349	12.7131	12.863	12.6146	12.7662	12.8577
cds-WP_003704933.1	12.6145	13.0527	13.0834	12.8572	13.0176	13.1024	12.8782	13.057	13.1662
cds-WP_003704965.1	15.4661	14.8487	15.2319	15.3079	14.9116	15.1745	15.2439	14.8767	15.2397
cds-WP_003704972.1	15.3419	15.0461	15.2143	14.8542	14.9819	14.8672	15.0657	14.9536	15.086
cds-WP_003705028.1	16.2606	16.1302	15.8548	16.2729	15.9386	16.2587	16.2892	16.0229	16.2282
cds-WP_003705040.1	11.3102	10.6514	10.7529	12.0103	11.0746	11.3118	11.9951	11.1894	11.3846
cds-WP_003705045.1	9.76482	9.91318	9.97829	11.4905	11.9635	11.6856	10.2317	10.5625	10.2796
cds-WP_003705071.1	9.71699	9.72109	9.74147	9.76276	10.1752	9.7483	9.885	9.99528	9.90571
cds-WP_003705078.1	11.9613	11.9781	11.9082	12.0315	11.8469	11.9132	11.9092	11.8564	11.8025
cds-WP_003705080.1	11.3993	11.3659	11.4586	11.3957	11.3771	11.4062	11.3508	11.3344	11.34
cds-WP_003705095.1	9.86225	9.73274	9.60431	10.0321	9.83325	9.86027	10.0519	9.83913	9.80385
cds-WP_003705102.1	8.66726	8.74587	8.82612	9.28236	9.29633	9.26336	8.89177	8.71559	8.74596
cds-WP_003705129.1	11.7303	11.5347	11.4418	11.9467	11.7722	11.8064	12.075	11.9239	12.1016
cds-WP_003705160.1	11.4334	11.163	11.3902	11.861	11.6479	11.4042	11.6806	11.5096	11.4137
cds-WP_003705164.1	10.4885	11.3701	11.2124	10.7901	11.289	11.322	11.0472	11.4094	11.1897
cds-WP_003705166.1	13.8332	13.4756	13.3363	14.1855	14.0238	13.827	14.0134	14.0159	13.4825
cds-WP_003705168.1	11.2994	10.9954	11.1097	11.0477	11.1293	11.0598	11.2036	11.2207	11.2078
cds-WP_003705171.1	14.4328	14.5924	14.5948	14.3538	14.4935	14.4713	14.2811	14.4053	14.4855
cds-WP_003705173.1	13.3331	13.5707	13.5107	13.2271	13.5819	13.3486	13.2241	13.5092	13.3202
cds-WP_003705176.1	14.0383	13.8594	13.9941	14.075	14.1253	14.0597	14.1138	14.0597	14.1053
cds-WP_003705241.1	11.2971	11.1771	11.1547	11.3816	11.2777	11.0952	11.349	11.0771	11.238
cds-WP_003705244.1	13.9367	14.0324	13.9774	13.8411	14.1169	14.0635	13.9898	14.1082	14.1379
cds-WP_003705245.1	11.9102	11.9549	12.0069	11.7734	11.6202	11.9448	11.8338	11.7554	12.0049
cds-WP_003705247.1	11.9913	12.1621	12.1493	11.9737	12.1321	12.0873	11.9035	12.061	12.0399
cds-WP_003705265.1	14.8588	15.1285	14.9059	13.6399	14.2404	14.452	14.7302	14.6958	14.9376
cds-WP_003705279.1	10.7056	10.0916	10.3067	10.781	10.1142	10.3439	10.6926	10.1434	10.1973
cds-WP_003705313.1	17.4655	17.9485	17.314	17.4256	17.6024	17.8293	17.488	17.7077	17.7031
cds-WP_003705329.1	18.2076	18.6108	18.3414	18.173	18.4194	18.6465	18.3583	18.5192	18.5682
cds-WP_003705339.1	15.2059	15.1971	15.4415	15.1267	15.3642	15.2066	15.2464	15.3423	15.2813
cds-WP_003705341.1	14.0339	14.2445	14.2586	14.1259	14.1839	14.2251	14.0933	14.1011	14.2343
cds-WP_003705350.1	14.2629	14.3233	14.3216	14.1663	14.162	14.2836	14.2084	14.1461	14.3121
cds-WP_003705351.1	13.2041	13.3138	13.3503	13.3412	13.4175	13.4317	13.37	13.4271	13.3716
cds-WP_003705389.1	8.70075	8.69871	8.71741	8.67309	8.50524	8.72554	8.75979	8.69567	8.75202
cds-WP_003705389.1-2	7.04328	7.25263	7.37999	6.93851	7.28202	7.22928	7.30338	7.1812	7.16611
cds-WP_003705511.1	11.7731	11.528	11.462	12.1261	11.8164	11.6789	11.9377	11.5518	11.5211
cds-WP_003705520.1	11.9521	12.2537	12.5155	11.8493	12.3916	12.0416	11.9543	12.3094	11.9076
cds-WP_003705656.1	13.0296	13.2024	13.259	12.9783	13.3693	13.0953	13.0773	13.3591	13.0684
cds-WP_003705657.1	11.3502	12.1587	11.6936	11.6267	12.0695	11.9683	11.9015	12.2226	11.9437
cds-WP_003705658.1	12.09	12.8402	12.5402	12.4305	13.1821	12.9214	12.7034	13.3368	12.8829
cds-WP_003705668.1	11.6838	11.4712	11.5144	11.6425	11.4225	11.4434	11.5581	11.2743	11.4766
cds-WP_003705692.1	14.2608	14.4875	14.3925	13.8964	14.0994	14.1657	13.9968	14.1706	14.2833
cds-WP_003705695.1	13.5267	14.0314	13.8486	13.4857	13.7463	13.7743	13.4778	13.6775	13.8054
cds-WP_003705735.1	15.7927	15.9633	15.823	15.8719	15.8755	15.9959	15.9469	15.9216	16.0138
cds-WP_003705754.1	13.6607	13.2465	13.4512	13.9917	13.6787	13.5592	13.9576	13.7134	13.5617
cds-WP_003705759.1	14.2166	14.5258	14.6162	14.2098	14.54	14.3963	14.2587	14.3731	14.4621
cds-WP_003705764.1	15.4594	14.7264	14.9339	16.2133	15.1007	15.6302	15.7382	14.9112	15.4822
cds-WP_003705773.1	13.3719	13.5698	13.1933	13.5119	13.461	13.4713	13.4615	13.4604	13.4752
cds-WP_003705777.1	8.57213	8.76234	8.59653	8.74259	8.80049	8.73789	8.62625	8.71889	8.49023
cds-WP_003705815.1	12.5035	13.1432	12.7943	12.6066	12.9868	12.9	12.5482	13.1579	12.7818
cds-WP_003705817.1	12.0396	12.735	12.3423	11.9512	12.574	12.3733	12.0746	12.6352	12.3463
cds-WP_003705819.1	10.9424	11.5001	11.2134	10.8957	11.2606	11.2103	11.0951	11.4487	11.2267
cds-WP_003705822.1	8.99807	9.41072	9.24251	8.70392	9.43444	9.20044	9.18977	9.45838	8.81991
cds-WP_003705851.1	12.0299	11.1464	11.3493	12.2284	11.521	11.455	12.0865	11.368	11.4959
cds-WP_003705868.1	14.0715	14.4212	14.2962	14.3063	14.455	14.5137	14.2314	14.4034	14.4322
cds-WP_003705875.1	12.1248	12.6421	12.4233	12.1997	12.6257	12.5968	12.2322	12.6157	12.6308
cds-WP_003705879.1	15.5195	15.7957	15.6085	15.604	15.6922	15.7845	15.5535	15.677	15.8022
cds-WP_003705926.1	9.85805	9.14706	9.19892	9.7271	9.02739	9.20708	9.91123	9.10768	9.30364
cds-WP_003705996.1	11.3782	11.3314	11.3713	11.161	11.38	11.2048	11.2253	11.3087	11.2945
cds-WP_003706020.1	12.0093	11.9701	11.7622	11.9648	11.9714	11.7856	12.0847	11.9397	11.635
cds-WP_003706086.1	10.3054	9.99417	10.0873	10.2865	10.1153	10.1334	10.2638	10.1165	10.1785
cds-WP_003706094.1	12.5889	12.5904	12.7855	12.4204	12.4821	12.6058	12.443	12.4901	12.6356
cds-WP_003706105.1	10.4736	10.4427	10.4641	12.4483	12.3868	12.297	10.7527	11.1537	11.0143
cds-WP_003706114.1	7.79301	7.74083	7.56408	7.51545	7.61132	7.47044	7.64944	7.68893	7.69358
cds-WP_003706124.1	10.0595	9.68728	9.85398	9.58663	9.46381	9.60025	9.68852	9.46813	9.76427
cds-WP_003706149.1	15.3722	15.2809	15.4069	15.4548	15.4949	15.1782	15.4564	15.4214	15.2491
cds-WP_003706165.1	13.4937	12.7371	12.7538	13.3484	12.7133	12.9372	13.2853	12.7021	12.9363
cds-WP_003706173.1	13.5909	13.9173	14.067	13.342	13.8574	13.8885	13.5675	13.8772	13.9825
cds-WP_003706184.1	12.7383	12.4654	12.8998	12.6348	12.3525	12.5702	12.4612	12.3411	12.7049
cds-WP_003706224.1	10.8057	10.6817	10.7746	10.8643	10.5303	10.6714	10.6446	10.5443	10.4916
cds-WP_003706226.1	12.8927	12.5443	12.9571	12.8145	12.4678	12.6587	12.6693	12.5298	12.6625
cds-WP_003706231.1	8.72419	8.36368	8.6568	8.92895	8.28096	8.69102	8.82732	8.53647	8.59885
cds-WP_003706239.1	13.3057	13.3369	13.4816	13.2862	13.2173	13.4368	13.2801	13.1945	13.4636
cds-WP_003706246.1	10.965	10.4478	10.7859	10.9888	10.6457	10.5887	10.8716	10.5202	10.5548
cds-WP_003706248.1	13.8296	14.117	13.9897	13.7735	13.9611	13.8638	13.7567	13.7962	13.8149
cds-WP_003706267.1	8.40155	8.53928	8.8235	8.66415	8.71393	8.73481	8.58152	8.52518	8.62225
cds-WP_003706275.1	12.9814	13.3808	13.2854	13.1018	13.244	13.3394	13.0455	13.3477	13.2498
cds-WP_003706280.1	11.138	10.9363	11.1155	11.6296	11.1281	11.2604	11.4777	11.0841	11.2154
cds-WP_003706290.1	9.27879	9.79756	9.48592	9.29965	9.63645	9.58339	9.41099	9.63826	9.56013
cds-WP_003706300.1	9.2502	10.3498	10.13	8.84476	9.79628	9.83344	9.25031	10.014	9.9983
cds-WP_003706302.1	10.0722	10.5824	10.6723	9.9563	10.4152	10.3146	10.1026	10.5743	10.5979
cds-WP_003706310.1	13.0799	12.8475	12.8604	13.0043	12.8248	12.854	13.0861	12.6903	12.8781
cds-WP_003706327.1	12.651	12.5412	12.6237	12.6184	12.5239	12.6298	12.6393	12.4807	12.6409
cds-WP_003706330.1	14.1653	14.3434	14.3278	14.113	14.4439	14.2679	14.1674	14.4465	14.2648
cds-WP_003706351.1	13.0354	13.7775	13.3918	12.6286	13.2278	13.259	12.8378	13.2208	13.3885
cds-WP_003706354.1	15.7265	15.9474	15.9258	15.6437	15.9159	15.8865	15.6444	15.8722	15.9468
cds-WP_003706363.1	12.8314	13.2881	12.9381	12.9579	13.2473	13.25	12.8763	13.3406	13.1347
cds-WP_003706365.1	5.50816	5.50816	5.50816	5.50816	5.50816	5.50816	5.50816	5.50816	5.79359
cds-WP_003706387.1	13.4124	13.8351	13.7063	13.4929	13.8428	13.8716	13.434	13.8168	13.8624
cds-WP_003706412.1	15.7248	16.4745	16.3274	15.8394	16.4641	16.4859	15.9019	16.418	16.4354
cds-WP_003706419.1	6.69074	6.96764	6.88659	7.20886	6.79945	7.21008	7.01189	6.56713	6.62372
cds-WP_003706421.1	7.92362	7.92085	8.23283	8.22566	7.59043	7.89399	8.07949	7.78966	7.92143
cds-WP_003706423.1	7.53057	7.40472	7.64085	7.76219	7.55485	7.21008	7.29256	7.54126	7.01728
cds-WP_003706439.1	6.69074	6.99324	6.69515	6.66925	6.87894	6.65974	6.81584	6.56713	6.70334
cds-WP_003706481.1	8.51935	8.59937	8.35519	8.61398	8.70776	8.54024	8.55229	8.42337	8.49386
cds-WP_003706481.1-2	7.94011	8.36802	8.15468	7.96996	8.38599	8.4222	8.14894	8.20851	8.0274
cds-WP_003706579.1	8.61298	8.64281	8.61184	8.57632	8.76531	8.55432	8.66572	8.69901	8.29918
cds-WP_003706583.1	13.4608	13.3139	13.3031	13.4284	13.3133	13.265	13.3037	13.3276	13.2478
cds-WP_003706584.1	13.9736	13.8156	13.7548	13.9166	13.8223	13.8651	13.9704	13.8193	13.8823
cds-WP_003706605.1	7.94828	8.66754	8.32933	7.79634	8.05822	8.33893	7.91561	8.37795	8.25241
cds-WP_003706615.1	12.5178	12.7211	12.6712	12.4693	12.7399	12.6418	12.5208	12.7033	12.7454
cds-WP_003706621.1	7.55276	7.50772	7.60941	6.90403	8.01305	7.5241	7.44569	7.92481	7.26193
cds-WP_003706625.1	13.1752	13.4961	13.2764	13.2457	13.4451	13.4168	13.3153	13.5224	13.4991
cds-WP_003706627.1	13.6038	13.9391	14.0057	13.5018	13.9081	13.942	13.575	13.8732	13.921
cds-WP_003706633.1	13.8306	16.063	15.3261	13.3738	15.0838	15.3646	13.8187	15.2595	15.2839
cds-WP_003706638.1	13.8169	13.8667	13.9424	13.8506	14.0037	14.0292	13.8953	13.9478	14.0084
cds-WP_003706641.1	13.793	13.8708	13.8412	13.6905	13.6125	13.8156	13.6343	13.6135	13.7841
cds-WP_003706646.1	12.5164	12.3223	12.5603	12.4033	12.5324	12.5897	12.4578	12.6732	12.6764
cds-WP_003706653.1	13.4081	13.3891	13.3485	13.3469	13.4357	13.3202	13.3316	13.4413	13.317
cds-WP_003706656.1	10.9552	11.2125	11.1145	10.712	11.0141	11.0785	11.1086	11.0834	11.1476
cds-WP_003706663.1	13.6222	13.7514	13.5942	13.7316	13.5892	13.6616	13.5875	13.4467	13.6222
cds-WP_003706670.1	12.3015	12.1317	12.5103	11.8203	11.987	12.0938	11.968	12.0365	12.2758
cds-WP_003706675.1	12.974	12.953	12.9676	12.5243	12.8166	12.7361	12.6163	12.8419	12.9178
cds-WP_003706698.1	8.71953	8.29681	8.636	8.78435	8.77124	8.82142	8.70789	8.62361	8.79374
cds-WP_003706734.1	11.5127	11.3834	11.5556	11.0477	10.949	11.1029	11.0098	10.8419	11.2192
cds-WP_003706740.1	12.3765	12.8444	12.4015	12.2613	12.5146	12.5372	12.3236	12.5172	12.5893
cds-WP_003713021.1	11.2761	11.8529	11.4994	11.3688	12.0331	11.6626	11.4788	12.1161	11.3686
cds-WP_004464807.1	5.50816	5.50816	5.50816	5.50816	5.50816	5.50816	5.50816	5.50816	5.50816
cds-WP_004464807.1-2	5.50816	5.50816	5.50816	5.50816	5.50816	5.50816	5.50816	5.50816	5.50816
cds-WP_004465704.1	13.1659	13.3448	13.2418	13.2665	12.967	13.1797	13.1858	12.9285	13.139
cds-WP_004465718.1	8.88237	9.07276	8.79438	8.91776	8.92512	9.02604	8.92778	8.83262	8.93871
cds-WP_004466844.1	10.8715	10.6996	10.8763	10.8594	10.6441	10.7691	10.7698	10.6632	10.8147
cds-WP_004466992.1	12.7139	12.2219	12.5408	12.9141	12.3026	12.4636	12.6815	12.2252	12.4176
cds-WP_004467096.1	11.6719	11.5404	11.6456	11.8332	11.6708	11.5912	11.6858	11.485	11.555
cds-WP_010355587.1	12.1915	12.2467	12.272	12.32	12.2303	12.2501	12.394	12.1691	12.2763
cds-WP_010355614.1	12.4461	12.388	12.5273	12.6639	12.7196	12.6541	12.6517	12.73	12.5589
cds-WP_010355671.1	11.8837	11.5577	11.6682	11.8493	11.6169	11.7882	11.8622	11.6506	11.6953
cds-WP_010355679.1	11.7536	11.4752	11.5387	11.7913	11.4506	11.5559	11.6498	11.4274	11.4879
cds-WP_010355779.1	9.70069	9.94927	10.0049	9.81565	9.86381	9.73003	9.63439	9.67235	9.74782
cds-WP_010355785.1	13.8434	14.2314	13.9558	13.8123	14.3217	14.1133	13.9403	14.2179	13.9216
cds-WP_010355798.1	13.9019	14.1691	14.0916	13.9906	14.0917	14.1443	13.9854	14.0223	14.1082
cds-WP_010355818.1	9.32217	9.78002	9.62835	9.54383	9.71935	9.61028	9.80856	9.98448	9.9324
cds-WP_010355833.1	11.0942	10.829	10.8071	10.9032	10.827	10.7459	10.7867	10.6411	10.7525
cds-WP_010355840.1	15.5868	16.2434	15.8274	15.74	16.2706	16.0603	16.1735	16.3393	16.1424
cds-WP_010356003.1	13.1112	13.0702	13.0769	12.7687	12.8393	12.8473	12.9552	12.8342	12.9186
cds-WP_010356218.1	7.05989	6.75343	6.47422	6.97193	6.43596	6.40072	6.48413	6.70637	6.39805
cds-WP_010356232.1	15.7635	15.8739	16.0056	15.66	15.7417	15.7702	15.6299	15.6962	15.743
cds-WP_010356285.1	14.2748	13.8482	13.5946	13.5461	13.5895	13.7312	13.7879	13.9623	13.4946
cds-WP_010356403.1	12.8145	12.9251	12.9409	12.8795	12.9939	12.8981	12.8757	12.8806	12.8781
cds-WP_010356435.1	11.9889	12.0515	12.1329	12.0336	11.9487	11.9908	12.0133	11.8155	11.9246
cds-WP_010356564.1	7.07626	6.8588	7.18177	8.18833	7.67862	7.68611	7.34574	7.50958	7.32475
cds-WP_010356621.1	13.8612	13.8726	13.8245	13.8246	13.7035	13.8256	13.8359	13.6361	13.8579
cds-WP_010356628.1	14.231	14.4463	14.5055	14.2455	14.491	14.4521	14.2881	14.3849	14.4583
cds-WP_010356641.1	12.3864	12.7344	12.7545	12.5895	12.7627	12.7917	12.539	12.7117	12.824
cds-WP_010356664.1	15.2553	14.9654	15.0298	15.1781	15.1146	14.9609	15.2569	15.2162	15.1127
cds-WP_010356666.1	14.292	13.9539	13.8941	14.3717	14.0853	13.9394	14.4582	14.1747	14.0583
cds-WP_010356724.1	16.4011	16.3035	15.9478	16.7292	16.5285	16.4347	16.7646	16.4886	16.446
cds-WP_010356737.1	12.8856	12.6038	12.7482	12.6542	12.3944	12.5219	12.7661	12.3348	12.62
cds-WP_010356960.1	7.78383	7.34048	7.40265	7.52586	7.16919	7.32092	7.39672	7.3195	7.22452
cds-WP_010356995.1	13.9017	13.9275	13.6885	13.8069	13.7888	13.8979	13.7688	13.8625	13.8915
cds-WP_010357022.1	15.5263	15.6314	15.5446	15.5189	15.6698	15.5717	15.6854	15.5541	15.5703
cds-WP_010357075.1	11.7547	12.116	12.0038	11.7496	12.3114	12.017	11.9897	12.4663	11.6014
cds-WP_010357100.1	11.819	12.1402	12.1121	11.9334	12.1722	12.0926	11.906	12.1727	12.1089
cds-WP_010357138.1	13.5176	13.6683	13.6908	13.6076	13.7282	13.6022	13.6733	13.6962	13.5292
cds-WP_010357144.1	8.47563	8.35056	8.29153	8.33195	8.08752	8.08868	8.09131	8.07403	8.06261
cds-WP_010357240.1	9.636	9.62789	9.70239	9.54383	9.62837	9.60861	9.63242	9.67908	9.6271
cds-WP_010357251.1	11.6832	11.2603	11.4528	11.8459	11.7957	11.3361	11.8144	11.5241	11.3681
cds-WP_010357322.1	13.2587	13.537	13.4863	13.2221	13.4952	13.4417	13.2503	13.4682	13.458
cds-WP_010357358.1	13.8202	13.8967	13.641	13.8967	13.7198	13.9341	13.7303	13.7293	13.6895
cds-WP_010357415.1	12.7122	12.8463	12.6735	12.7203	12.8106	12.9137	12.7657	12.8531	12.7611
cds-WP_010357455.1	14.5087	14.6093	14.687	14.464	14.5775	14.4589	14.519	14.473	14.4327
cds-WP_010357457.1	12.6397	12.7658	12.8985	12.52	12.8528	12.6008	12.6223	12.7424	12.6552
cds-WP_010357536.1	6.8421	6.73744	6.59135	6.77371	6.79945	6.57564	6.35727	6.72243	6.49932
cds-WP_010357704.1	10.7772	10.8866	10.9029	10.538	10.7279	10.8015	10.5757	10.7879	10.8075
cds-WP_010357712.1	11.4446	11.0653	11.1691	11.5413	11.1653	11.2545	11.4728	11.072	11.0597
cds-WP_010357715.1	11.9476	11.9346	11.8049	11.8164	12.0066	11.9994	11.8209	11.9782	12.0627
cds-WP_010357722.1	7.36334	7.72698	7.61576	7.13989	7.70459	7.56836	7.28164	7.6607	7.54835
cds-WP_010357738.1	16.4362	16.8911	16.5947	16.2827	16.5467	16.6431	16.4611	16.6209	16.6457
cds-WP_010357741.1	15.055	14.8348	14.7211	15.1371	14.8054	14.9313	15.1031	14.7871	14.9359
cds-WP_010357745.1	9.06906	9.74758	9.65199	8.86434	9.49969	9.44077	8.95023	9.83613	8.96496
cds-WP_010357909.1	14.7165	14.8349	14.7829	14.9118	14.9589	14.9634	14.6964	14.9789	14.7977
cds-WP_010357927.1	14.9851	14.7685	14.9293	14.5757	14.7516	14.5643	14.8189	14.6744	14.6929
cds-WP_010357954.1	11.1729	11.7935	11.7273	12.744	12.2673	12.2654	12.2116	11.8806	11.7333
cds-WP_010357988.1	13.8968	13.4973	14.0108	13.6462	13.5289	13.7185	13.7305	13.6884	13.9085
cds-WP_010358100.1	11.4432	10.9305	10.9121	11.5934	11.0129	11.034	11.4196	11.0002	11.1741
cds-WP_010358122.1	10.9265	11.0952	11.3552	10.8458	11.1355	11.0008	10.9062	11.257	11.1125
cds-WP_010358160.1	13.5721	13.6194	13.7692	13.5516	13.4878	13.5848	13.6247	13.4752	13.6478
cds-WP_010358165.1	10.9195	11.1612	11.1944	10.7962	11.1625	10.6286	10.776	11.0966	10.7351
cds-WP_010358189.1	13.4368	12.4677	13.0528	13.5072	12.3294	12.8822	13.1562	12.3517	12.9129
cds-WP_010358242.1	10.3177	10.3637	10.4929	10.2471	10.6656	10.5502	10.4248	10.585	10.3236
cds-WP_010358264.1	16.4237	16.9555	16.6045	16.556	16.7946	16.9064	16.845	16.9075	17.0197
cds-WP_010358271.1	11.3367	11.1352	11.4223	11.5097	11.2	11.3265	11.407	11.3028	11.321
cds-WP_010358295.1	13.3945	13.8534	13.729	13.3841	13.8117	13.766	13.5417	13.8603	13.7737
cds-WP_010358324.1	13.7221	14.534	14.2138	13.4073	14.1352	14.0608	13.6506	14.3643	13.9131
cds-WP_010358325.1	11.957	12.3778	12.2644	11.9061	12.1244	12.1083	11.8978	12.281	12.1005
cds-WP_010358352.1	8.44193	8.614	8.67729	8.45168	8.32637	8.50078	8.34334	8.57344	8.44956
cds-WP_010358353.1	9.96131	10.4224	10.0938	9.99735	10.3753	10.3833	9.97322	10.509	10.2566
cds-WP_010358381.1	13.1842	12.7984	12.9753	13.391	13.0525	13.0721	13.2876	13.0011	13.083
cds-WP_010358382.1	13.9481	13.7556	13.316	13.7888	13.4664	13.4691	13.8681	13.5147	13.4188
cds-WP_010358395.1	9.02839	9.03815	9.10752	9.16461	9.27368	9.00075	9.00025	9.2571	9.29129
cds-WP_010358617.1	9.99986	8.69871	9.22878	8.82491	8.45061	8.59573	9.02461	8.51381	9.08942
cds-WP_010358628.1	12.9163	12.7006	12.7303	12.9482	12.7488	12.7294	12.8022	12.6928	12.6486
cds-WP_010358649.1	13.9204	14.0987	14.0898	13.8778	14.1491	14.1518	13.8707	14.112	14.0869
cds-WP_010358754.1	14.0272	13.7465	13.6581	14.0803	13.7355	13.707	13.8984	13.624	13.7221
cds-WP_010358796.1	11.3292	11.0991	11.2529	10.8419	11.1934	10.9499	11.1715	11.4802	10.9815
cds-WP_010358797.1	15.3013	15.4557	15.5026	15.0067	15.2963	15.4078	15.2699	15.3857	15.4447
cds-WP_010358842.1	11.5923	11.5427	11.4214	11.4175	11.3529	11.5451	11.4355	11.4408	11.6354
cds-WP_010358843.1	13.4546	13.4059	13.4676	13.6589	13.4699	13.4651	13.5713	13.42	13.5361
cds-WP_010358844.1	11.4157	11.7655	11.5738	11.6481	11.7733	11.7431	11.4892	11.8645	11.8413
cds-WP_010358857.1	15.5236	14.5726	14.5442	15.4084	14.8554	14.8964	15.5355	14.9976	15.1311
cds-WP_010358860.1	11.3125	11.3627	11.4641	11.4487	11.9097	11.5937	11.6362	11.8254	11.4287
cds-WP_010358883.1	12.9155	12.6946	12.5801	13.2516	12.3137	12.4121	13.1704	12.3976	12.6097
cds-WP_010358890.1	9.8176	10.1986	9.99916	9.47206	10.0576	9.77081	9.76965	10.1935	10.0096
cds-WP_010358891.1	13.9977	14.2949	13.9606	13.9	13.871	14.1338	13.8823	13.9216	14.1311
cds-WP_010358909.1	13.6497	13.8849	13.9025	13.5907	13.7884	13.7651	13.6645	13.7638	13.828
cds-WP_010358927.1	13.2017	12.8369	12.7425	13.0361	12.5126	12.7621	12.8271	12.4612	12.72
cds-WP_010358932.1	8.62799	8.94054	8.91974	8.40932	8.5918	8.94611	8.51813	8.43147	8.92807
cds-WP_010358934.1	12.1515	11.9567	11.7841	12.3441	12.1033	12.0632	12.3442	12.0745	12.0211
cds-WP_010358960.1	13.826	14.0678	14.0077	13.6715	13.7725	13.8508	13.5564	13.7157	13.8505
cds-WP_010358997.1	14.0451	14.1752	14.0378	14.1215	14.2259	14.2501	14.0631	14.1795	14.1621
cds-WP_010359130.1	13.1716	13.4618	13.232	13.2754	13.6612	13.3895	13.2031	13.635	13.2102
cds-WP_010359134.1	10.6962	10.4688	10.3694	10.6618	10.5475	10.4189	10.4019	10.4756	10.4219
cds-WP_010359269.1	10.6388	11.2267	10.8788	10.1882	10.4721	10.4792	10.6755	10.8148	10.9519
cds-WP_010359298.1	10.8219	10.9878	10.9121	9.43608	10.3441	10.3268	10.3739	10.9915	10.5904
cds-WP_010359328.1	6.15932	6.31532	6.17095	5.50816	5.90933	6.33296	6.32925	5.97217	6.39805
cds-WP_010359353.1	12.3574	11.6871	11.7144	12.8065	12.275	12.231	12.4369	12.0903	11.9535
cds-WP_010359364.1	10.8538	10.8799	10.9231	10.7552	10.9606	10.9005	10.792	11.0398	11.0807
cds-WP_010359534.1	11.3102	12.0978	12.0422	11.4798	12.0975	12.0045	11.6624	12.1851	12.0569
cds-WP_010359665.1	7.49655	7.57201	7.43954	7.29919	7.37697	7.43873	7.44569	7.33803	7.4884
cds-WP_010359695.1	13.8927	13.267	13.1764	14.503	13.7564	13.809	14.4833	13.7064	13.8913
cds-WP_010359715.1	12.9967	13.6238	13.3603	12.9818	13.4775	13.327	12.9568	13.3829	13.3006
cds-WP_010359721.1	14.9153	15.3054	15.2446	14.8887	15.2699	15.2464	15.021	15.2756	15.2383
cds-WP_010359741.1	7.69821	7.40472	7.5837	7.42891	7.20799	7.35574	7.36638	7.04828	7.61954
cds-WP_010359743.1	10.494	10.6222	10.8357	10.8681	10.7747	10.8217	10.6111	10.9033	10.888
cds-WP_010359883.1	11.2021	11.6943	11.4888	11.6044	11.7277	11.6034	11.8689	11.9584	11.8504
cds-WP_010359891.1	14.7732	14.7925	14.6646	14.8673	14.8051	14.8528	14.8206	14.7789	14.8613
cds-WP_010359904.1	14.3834	14.5654	14.3749	14.1725	14.3052	14.4366	14.2832	14.2597	14.4483
cds-WP_010359911.1	6.35574	7.00582	6.81423	6.08853	6.94093	6.64351	6.32925	6.8425	6.44006
cds-WP_010359988.1	6.05981	5.97819	5.70104	6.08853	6.0376	6.04162	5.82209	5.80238	5.91116
cds-WP_010360014.1	5.50816	5.50816	5.50816	5.50816	5.50816	5.50816	5.50816	5.50816	5.50816
cds-WP_010360014.1-2	5.50816	5.50816	5.50816	5.50816	5.50816	5.50816	5.50816	5.50816	5.50816
cds-WP_010360014.1-3	5.50816	5.50816	5.50816	5.50816	5.50816	5.50816	5.50816	5.50816	5.50816
cds-WP_010360014.1-4	5.50816	5.50816	5.50816	5.50816	5.50816	5.50816	5.50816	5.50816	5.50816
cds-WP_010360213.1	7.3505	6.81495	7.29313	7.40631	6.68284	7.24817	7.49283	6.988	6.8719
cds-WP_010360232.1	14.3072	14.7475	14.7148	14.2037	14.6388	14.524	14.3108	14.6342	14.6389
cds-WP_010360332.1	13.843	13.854	13.8725	13.655	13.7235	13.7918	13.7806	13.6657	13.8352
cds-WP_010360614.1	11.0951	11.2853	11.2252	10.8468	11.1902	10.9958	10.9691	11.2115	10.9368
cds-WP_010360624.1	11.7223	11.2677	11.3087	13.6061	12.8632	12.5143	12.1715	12.5069	12.0155
cds-WP_010360712.1	12.7809	12.51	12.7754	12.7072	12.7449	12.4927	12.5647	12.7152	12.5271
cds-WP_010360735.1	10.8262	10.5676	10.7584	11.1867	10.7993	10.8073	11.2299	10.8516	10.7351
cds-WP_010361207.1	12.9385	12.9159	12.7738	12.9865	12.96	12.867	12.9303	12.8658	12.8998
cds-WP_010361246.1	13.2831	12.9294	13.0693	13.3455	13.048	13.039	13.1961	13.1489	13.0498
cds-WP_010950968.1	13.3881	13.9468	13.7752	13.1942	13.9305	13.8284	13.511	13.8789	13.8654
cds-WP_010950969.1	10.6018	10.8717	10.8587	10.3892	10.7615	10.5996	10.5225	10.9786	10.5937
cds-WP_010950971.1	9.17778	9.30745	9.53604	9.25899	8.94356	9.23982	9.17355	8.76102	9.29335
cds-WP_010950972.1	7.54171	7.57983	7.75384	8.25	8.38988	8.25901	7.59933	8.05824	8.27812
cds-WP_010950973.1	6.73636	6.366	6.80167	7.15401	6.9996	6.78067	6.7474	6.85657	6.64018
cds-WP_010950974.1	13.085	13.1219	13.295	13.0961	13.163	13.1472	13.0277	13.1475	13.276
cds-WP_010950975.1	12.4388	12.5408	12.62	12.5592	12.5102	12.6114	12.4766	12.419	12.6393
cds-WP_010950976.1	8.84445	8.78185	9.04615	8.79664	8.87658	8.62932	8.66182	8.71559	8.82567
cds-WP_010950979.1	13.109	13.1537	13.2437	12.6883	12.8832	12.9312	12.852	12.9671	13.1268
cds-WP_010950980.1	12.895	13.0439	12.7783	12.9843	13.0336	13.1	12.8825	12.9181	13.0188
cds-WP_010950981.1	13.9476	13.8998	13.8904	13.7177	13.5005	13.5464	13.761	13.6455	13.6922
cds-WP_010950983.1	16.5386	16.8919	16.8699	16.3536	16.8754	16.7084	16.5498	16.8755	16.6911
cds-WP_010950984.1	14.6934	14.8962	14.7513	14.9275	15.1397	15.0076	14.9789	15.0597	14.9928
cds-WP_010950985.1	9.53709	9.74101	9.82439	9.60986	9.52602	9.77081	9.76786	9.90651	9.78053
cds-WP_010950990.1	8.8186	8.50037	8.51411	8.79664	8.19882	8.16958	8.57323	8.23668	7.97545
cds-WP_010950993.1	10.3597	10.4816	10.4473	10.4012	10.1741	10.269	10.4706	10.1003	10.3692
cds-WP_010950995.1	12.6422	12.4008	12.4316	12.6642	12.3782	12.5802	12.6139	12.2783	12.4769
cds-WP_010950996.1	12.7443	12.7385	12.704	12.8748	12.8065	12.7578	12.8667	12.7796	12.7931
cds-WP_010950999.1	13.2982	12.9018	12.9736	13.0279	12.8353	12.8035	13.0598	12.9322	12.9972
cds-WP_010951003.1	11.7963	11.8198	11.9346	11.4442	11.6618	11.6314	11.5388	11.7029	11.7992
cds-WP_010951004.1	12.6127	12.6927	12.3656	12.9783	12.3732	12.7677	12.6919	12.6012	12.5341
cds-WP_010951009.1	17.0172	16.9058	16.9436	17.2682	17.0898	17.1639	17.2399	17.0508	17.1032
cds-WP_010951010.1	9.91969	9.99555	9.80608	9.56062	9.84444	9.81912	10.0131	9.9488	9.63851
cds-WP_010951011.1	9.79146	9.40239	9.60431	9.69488	9.70867	9.51741	9.65007	9.36128	9.48266
cds-WP_010951012.1	15.6698	15.9693	15.7027	15.8964	16.1961	16.0527	16.0541	16.1169	16.0115
cds-WP_010951018.1	12.5008	12.7488	12.6715	11.9621	12.1137	12.0938	12.2279	12.2053	12.2954
cds-WP_010951019.1	14.9473	15.4359	15.3705	15.5815	15.9605	15.6965	15.2976	15.8628	15.4839
cds-WP_010951021.1	14.6056	14.9464	14.7889	14.6854	14.9015	14.9319	14.6917	14.702	14.8454
cds-WP_010951022.1	13.3432	13.0974	13.0869	13.265	13.0688	13.0926	13.2804	13.1099	13.0919
cds-WP_010951023.1	16.2616	16.2954	16.1054	15.8023	16.0999	16.094	15.888	16.154	16.1361
cds-WP_010951024.1	14.5321	14.3216	14.1734	14.1453	14.0828	14.1457	14.216	14.1877	14.1978
cds-WP_010951025.1	13.4553	12.8515	12.9762	13.3676	13.0421	13.1677	13.4728	13.1394	13.1948
cds-WP_010951027.1	12.3932	12.4156	12.3732	12.4636	12.3944	12.4596	12.3853	12.4711	12.4375
cds-WP_010951035.1	14.2024	14.5844	14.5966	14.1556	14.5314	14.4124	14.2218	14.4462	14.4586
cds-WP_010951037.1	9.99414	10.1071	9.84247	9.78945	10.2026	10.11	9.82417	10.2167	10.0912
cds-WP_010951041.1	14.6353	14.8265	14.7849	14.3755	14.4829	14.5479	14.3832	14.5829	14.6451
cds-WP_010951042.1	14.3723	14.3192	13.8438	14.0643	13.9878	14.1784	14.0924	14.0178	14.1724
cds-WP_010951043.1	14.913	15.0241	14.9324	14.9147	15.0268	15.1074	14.8995	15.0327	15.0722
cds-WP_010951044.1	14.7992	14.8827	14.6468	14.8747	14.8408	14.8139	14.7042	14.7787	14.7322
cds-WP_010951045.1	14.0301	14.0468	14.0223	14.0823	14.1174	13.9965	13.9814	14.1325	14.0455
cds-WP_010951046.1	14.862	15.0097	14.9941	14.9316	15.0558	15.0049	14.7985	15.1217	14.9934
cds-WP_010951047.1	14.1382	14.017	14.1485	14.0266	14.1875	13.9938	14.0482	14.1798	14.0977
cds-WP_010951048.1	7.73695	7.45727	7.65935	8.04203	7.61132	7.44673	7.63295	7.59488	7.48071
cds-WP_010951049.1	12.7154	12.3915	12.3974	12.4972	12.3454	12.195	12.491	12.2599	12.3391
cds-WP_010951050.1	12.4798	12.1813	12.4596	12.3516	12.6078	12.3939	12.5854	12.4903	12.3021
cds-WP_010951052.1	7.05989	7.0667	6.94336	7.16796	7.32609	6.9751	6.76495	7.11664	6.97092
cds-WP_010951053.1	5.50816	5.50816	5.50816	5.50816	5.50816	5.50816	5.50816	5.50816	5.50816
cds-WP_010951053.1-2	5.50816	5.50816	5.50816	5.50816	5.50816	5.50816	5.50816	5.50816	5.50816
cds-WP_010951053.1-3	5.50816	5.50816	5.50816	5.50816	5.50816	5.50816	5.50816	5.50816	5.50816
cds-WP_010951056.1	13.4534	13.5925	13.367	13.509	13.6297	13.4044	13.305	13.3237	13.4627
cds-WP_010951056.1-2	8.25344	8.99157	8.73983	8.22566	9.03967	8.98277	8.04947	8.64804	9.03847
cds-WP_010951058.1	5.50816	5.50816	5.50816	5.50816	5.50816	5.50816	5.50816	5.50816	5.50816
cds-WP_010951058.1-2	5.50816	5.50816	5.50816	5.50816	5.50816	5.50816	5.50816	5.50816	5.50816
cds-WP_010951059.1	6.00216	5.50816	5.97887	5.91992	5.70923	5.9124	6.00307	6.12859	6.00094
cds-WP_010951062.1	7.78383	7.72001	7.94462	7.79634	7.71739	7.59704	7.70557	7.59488	7.51121
cds-WP_010951063.1	8.1309	8.41914	8.22078	8.5129	8.45802	8.24159	8.48311	8.17489	8.14919
cds-WP_010951065.1	7.13949	7.10173	6.681	7.03591	6.87894	6.95111	6.95524	7.02456	6.58989
cds-WP_010951067.1	10.1376	10.2283	10.2671	10.1444	10.0636	10.103	10.1418	10.0246	9.98689
cds-WP_010951070.1	11.9258	11.7586	11.7346	12.2235	11.5254	11.8129	11.9433	11.6692	11.8968
cds-WP_010951071.1	6.05981	6.28861	6.19752	6.21663	5.90933	6.25841	6.16961	6.0936	5.95836
cds-WP_010951073.1	8.60288	8.51996	8.92707	8.86822	8.99747	8.54378	8.73037	8.52895	8.6156
cds-WP_010951075.1	8.87821	8.97476	8.81562	8.5129	8.73228	8.80978	8.61822	8.83262	8.82279
cds-WP_010951078.1	11.4376	11.5987	11.7462	11.1001	11.3776	11.5819	11.312	11.5431	11.5909
cds-WP_010951079.1	14.0113	13.8942	14.1723	13.7695	13.8311	13.8584	13.9173	13.9192	13.9821
cds-WP_010951080.1	12.2068	12.5931	12.6176	12.4775	12.7994	12.703	12.3236	12.8278	12.5826
cds-WP_010951081.1	8.70547	9.17915	9.08591	10.5572	10.526	10.4026	9.21641	9.47974	9.46445
cds-WP_010951082.1	13.0224	13.0089	12.9875	12.9195	13.1305	12.8952	13.1023	13.1492	12.9945
cds-WP_010951083.1	8.63296	8.26446	8.47772	8.7126	8.3385	8.19702	8.56489	8.21796	8.38035
cds-WP_010951083.1-2	8.88652	8.73256	8.78633	8.66415	8.9899	8.71933	8.70789	8.88915	8.89019
cds-WP_010951086.1	13.3423	13.8689	14.0975	13.5119	13.9641	13.9388	13.4491	13.8856	13.8705
cds-WP_010951087.1	13.0774	13.0496	13.1502	12.9637	12.9727	12.9553	12.9927	12.9212	13.0167
cds-WP_010951091.1	10.1079	10.5329	10.4815	10.1913	10.4328	10.3167	10.3621	10.547	10.3396
cds-WP_010951092.1	13.5645	14.1724	13.95	13.5064	13.9104	13.8249	13.5887	13.8017	13.8312
cds-WP_010951093.1	10.3523	10.0283	9.8616	9.88008	9.45835	9.76484	9.8883	9.51589	9.78932
cds-WP_010951093.1-2	9.02839	9.36217	9.27721	9.05336	9.1682	9.0729	9.08375	9.00127	9.1569
cds-WP_010951096.1	12.2899	12.5904	12.2543	12.4649	12.3894	12.3767	12.4509	12.7085	12.5856
cds-WP_010951098.1	14.0675	14.2506	14.4878	13.775	14.1806	14.0591	13.9005	14.2786	13.9922
cds-WP_010951100.1	11.242	10.8166	10.8427	11.1099	10.9308	10.8814	11.2601	10.9643	10.7769
cds-WP_010951104.1	14.9356	14.4338	14.857	15.0627	14.3001	14.691	14.8879	14.3723	14.732
cds-WP_010951106.1	12.3172	11.8912	12.2064	12.103	11.9383	11.8032	12.0084	11.8571	11.7352
cds-WP_010951108.1	13.5693	13.2543	13.8064	13.2908	13.2951	13.4494	13.2402	13.2913	13.5615
cds-WP_010951109.1	14.4628	15.0911	14.9753	14.512	15.083	14.8154	14.5021	15.0124	14.6904
cds-WP_010951113.1	13.7029	14.1692	14.0461	13.7025	13.7963	13.7283	13.674	13.6718	13.738
cds-WP_010951114.1	6.59248	6.31532	6.681	6.57668	6.55019	6.80876	6.79916	6.73824	6.77698
cds-WP_010951115.1	10.0919	10.2835	10.1693	9.90656	9.85554	10.1159	9.8103	9.94184	10.2017
cds-WP_010951118.1	11.6737	11.6508	11.8556	11.6714	11.6802	11.7864	11.6129	11.6988	11.639
cds-WP_010951119.1	15.4066	15.392	15.4245	15.4478	15.4633	15.4899	15.4551	15.439	15.4184
cds-WP_010951127.1	12.0317	11.5596	11.9792	11.6648	11.6778	11.6183	11.7762	11.6454	11.8143
cds-WP_010951129.1	10.3832	10.1172	10.1013	10.2735	9.84861	10.1182	10.1474	10.1579	10.3535
cds-WP_010951132.1	15.4711	15.766	15.7	15.4825	15.5839	15.6591	15.5126	15.5911	15.7083
cds-WP_010951134.1	11.1526	11.0784	11.1033	11.2111	11.1542	11.1686	11.187	11.1134	11.1702
cds-WP_010951135.1	11.0306	10.576	10.7846	10.8282	10.5838	10.5878	10.8824	10.6547	10.6566
cds-WP_010951137.1	14.1348	14.1653	14.2555	14.1302	14.2536	14.2461	14.1173	14.2399	14.2312
cds-WP_010951139.1	13.092	13.1853	13.2167	13.2001	13.3143	13.2233	13.1263	13.2695	13.2127
cds-WP_010951144.1	12.1506	12.1615	12.0657	11.8361	12.1909	11.9329	12.1079	12.4097	12.0064
cds-WP_010951146.1	14.9665	15.0953	15.2502	14.699	14.9627	14.8758	14.9298	14.9887	15.1234
cds-WP_010951147.1	7.73695	7.12451	7.32543	7.37162	7.24558	7.56836	7.16664	7.26216	7.21498
cds-WP_010951150.1	15.7703	15.9115	15.6704	14.393	15.2029	14.9525	15.2292	15.4162	15.1866
cds-WP_010951151.1	9.99414	9.7752	9.74697	10.25	9.86243	10.1041	10.2536	10.5033	10.0697
cds-WP_010951153.1	13.1145	12.6746	12.7841	13.0617	12.6963	12.725	12.9271	12.7129	12.7279
cds-WP_010951154.1	14.5275	14.6547	14.6107	14.6761	14.6639	14.6607	14.6535	14.6168	14.6693
cds-WP_010951155.1	11.2226	11.3286	11.4515	11.0812	11.4188	11.361	11.2454	11.3896	11.4707
cds-WP_010951156.1	12.9442	12.9005	12.8109	12.8621	12.8219	12.7298	12.7715	12.8018	12.843
cds-WP_010951160.1	9.71699	10.1248	9.97712	10.0235	9.87885	9.98481	9.85153	10.0533	10.0709
cds-WP_010951164.1	13.5789	13.8279	13.4462	13.5277	13.4936	13.7246	13.3538	13.4888	13.6858
cds-WP_010951168.1	14.069	13.7998	13.7936	14.6559	14.0888	14.2612	14.8353	14.2158	14.442
cds-WP_010951170.1	7.10831	7.12451	7.18177	7.29919	7.68516	7.41441	7.59078	7.79611	7.4174
cds-WP_010951170.1-2	9.08717	9.24591	9.31108	8.87981	8.99243	8.86982	8.77788	9.04113	9.01606
cds-WP_010951171.1	13.1278	13.2075	13.3313	13.263	13.3454	13.2999	13.2051	13.2833	13.2469
cds-WP_010951172.1	8.56694	8.63207	8.85461	8.98718	8.80049	8.97239	8.83769	8.98228	8.55083
cds-WP_010951177.1	8.56173	8.52384	8.53356	8.43066	8.32231	8.20605	8.39623	8.52518	8.29918
cds-WP_010951181.1	6.3206	6.4363	6.81423	6.57668	6.0376	6.30896	6.76495	6.37907	6.2818
cds-WP_010951182.1	6.00216	5.87289	6.14319	6.17684	6.07371	6.33296	5.95125	6.12859	5.91116
cds-WP_010951185.1	8.95529	9.07539	9.1868	8.78846	9.05427	8.79805	8.94065	8.65838	8.74596
cds-WP_010951187.1	6.7584	6.17001	6.72287	6.6007	6.81313	6.72205	6.83227	6.988	6.41933
cds-WP_010951190.1	6.11174	5.87289	6.22304	5.84474	5.99871	5.79447	5.73036	6.01602	6.2295
cds-WP_010951191.1	7.94828	7.44866	7.79866	7.49436	7.63188	7.58993	7.54719	7.8216	7.46518
cds-WP_010951195.1	5.50816	5.50816	5.50816	5.50816	5.50816	5.50816	5.50816	5.50816	5.50816
cds-WP_010951195.1-2	5.50816	5.50816	5.50816	5.50816	5.50816	5.50816	5.50816	5.50816	5.50816
cds-WP_010951196.1	6.61803	6.84439	7.0387	6.95535	6.95292	7.01013	6.89551	6.8977	6.99434
cds-WP_010951198.1	9.90147	9.83817	10.0152	9.7669	9.62999	9.96804	9.39711	9.77002	9.82823
cds-WP_010951203.1	7.89002	7.90269	7.78203	7.81309	7.97684	8.00269	8.01256	7.84661	8.02229
cds-WP_010951204.1	12.6012	12.6646	12.7885	12.4572	12.7243	12.4226	12.4324	12.6421	12.3326
cds-WP_010951206.1	7.02643	6.70469	6.85103	6.41691	6.53217	7.0441	6.92579	6.62179	6.8719
cds-WP_010951206.1-2	5.75607	6.06334	6.22304	5.74643	5.85587	6.00245	5.73036	5.80238	6.17274
cds-WP_010951206.1-3	5.50816	5.50816	5.50816	5.50816	5.50816	5.50816	5.50816	5.50816	5.50816
cds-WP_010951206.1-4	7.15478	7.09017	7.11719	6.85014	7.28202	7.32972	7.29256	7.0943	7.03976
cds-WP_010951209.1	14.1492	14.8248	14.7437	14.5152	14.8265	14.8833	14.5658	14.8297	14.8804
cds-WP_010951213.1	13.0431	13.4587	13.5029	12.95	13.4572	13.371	13.0351	13.3661	13.3304
cds-WP_010951214.1	10.5841	11.7398	11.3266	10.2633	11.1786	11.139	10.5363	11.2559	11.3002
cds-WP_010951214.1-2	7.9153	8.41914	8.18813	7.66345	8.09234	7.95486	7.66573	8.26884	8.0426
cds-WP_010951217.1	8.55126	8.53543	8.51411	8.3931	8.57151	8.39892	8.22575	8.26429	8.36847
cds-WP_010951219.1	12.2191	12.5684	12.5959	12.3277	12.5637	12.5522	12.3357	12.5036	12.6604
cds-WP_010951223.1	14.4228	14.8553	14.7002	13.7669	14.5127	14.4777	14.1035	14.5423	14.5295
cds-WP_010951224.1	15.4298	15.5769	15.545	15.0207	15.3023	15.3212	15.2977	15.4028	15.4049
cds-WP_010951225.1	9.58359	10.0839	9.78219	9.49721	9.62513	9.75132	9.54078	9.71386	9.7205
cds-WP_010951227.1	13.4696	12.4726	12.9664	13.6822	13.2325	13.0981	13.6209	13.3271	13.266
cds-WP_010951228.1	12.6093	12.4122	12.723	12.6078	12.9403	12.8596	12.7192	13.0858	13.0957
cds-WP_010951229.1	5.50816	5.50816	5.50816	5.50816	5.50816	5.50816	5.50816	5.50816	5.50816
cds-WP_010951229.1-2	5.50816	5.50816	5.50816	5.50816	5.50816	5.50816	5.50816	5.50816	5.50816
cds-WP_010951229.1-3	5.50816	5.50816	5.50816	5.50816	5.50816	5.50816	5.50816	5.50816	5.50816
cds-WP_010951229.1-4	5.50816	5.50816	5.50816	5.50816	5.50816	5.50816	5.50816	5.50816	5.50816
cds-WP_010951234.1	11.8552	11.6402	11.6464	11.9804	11.906	11.7578	11.7833	11.63	11.608
cds-WP_010951235.1	15.6962	16.02	15.9683	16.0611	15.9884	16.3437	16.1692	15.9858	16.2206
cds-WP_010951236.1	8.04266	7.6701	7.7192	8.14346	8.02322	7.85377	8.16018	8.06352	7.9433
cds-WP_010951239.1	8.33562	8.37667	8.38416	7.64467	7.95571	8.08868	8.24167	8.09481	8.29499
cds-WP_010951248.1	14.3594	14.3241	14.248	14.2742	14.2338	14.3701	14.2224	14.265	14.3414
cds-WP_010951251.1	12.443	13.4799	12.7216	12.5276	13.0453	12.8721	12.8719	13.0959	12.7473
cds-WP_010951252.1	12.2961	12.2039	12.3058	12.2856	12.2647	12.2562	12.2299	12.2	12.31
cds-WP_010951253.1	13.5873	13.3576	13.5212	13.1697	13.4768	13.1701	13.5196	13.5593	13.354
cds-WP_010951255.1	10.8736	11.0647	11.0953	11.0315	11.4346	11.1333	11.1943	11.5054	11.331
cds-WP_010951256.1	8.65755	8.36802	8.40903	8.57632	8.48727	8.32661	8.50945	8.35254	8.63873
cds-WP_010951257.1	8.86143	8.80428	8.633	8.87981	8.93831	8.77728	8.91805	9.0799	8.64853
cds-WP_010951260.1	8.91524	8.86342	8.56225	8.57632	8.80338	8.75924	8.77067	8.84772	8.68388
cds-WP_010951264.1	13.0442	12.5934	12.7786	13.13	12.699	12.8841	13.1103	12.6889	12.9246
cds-WP_010951266.1	10.6437	9.71439	9.96067	10.1155	9.85139	9.71308	10.5363	10.1958	9.68166
cds-WP_010951268.1	12.3096	11.9263	12.0029	12.3249	12.268	12.0227	12.2806	12.2425	11.9799
cds-WP_010951269.1	10.6068	10.297	10.5244	10.6663	10.2735	10.3379	10.5488	10.3298	10.448
cds-WP_010951276.1	6.64289	6.26085	6.39927	6.35596	6.32684	6.30896	6.38431	6.37907	6.2295
cds-WP_010951279.1	12.5993	12.7926	12.6912	12.4844	12.6724	12.6339	12.55	12.692	12.6358
cds-WP_010951282.1	16.9725	15.6823	15.9306	17.3802	16.3793	16.4615	17.3762	16.3926	16.5971
cds-WP_010951283.1	13.7237	13.9572	14.0647	16.1594	16.4141	16.0591	14.1827	15.0921	14.5685
cds-WP_010951284.1	12.8099	13.0597	13.0682	15.3991	15.2828	14.748	13.2806	14.0953	13.332
cds-WP_010951292.1	11.4709	10.9822	11.0725	11.7078	11.4912	11.2245	11.8743	11.5554	11.4085
cds-WP_010951295.1	13.4147	13.8567	13.6175	12.9821	13.2414	13.5317	13.2287	13.3867	13.6134
cds-WP_010951297.1	14.5751	14.1899	14.2801	14.7393	14.3121	14.3871	14.6065	14.2162	14.3438
cds-WP_010951299.1	12.2617	12.5829	12.6465	12.5249	13.0026	12.8124	12.7985	13.1605	13.0039
cds-WP_010951304.1	12.6269	12.8094	12.8015	12.6567	12.964	12.833	12.7799	12.8878	12.9079
cds-WP_010951305.1	10.6461	10.3126	10.8479	10.3635	10.3303	10.4973	10.6289	10.4005	10.6004
cds-WP_010951308.1	5.50816	5.50816	5.50816	5.50816	5.50816	5.50816	5.50816	5.50816	5.50816
cds-WP_010951308.1-2	5.50816	5.50816	5.50816	5.50816	5.50816	5.50816	5.50816	5.50816	5.50816
cds-WP_010951314.1	5.50816	5.50816	5.70104	5.50816	5.79229	5.50816	5.73036	5.50816	5.50816
cds-WP_010951314.1-2	5.50816	5.50816	5.50816	5.50816	5.50816	5.50816	5.50816	5.50816	5.50816
cds-WP_010951317.1	8.08012	8.03056	8.19225	8.15643	8.35849	8.06395	8.08541	8.23202	7.86515
cds-WP_010951319.1	12.2228	12.1925	12.289	12.3802	12.234	12.2903	12.3496	12.0687	12.3148
cds-WP_010951320.1	16.4758	16.1026	16.1692	16.5935	16.1849	16.2579	16.4237	16.0555	16.1931
cds-WP_010951321.1	13.528	13.3833	13.4298	13.775	13.4141	13.4448	13.5732	13.5277	13.4617
cds-WP_010951325.1	13.9509	14.3116	14.0481	14.124	14.1762	14.2409	14.0753	14.1953	14.1705
cds-WP_010951327.1	12.8789	13.3925	13.2516	12.9361	13.2932	13.195	13.0117	13.3377	13.231
cds-WP_010951328.1	14.5174	14.6496	14.6315	14.7881	14.7837	14.7434	14.7798	14.7125	14.7714
cds-WP_010951331.1	13.224	12.4694	12.4688	13.6396	12.8494	12.9405	13.4323	12.6652	12.861
cds-WP_010951336.1	13.3151	13.2556	13.3301	13.1984	13.0517	13.2113	13.1974	13.1007	13.3013
cds-WP_010951337.1	14.4788	14.8637	14.4618	13.0696	13.8352	14.0169	14.383	14.3132	14.6182
cds-WP_010951341.1	13.1788	13.548	13.4901	13.2442	13.8406	13.6235	13.36	13.662	13.6183
cds-WP_010951342.1	11.5365	11.3928	11.4406	11.5717	11.5927	11.4009	11.5539	11.4893	11.4203
cds-WP_010951344.1	14.3582	14.3641	14.4055	14.1872	14.3014	14.2754	14.154	14.296	14.397
cds-WP_010951346.1	11.7043	11.092	11.2853	11.8715	11.4038	11.4518	11.7301	11.346	11.4843
[truncated: 294 more rows]
