# Supplementary material for: Norepinephrine derepresses the Fur regulon of Neisseria gonorrhoeae to enable growth in iron-limited conditions
Source: J Bacteriol. 2026 Jan 20;208(2):e00597-25. doi: 10.1128/jb.00597-25 (PMC12918729; doi:10.1128/jb.00597-25)
Supplement: Data set S2 — Genes differentially expressed after iron or norepinephrine treatment. [file jb.00597-25-s0002.xlsx]

## Sheet: CDM V. NE
Data S2. Genes differentially expressed after iron or norepinephrine treatment.
Gene ID	FA1090 WT WHPG00000000 ID	NGO ID	Gene	Fur regulated?	Base Mean	L2FC (>0 higher in NE)	StdErr	Wald-stats	P-value	P-adj	Contig	Start	Stop	Strand	Description		Goterm
cds-WP_003706105.1	F9Z35_RS03240	NGO0554		yes	3631.44	1.43435	0.141543	-10.1336	3.91939e-24	8.36791e-21	NZ_WHPG01000002.1	577933	578884	-	Slam-dependent surface lipoprotein	NA	NA
cds-WP_010951081.1	F9Z35_RS03235	NGO0555			982.358	1.2117	0.137071	-8.83999	9.5729e-19	1.02191e-15	NZ_WHPG01000002.1	576220	577714	-	surface lipoprotein assembly modifier	NA	GO:0009279
cds-F9Z35_RS06240	F9Z35_RS06240	NGO11390/NGO2110	hpuA	yes	1442.3	1.8295	0.217514	-8.41094	4.06729e-17	2.89455e-14	NZ_WHPG01000004.1	145306	146388	-	haemoglobin-haptoglobin-utilization protein HpuA	NA	NA
cds-WP_003705045.1	F9Z35_RS06235	NGO2109	hpuB	yes	2293.43	1.42169	0.174551	-8.14481	3.79869e-16	2.02755e-13	NZ_WHPG01000004.1	142849	145279	-	haemoglobin-haptoglobin-utilization protein HpuB	NA	NA
cds-WP_003691001.1	F9Z35_RS00805	NGO1029	fumC	yes	15437.5	1.37262	0.185919	-7.38289	1.54892e-13	6.61389e-11	NZ_WHPG01000002.1	116612	118001	-	class II fumarate hydratase	fumarate hydratase activity|0004333||IEA	GO:0006099
cds-WP_012504106.1	F9Z35_RS06245	NGO2111		yes	2925.16	1.39057	0.193482	-7.18709	6.6188e-13	2.35519e-10	NZ_WHPG01000004.1	146630	148247	+	surface lipoprotein assembly modifier	NA	GO:0009279
cds-WP_010951406.1	F9Z35_RS06155	NGO2093	fetA	yes	1800.39	1.85741	0.268573	-6.91583	4.65119e-12	1.41861e-09	NZ_WHPG01000004.1	120898	123040	-	TonB-dependent siderophore receptor FetA/FrpB	NA	NA
cds-WP_010951283.1	F9Z35_RS10205	NGO1495	tbpA	yes	51678.7	1.55724	0.232963	-6.68452	2.31687e-11	6.18316e-09	NZ_WHPG01000007.1	139376	142115	+	TonB-dependent transferrin-binding protein TbpA	NA	NA
cds-WP_010951284.1	F9Z35_RS10200	NGO1496	tbpB	yes	24956.1	1.55516	0.261182	-5.95432	2.61161e-09	6.19532e-07	NZ_WHPG01000007.1	137178	139290	+	transferrin-binding protein TbpB	NA	NA
cds-WP_003688620.1	F9Z35_RS01995	NGO0794	bfrA	yes	6030.07	-1.02628	0.178351	5.75425	8.70281e-09	1.85805e-06	NZ_WHPG01000002.1	325515	325980	-	bacterioferritin	ferroxidase activity|0004322||IEA	GO:0006880
cds-WP_003693736.1	F9Z35_RS10775	NGO1379	tonB	yes	20186	1.06581	0.186173	-5.72486	1.03522e-08	1.89699e-06	NZ_WHPG01000007.1	257917	258769	+	energy transducer TonB	energy transducer activity|0031992||IEA	GO:0031992
cds-WP_003695658.1	F9Z35_RS10780	NGO1378	exbB	yes	18163.4	1.22478	0.214129	-5.71984	1.06623e-08	1.89699e-06	NZ_WHPG01000007.1	258834	259497	+	TonB-system energizer ExbB	NA	NA
cds-WP_003694694.1	F9Z35_RS06715	NGO0025	mpeR	yes	259.195	1.36411	0.239189	-5.70306	1.17676e-08	1.9326e-06	NZ_WHPG01000004.1	226285	227242	+	AraC family transcriptional regulator	sequence-specific DNA binding|0043565||IEA	GO:0043565
cds-WP_010951405.1	F9Z35_RS06150	NGO2092	fetB	yes	1012.24	0.968383	0.181661	-5.33071	9.78319e-08	1.49194e-05	NZ_WHPG01000004.1	119775	120747	-	siderophore ABC transporter substrate-binding protein	NA	NA
cds-WP_033911600.1	F9Z35_RS05125	NGO1688		yes	13123.4	0.831819	0.158881	-5.2355	1.64543e-07	2.342e-05	NZ_WHPG01000003.1	293533	295003	+	surface lipoprotein assembly modifier	NA	GO:0009279
cds-WP_003693740.1	F9Z35_RS10785	NGO1377	exbD	yes	7451.43	1.17204	0.23312	-5.02761	4.96626e-07	6.62685e-05	NZ_WHPG01000007.1	259499	259934	+	biopolymer transporter ExbD	transmembrane transporter activity|0022857||IEA	GO:0022857
cds-WP_162098122.1	F9Z35_RS12400	17bp after NGO1495	N/A		37.7515	1.87724	0.379124	-4.95152	7.36351e-07	9.24771e-05	NZ_WHPG01000007.1	142132	142300	+	hypothetical protein	NA	NA
cds-WP_010951404.1	F9Z35_RS06140	NGO2091	ceuB(fetC?)		691.597	0.78237	0.162621	-4.81101	1.50173e-06	0.000178122	NZ_WHPG01000004.1	118579	119548	-	ABC transporter permease	NA	NA
cds-WP_002213535.1	F9Z35_RS01990	NGO0795	bfrB	yes	5806.21	-0.822303	0.176585	4.65668	3.21344e-06	0.000361089	NZ_WHPG01000002.1	325014	325488	-	bacterioferritin	ferroxidase activity|0004322||IEA	GO:0006880
cds-WP_003687711.1	F9Z35_RS08320	NGO0322		yes	81521.2	1.07007	0.2364	-4.5265	5.99688e-06	0.000640167	NZ_WHPG01000004.1	526526	527006	+	hypothetical protein	NA	NA
cds-WP_003689952.1	F9Z35_RS04780	NGO1749	nuoC	yes	2821.46	-0.584401	0.129427	4.51528	6.32322e-06	0.000642861	NZ_WHPG01000003.1	224758	225352	+	NADH-quinone oxidoreductase subunit C	NADH dehydrogenase (ubiquinone) activity|0008137||IEA	GO:0008137
cds-WP_003705102.1	F9Z35_RS05890	NGO2050	efeO	no	450.647	0.588767	0.131592	-4.47419	7.67013e-06	0.000744352	NZ_WHPG01000004.1	75953	77120	+	iron uptake system protein EfeO	NA	GO:0006826
cds-WP_003689951.1	F9Z35_RS04785	NGO1748	nuoD	yes	9020.43	-0.710227	0.162083	4.38187	1.17664e-05	0.00109223	NZ_WHPG01000003.1	225341	226598	+	NADH dehydrogenase (quinone) subunit D	NADH dehydrogenase (quinone) activity|0050136||IEA	GO:0050136
cds-F9Z35_RS03210	F9Z35_RS03210	NGO02965			13500.5	0.545014	0.129236	-4.21719	2.47368e-05	0.00220054	NZ_WHPG01000002.1	570644	572700	-	TonB-dependent receptor	NA	NA
cds-WP_003689941.1	F9Z35_RS04820	NGO1742	nuoJ	yes	3488.69	-0.729392	0.195085	3.73885	0.000184864	0.0151801	NZ_WHPG01000003.1	233386	234058	+	NADH-quinone oxidoreductase subunit J	NADH dehydrogenase (ubiquinone) activity|0008137||IEA	GO:0008137
cds-F9Z35_RS06265	F9Z35_RS06265	NGO11415			2933.88	0.545503	0.147321	-3.70281	0.000213222	0.0168604	NZ_WHPG01000004.1	152873	153789	-	helix-turn-helix transcriptional regulator	DNA-binding transcription factor activity|0003700||IEA	GO:0006355
cds-WP_017146713.1	F9Z35_RS07155	NGO0108		yes	28223.1	0.901071	0.244211	-3.68972	0.000224505	0.0171185	NZ_WHPG01000004.1	326583	327156	+	NADPH-dependent FMN reductase	FMN reductase (NAD(P)H) activity|0008752||IEA	GO:0008752
cds-F9Z35_RS12440	F9Z35_RS12440	NGO06945		yes	9673.75	1.18074	0.324901	-3.63415	0.000278899	0.0205328	NZ_WHPG01000007.1	327626	330000	+	TonB-dependent hemoglobin/transferrin/lactoferrin family receptor	transmembrane transporter activity|0022857||IEA	GO:0006810
cds-WP_003687545.1	F9Z35_RS07725	NGO0217	fbpA	yes	300996	0.869981	0.241607	-3.60081	0.000317227	0.022576	NZ_WHPG01000004.1	425996	426992	-	heme ABC transporter substrate-binding protein FbpA	NA	NA
cds-WP_002214037.1	F9Z35_RS08360	NGO01775			740.456	1.19398	0.347766	-3.43327	0.000596347	0.041071	NZ_WHPG01000004.1	531936	532137	+	bacterioferritin-associated ferredoxin	NA	NA
cds-WP_003688414.1	F9Z35_RS01445	NGO0905			20339.3	-0.344424	0.0849783	4.05308	5.05472e-05	0.00431673	NZ_WHPG01000002.1	224735	225437	-	lactate utilization protein C	NA	NA
cds-WP_003689950.1	F9Z35_RS04790				3128.71	-0.654836	0.196753	3.32822	0.000874043	0.0583151	NZ_WHPG01000003.1	226597	227071	+	NADH-quinone oxidoreductase subunit NuoE	oxidoreductase activity|0016491||IEA	GO:0016491
cds-WP_003689949.1	F9Z35_RS04795				14376.5	-0.770011	0.231962	3.31955	0.000901625	0.0583324	NZ_WHPG01000003.1	227460	228762	+	NADH-quinone oxidoreductase subunit NuoF	NADH dehydrogenase (quinone) activity|0050136||IEA	GO:0050136
cds-WP_003691920.1	F9Z35_RS04835				8924.41	-0.682211	0.211341	3.22802	0.00124651	0.0782736	NZ_WHPG01000003.1	236570	237734	+	phospholipase D family protein	NA	NA
cds-WP_010951396.1	F9Z35_RS06040				8734.88	0.474845	0.147961	-3.20926	0.00133077	0.0811772	NZ_WHPG01000004.1	99920	101573	+	LTA synthase family protein	sulfuric ester hydrolase activity|0008484||IEA	GO:0008484
cds-WP_002216341.1	F9Z35_RS04815				2923.12	-0.669147	0.209665	3.1915	0.00141535	0.0839379	NZ_WHPG01000003.1	232895	233375	+	NADH-quinone oxidoreductase subunit NuoI	oxidoreductase activity, acting on NAD(P)H|0016651||IEA	GO:0016651
cds-WP_010951337.1	F9Z35_RS04830				17925.4	-0.754468	0.239942	3.14438	0.00166437	0.0960389	NZ_WHPG01000003.1	234362	236387	+	NADH-quinone oxidoreductase subunit L	NADH dehydrogenase (ubiquinone) activity|0008137||IEA	GO:0042773
cds-WP_010359269.1	F9Z35_RS04850				1502.35	-0.459401	0.147076	3.12357	0.00178674	0.100387	NZ_WHPG01000003.1	240910	241210	+	DUF2818 family protein	NA	NA
cds-WP_003691926.1	F9Z35_RS04810				7576.54	-0.699562	0.225663	3.10003	0.001935	0.105929	NZ_WHPG01000003.1	231738	232815	+	NADH-quinone oxidoreductase subunit NuoH	NA	GO:0016020
cds-WP_003688008.1	F9Z35_RS00540				5760.91	-0.440124	0.143832	3.05998	0.00221352	0.116418	NZ_WHPG01000002.1	71994	72453	-	cytochrome c	iron ion binding|0005506||IEA	GO:0005506
cds-WP_003691918.1	F9Z35_RS04840				14239.3	-0.618476	0.202725	3.05082	0.00228218	0.116418	NZ_WHPG01000003.1	237847	239344	+	NADH-quinone oxidoreductase subunit M	NADH dehydrogenase (ubiquinone) activity|0008137||IEA	GO:0042773
cds-WP_003694246.1	F9Z35_RS04845				10263.7	-0.585637	0.192027	3.04977	0.00229018	0.116418	NZ_WHPG01000003.1	239353	240799	+	NADH-quinone oxidoreductase subunit NuoN	NADH dehydrogenase (ubiquinone) activity|0008137||IEA	GO:0042773
cds-WP_003705265.1	F9Z35_RS04805				23494.4	-0.646114	0.212556	3.03974	0.00236784	0.117566	NZ_WHPG01000003.1	229474	231736	+	NADH-quinone oxidoreductase subunit NuoG	NADH dehydrogenase (quinone) activity|0050136||IEA	GO:0006120
cds-WP_003693735.1	F9Z35_RS10770				4818.16	0.316028	0.104438	-3.026	0.00247813	0.120246	NZ_WHPG01000007.1	257023	257662	-	site-2 protease family protein	NA	NA
cds-WP_003702609.1	F9Z35_RS01450				25599.7	-0.311558	0.103767	3.00247	0.00267802	0.12486	NZ_WHPG01000002.1	225433	226213	-	(Fe-S)-binding protein	metal ion binding|0046872||IEA	GO:0046872
cds-WP_010360624.1	F9Z35_RS11130				6720.5	0.832403	0.277367	-3.00109	0.00269018	0.12486	NZ_WHPG01000007.1	326106	326736	+	biliverdin-producing heme oxygenase	NA	NA
cds-WP_003689179.1	F9Z35_RS11370				20977.5	-0.364368	0.122253	2.98043	0.00287847	0.130756	NZ_WHPG01000007.1	374003	376259	+	nitric-oxide reductase large subunit	NA	NA
cds-WP_010951403.1	F9Z35_RS06135				636.422	0.631054	0.212393	-2.97117	0.00296672	0.131957	NZ_WHPG01000004.1	117615	118590	-	iron chelate uptake ABC transporter family permease subunit	NA	NA
cds-WP_002215628.1	F9Z35_RS04825				429.26	-0.741856	0.25369	2.92426	0.00345278	0.150442	NZ_WHPG01000003.1	234054	234360	+	NADH-quinone oxidoreductase subunit NuoK	NA	NA
cds-WP_003687374.1	F9Z35_RS07165				1321.71	0.394461	0.136466	-2.89054	0.00384579	0.164215	NZ_WHPG01000004.1	327524	328838	+	CitMHS family transporter	NA	NA
cds-F9Z35_RS05885	F9Z35_RS05885				221.72	0.59473	0.207448	-2.8669	0.0041452	0.173529	NZ_WHPG01000004.1	75136	75957	+	iron uptake transporter permease EfeU	iron ion transmembrane transporter activity|0005381||IEA	GO:0034755
cds-WP_003687045.1	F9Z35_RS06125				620.504	0.566906	0.209717	-2.7032	0.00686762	0.281969	NZ_WHPG01000004.1	116102	116861	-	ABC transporter ATP-binding protein	NA	NA
cds-WP_003703228.1	F9Z35_RS04775				1039.77	-0.570605	0.214539	2.65968	0.0078215	0.312658	NZ_WHPG01000003.1	224263	224746	+	NADH-quinone oxidoreductase subunit B	NA	NA
cds-WP_010359883.1	F9Z35_RS08600				3460.04	-0.254844	0.0959513	2.65597	0.00790797	0.312658	NZ_WHPG01000004.1	576135	577551	-	SLC13 family permease	NA	NA
cds-WP_003689973.1	F9Z35_RS04690				36332.3	-0.250244	0.0949292	2.63611	0.00838629	0.325541	NZ_WHPG01000003.1	203948	205463	-	catalase KatA	NA	NA
cds-WP_003687047.1	F9Z35_RS06130				411.453	0.53551	0.204681	-2.61632	0.00888835	0.334189	NZ_WHPG01000004.1	116944	117571	-	FmdE family protein	NA	NA
cds-WP_003690158.1	F9Z35_RS03950				186.369	0.672125	0.257024	-2.61502	0.00892213	0.334189	NZ_WHPG01000003.1	77702	77984	+	hypothetical protein	NA	NA
cds-WP_010356564.1	F9Z35_RS06710				122.575	0.754167	0.290125	-2.59946	0.00933717	0.343705	NZ_WHPG01000004.1	225078	226050	-	siderophore ABC transporter substrate-binding protein	NA	NA
cds-WP_003687723.1	F9Z35_RS08365				178.751	1.00791	0.390789	-2.57918	0.00990346	0.358371	NZ_WHPG01000004.1	532302	532536	+	glutaredoxin family protein	NA	NA
cds-WP_010357954.1	F9Z35_RS02765				4742.99	0.496005	0.195211	-2.54086	0.011058	0.393479	NZ_WHPG01000002.1	472584	473085	-	hypothetical protein	NA	NA
cds-WP_010355818.1	F9Z35_RS05655				798.261	-0.316217	0.125272	2.52425	0.0115944	0.405805	NZ_WHPG01000004.1	29223	29841	-	thiamine phosphate synthase	thiamine-phosphate diphosphorylase activity|0004789||IEA	GO:0009228
cds-WP_003688412.1	F9Z35_RS01440				55467.9	-0.343321	0.136598	2.51337	0.0119585	0.411798	NZ_WHPG01000002.1	223284	224739	-	LutB/LldF family L-lactate oxidation iron-sulfur protein	electron transfer activity|0009055||IEA	GO:0019516
cds-WP_003687540.1	F9Z35_RS07715				13783.5	0.481281	0.193616	-2.48575	0.0129281	0.438117	NZ_WHPG01000004.1	423332	424391	-	heme ABC transporter ATP-binding protein FbpC	NA	NA
cds-WP_002218233.1	F9Z35_RS09315				424.961	-0.413762	0.169719	2.43792	0.0147722	0.489893	NZ_WHPG01000006.1	7333	7549	-	DUF4177 domain-containing protein	NA	NA
cds-WP_010951393.1	F9Z35_RS05895				395.481	0.327889	0.134688	-2.43444	0.0149148	0.489893	NZ_WHPG01000004.1	77426	78692	+	iron uptake transporter deferrochelatase/peroxidase subunit	peroxidase activity|0004601||IEA	GO:0033212
cds-WP_003695664.1	F9Z35_RS10820				41573.6	-0.210461	0.0869998	2.4191	0.0155589	0.503306	NZ_WHPG01000007.1	265271	266591	+	cytochrome-c oxidase, cbb3-type subunit III	cytochrome-c oxidase activity|0004129||IEA	GO:0004129
cds-WP_003687255.1	F9Z35_RS06780				11369.7	-0.315227	0.132644	2.37649	0.0174784	0.556961	NZ_WHPG01000004.1	239371	240700	-	tRNA (N6-isopentenyl adenosine(37)-C2)-methylthiotransferase MiaB	transferase activity, transferring sulphur-containing groups|0016782||IEA	GO:0006400
cds-WP_002216332.1	F9Z35_RS04770				1703.91	-0.42098	0.178566	2.35755	0.0183958	0.577575	NZ_WHPG01000003.1	223916	224273	+	NADH-quinone oxidoreductase subunit A	oxidoreductase activity, acting on NAD(P)H, quinone or similar compound as acceptor|0016655||IEA	GO:0016655
cds-F9Z35_RS06260	F9Z35_RS06260				4146.28	0.338569	0.144713	-2.33959	0.0193052	0.597341	NZ_WHPG01000004.1	151334	152766	-	aldehyde dehydrogenase	oxidoreductase activity, acting on the aldehyde or oxo group of donors, NAD or NADP as acceptor|0016620||IEA	GO:0016620
cds-WP_157160097.1	F9Z35_RS09010				7089.96	-0.330857	0.14526	2.27768	0.0227455	0.693737	NZ_WHPG01000004.1	650021	650603	-	superoxide dismutase	superoxide dismutase activity|0004784||IEA	GO:0004784
cds-WP_003687460.1	F9Z35_RS07460				93.7537	0.582149	0.258538	-2.25169	0.0243418	0.731969	NZ_WHPG01000004.1	374444	374810	-	hypothetical protein	NA	NA
cds-F9Z35_RS12390	F9Z35_RS12390				97.6262	-0.618046	0.277564	2.22668	0.0259685	0.760511	NZ_WHPG01000007.1	69882	69986	-	IS5/IS1182 family transposase	NA	NA
cds-WP_003689841.1	F9Z35_RS05135				8059.4	0.345489	0.155195	-2.22616	0.0260034	0.760511	NZ_WHPG01000003.1	296248	297541	+	M23 family metallopeptidase	metalloendopeptidase activity|0004222||IEA	GO:0004222
cds-WP_003687733.1	F9Z35_RS08390				719.003	0.275335	0.124924	-2.20402	0.0275232	0.794083	NZ_WHPG01000004.1	537256	537925	-	sulfite exporter TauE/SafE family protein	NA	NA
cds-WP_002242092.1	F9Z35_RS09310				376.328	-0.2984	0.136527	2.18564	0.0288418	0.821031	NZ_WHPG01000006.1	7125	7341	-	hypothetical protein	NA	NA
cds-WP_010359298.1	F9Z35_RS04800				1291.5	-0.623632	0.287441	2.1696	0.0300373	0.84381	NZ_WHPG01000003.1	228761	229061	+	hypothetical protein	NA	NA
cds-WP_003689473.1	F9Z35_RS09895				28427.5	-0.226736	0.105505	2.14906	0.0316296	0.877002	NZ_WHPG01000007.1	73917	75444	-	sodium/proline symporter PutP	proline:sodium symporter activity|0005298||IEA	GO:0015824
cds-F9Z35_RS00045	F9Z35_RS00045				0.472988	-0.833079	3.96285	0.210222	0.833494	0.999986	NZ_WHPG01000001.1	4502	5827	-	replication initiation factor domain-containing protein	NA	GO:0006270
cds-F9Z35_RS00165	F9Z35_RS00165				4591.78	-0.108476	0.0967197	1.12155	0.262054	0.999986	NZ_WHPG01000002.1	16588	18112	-	fumarate hydratase	DNA binding|0003677||IEA	NA
cds-F9Z35_RS00255	F9Z35_RS00255				614.289	-0.0961108	0.164337	0.584841	0.558654	0.999986	NZ_WHPG01000002.1	30499	30682	-	glycosyltransferase	NA	NA
cds-F9Z35_RS00515	F9Z35_RS00515				2025.57	-0.0613445	0.32112	0.191033	0.8485	0.999986	NZ_WHPG01000002.1	67517	67821	-	hypothetical protein	NA	NA
cds-F9Z35_RS00565	F9Z35_RS00565				35035.2	0.0670441	0.0786453	-0.852487	0.393944	0.999986	NZ_WHPG01000002.1	75826	79027	-	serine endopeptidase autotransporter NalP	NA	NA
cds-F9Z35_RS00575	F9Z35_RS00575				1214.5	-0.172665	0.199767	0.864329	0.387407	0.999986	NZ_WHPG01000002.1	79136	79513	-	transposase	NA	NA
cds-F9Z35_RS00590	F9Z35_RS00590				890.139	-0.0187933	0.12322	0.152518	0.878778	0.999986	NZ_WHPG01000002.1	80248	80584	-	MafB family polymorphic toxin	NA	NA
cds-F9Z35_RS00620	F9Z35_RS00620				772.587	-0.180851	0.170813	1.05877	0.289706	0.999986	NZ_WHPG01000002.1	84458	84837	-	transposase	NA	NA
cds-F9Z35_RS00705	F9Z35_RS00705				2205.75	0.00520339	0.109181	-0.0476582	0.961989	0.999986	NZ_WHPG01000002.1	98107	99327	+	Glu/Leu/Phe/Val dehydrogenase	NA	GO:0000166
cds-F9Z35_RS00770	F9Z35_RS00770				3405.73	0.0241807	0.142306	-0.16992	0.865073	0.999986	NZ_WHPG01000002.1	111311	111802	+	transposase	nucleotide binding|0000166||IEA	NA
cds-F9Z35_RS00775	F9Z35_RS00775				779.106	0.120297	0.156703	-0.767677	0.442679	0.999986	NZ_WHPG01000002.1	111838	112105	+	transposase	NA	GO:0006313
cds-F9Z35_RS00840	F9Z35_RS00840				301.517	0.280008	0.248645	-1.12614	0.260108	0.999986	NZ_WHPG01000002.1	124379	124496	-	IS5/IS1182 family transposase	DNA binding|0003677||IEA	NA
cds-F9Z35_RS00855	F9Z35_RS00855				2873.4	0.17238	0.168243	-1.02459	0.305557	0.999986	NZ_WHPG01000002.1	124944	126331	+	3'-5' exonuclease	NA	GO:0003677
cds-F9Z35_RS00920	F9Z35_RS00920				28.7317	-0.316253	0.411799	0.767978	0.4425	0.999986	NZ_WHPG01000002.1	134360	134540	+	type I-C CRISPR-associated protein Cas5	DNA binding|0003677||IEA	NA
cds-F9Z35_RS00925	F9Z35_RS00925				2524.86	-0.0205723	0.108065	0.190369	0.84902	0.999986	NZ_WHPG01000002.1	134536	135823	+	type I-C CRISPR-associated protein Cas8c/Csd1	NA	GO:0043571
cds-F9Z35_RS00940	F9Z35_RS00940				1087.27	-0.0339549	0.100989	0.336223	0.736703	0.999986	NZ_WHPG01000002.1	135842	136603	+	type I-C CRISPR-associated protein Cas7/Csd2	molecular_function|0003674||IEA	GO:0043571
cds-F9Z35_RS00950	F9Z35_RS00950				308.705	0.0777281	0.261044	-0.297758	0.765888	0.999986	NZ_WHPG01000002.1	137004	137478	+	CRISPR-associated protein Cas4	molecular_function|0003674||IEA	GO:0043571
cds-F9Z35_RS00955	F9Z35_RS00955				97.8958	0.306764	0.302333	-1.01465	0.310271	0.999986	NZ_WHPG01000002.1	137655	137841	+	Dna2/Cas4 domain-containing protein	nuclease activity|0004518||IEA	NA
cds-F9Z35_RS01140	F9Z35_RS01140				13056.4	-0.0512154	0.122421	0.418356	0.675687	0.999986	NZ_WHPG01000002.1	170948	172366	-	LTA synthase family protein	NA	GO:0008484
cds-F9Z35_RS01195	F9Z35_RS01195				65.0362	-0.0662416	0.308346	0.214829	0.829901	0.999986	NZ_WHPG01000002.1	180982	181159	+	IS110 family transposase	sulfuric ester hydrolase activity|0008484||IEA	NA
cds-F9Z35_RS01205	F9Z35_RS01205				38731.5	-0.0123082	0.140388	0.0876729	0.930137	0.999986	NZ_WHPG01000002.1	181782	184550	-	TonB-dependent zinc piracy receptor TdfH	NA	NA
cds-F9Z35_RS01240	F9Z35_RS01240				3984.94	0.117153	0.166071	-0.705439	0.480537	0.999986	NZ_WHPG01000002.1	189607	190982	+	uracil-xanthine permease family protein	NA	GO:0015205
cds-F9Z35_RS01285	F9Z35_RS01285				172.787	0.462444	0.232011	-1.99319	0.0462402	0.999986	NZ_WHPG01000002.1	196496	196604	-	IS5/IS1182 family transposase	nucleobase transmembrane transporter activity|0015205||IEA	NA
cds-F9Z35_RS01415	F9Z35_RS01415				22.6539	0.674677	0.517042	-1.30488	0.191934	0.999986	NZ_WHPG01000002.1	220424	220811	-	IS110 family transposase	NA	NA
cds-F9Z35_RS01480	F9Z35_RS01480				3527.71	-0.194093	0.201213	0.964615	0.334738	0.999986	NZ_WHPG01000002.1	232702	233847	+	porin	NA	GO:0015288
cds-F9Z35_RS01575	F9Z35_RS01575				9464.12	-0.0564405	1.04314	0.0541061	0.956851	0.999986	NZ_WHPG01000002.1	248970	250019	-	sulfate ABC transporter substrate-binding protein	porin activity|0015288||IEA	NA
cds-F9Z35_RS01605	F9Z35_RS01605				1491.27	0.0349761	0.177976	-0.196521	0.844202	0.999986	NZ_WHPG01000002.1	255276	255643	-	hypothetical protein	NA	NA
cds-F9Z35_RS01640	F9Z35_RS01640				18393.1	0.0346106	0.090617	-0.381943	0.702503	0.999986	NZ_WHPG01000002.1	262313	264099	-	gamma-glutamyltransferase	NA	GO:0006750
cds-F9Z35_RS01695	F9Z35_RS01695				4.06835	0.0919154	1.25903	-0.0730051	0.941802	0.999986	NZ_WHPG01000002.1	269950	270057	-	IS5/IS1182 family transposase	NA	NA
cds-F9Z35_RS01725	F9Z35_RS01725				7446.12	-0.0934781	0.145939	0.64053	0.521828	0.999986	NZ_WHPG01000002.1	275863	276972	-	glutamate 5-kinase	NA	GO:0006561
cds-F9Z35_RS01735	F9Z35_RS01735				98.5644	-0.0354302	0.371629	0.0953376	0.924047	0.999986	NZ_WHPG01000002.1	279069	279176	-	IS5/IS1182 family transposase	glutamate 5-kinase activity|0004349||IEA	NA
cds-F9Z35_RS01775	F9Z35_RS01775				3538.4	-0.0333106	0.187115	0.178022	0.858705	0.999986	NZ_WHPG01000002.1	284961	286728	-	ABC transporter ATP-binding protein/permease	NA	NA
cds-F9Z35_RS01915	F9Z35_RS01915				367.378	-0.0556231	0.158626	0.350655	0.725847	0.999986	NZ_WHPG01000002.1	308106	309872	-	assimilatory sulfite reductase (NADPH) hemoprotein subunit	NA	GO:0000103
cds-F9Z35_RS02090	F9Z35_RS02090				4274.79	-0.00411997	0.088507	0.0465497	0.962872	0.999986	NZ_WHPG01000002.1	341357	341813	+	methyltransferase	sulfite reductase (NADPH) activity|0004783||IEA	NA
cds-F9Z35_RS02100	F9Z35_RS02100				709.076	0.0703725	0.16413	-0.42876	0.668098	0.999986	NZ_WHPG01000002.1	342915	343562	+	class I SAM-dependent methyltransferase	NA	NA
cds-F9Z35_RS02105	F9Z35_RS02105				21636.3	0.0519618	0.0820045	-0.633646	0.526312	0.999986	NZ_WHPG01000002.1	343633	345380	-	exodeoxyribonuclease V subunit alpha	NA	GO:0006281
cds-F9Z35_RS02210	F9Z35_RS02210				28.6582	-0.0105595	0.599287	0.0176201	0.985942	0.999986	NZ_WHPG01000002.1	363158	363524	-	transposase	exodeoxyribonuclease V activity|0008854||IEA	NA
cds-F9Z35_RS02400	F9Z35_RS02400				495.464	-0.198449	0.227574	0.87202	0.383197	0.999986	NZ_WHPG01000002.1	395768	395887	+	IS5/IS1182 family transposase	NA	NA
cds-F9Z35_RS02420	F9Z35_RS02420				0.182469	-0.926707	4.08047	0.227108	0.82034	0.999986	NZ_WHPG01000002.1	399038	399151	-	IS5/IS1182 family transposase	NA	NA
cds-F9Z35_RS02425	F9Z35_RS02425				837.846	0.201647	0.132071	-1.52681	0.126808	0.999986	NZ_WHPG01000002.1	399248	400288	-	zinc-dependent alcohol dehydrogenase family protein	NA	NA
cds-F9Z35_RS02465	F9Z35_RS02465				185.492	-0.0431479	0.225268	0.19154	0.848103	0.999986	NZ_WHPG01000002.1	410486	410738	+	IS1595 family transposase	NA	NA
cds-F9Z35_RS02500	F9Z35_RS02500				451.058	0.0241955	0.207222	-0.116761	0.907049	0.999986	NZ_WHPG01000002.1	417298	417529	-	hydroxyacid dehydrogenase	NA	NA
cds-F9Z35_RS02535	F9Z35_RS02535				4079.52	0.0636114	0.108952	-0.583849	0.559322	0.999986	NZ_WHPG01000002.1	426464	427381	-	LysR family transcriptional regulator	NA	GO:0006355
cds-F9Z35_RS02540	F9Z35_RS02540				3786.19	0.119184	0.119235	-0.999566	0.317521	0.999986	NZ_WHPG01000002.1	427633	429085	+	DUF3360 family protein	DNA-binding transcription factor activity|0003700||IEA	NA
cds-F9Z35_RS02750	F9Z35_RS02750				65.459	0.31482	0.340099	-0.925672	0.354617	0.999986	NZ_WHPG01000002.1	471494	471601	-	IS5/IS1182 family transposase	NA	NA
cds-F9Z35_RS02955	F9Z35_RS02955				377.594	0.122776	0.158124	-0.77645	0.437484	0.999986	NZ_WHPG01000002.1	511234	511345	-	IS5/IS1182 family transposase	NA	NA
cds-F9Z35_RS03010	F9Z35_RS03010				3410.63	0.0109053	0.176061	-0.0619404	0.95061	0.999986	NZ_WHPG01000002.1	522411	523522	+	S-(hydroxymethyl)glutathione dehydrogenase/class III alcohol dehydrogenase	NA	GO:0006113
cds-F9Z35_RS03120	F9Z35_RS03120				5013.34	-0.0827147	0.107462	0.76971	0.441472	0.999986	NZ_WHPG01000002.1	546771	548156	+	tetratricopeptide repeat protein	alcohol dehydrogenase activity, zinc-dependent|0004024||IEA	GO:0005515
cds-F9Z35_RS03145	F9Z35_RS03145				672.916	0.084726	0.168994	-0.501357	0.61612	0.999986	NZ_WHPG01000002.1	553177	553279	-	IS5/IS1182 family transposase	protein binding|0005515||IEA	NA
cds-F9Z35_RS03310	F9Z35_RS03310				12807.3	-0.00199519	0.125863	0.0158521	0.987352	0.999986	NZ_WHPG01000002.1	595422	596538	-	glycerate kinase	NA	NA
cds-F9Z35_RS03320	F9Z35_RS03320				17582.5	-0.0101911	0.0953103	0.106925	0.914848	0.999986	NZ_WHPG01000002.1	597830	599409	-	class I SAM-dependent methyltransferase	NA	NA
cds-F9Z35_RS03335	F9Z35_RS03335				315.269	0.148685	0.261747	-0.568049	0.570002	0.999986	NZ_WHPG01000002.1	600209	601375	+	sugar transporter	NA	GO:0055085
cds-F9Z35_RS03490	F9Z35_RS03490				34.2244	0.438917	0.452951	-0.969015	0.332537	0.999986	NZ_WHPG01000002.1	629947	630428	-	HK97 gp10 family phage protein	transmembrane transporter activity|0022857||IEA	NA
cds-F9Z35_RS03580	F9Z35_RS03580				0.881768	-1.99874	3.3751	0.592202	0.553715	0.999986	NZ_WHPG01000003.1	0	1024	-	transferrin-binding protein-like solute binding protein	NA	NA
cds-F9Z35_RS03685	F9Z35_RS03685				13504.3	0.0205123	0.0980939	-0.209109	0.834363	0.999986	NZ_WHPG01000003.1	21428	22038	-	YigZ family protein	NA	NA
cds-F9Z35_RS03810	F9Z35_RS03810				62142.8	-0.00349281	0.118009	0.0295978	0.976388	0.999986	NZ_WHPG01000003.1	45822	48964	+	PilC family type IV pilus tip adhesin	NA	NA
cds-F9Z35_RS03955	F9Z35_RS03955				4.25968	1.43328	1.0261	-1.39683	0.162465	0.999986	NZ_WHPG01000003.1	78024	78129	+	IS5/IS1182 family transposase	NA	NA
cds-F9Z35_RS03985	F9Z35_RS03985				9095.39	0.00914377	0.109366	-0.0836074	0.933369	0.999986	NZ_WHPG01000003.1	81622	82975	-	OmpP1/FadL family transporter	NA	NA
cds-F9Z35_RS03995	F9Z35_RS03995				2485.52	0.0938119	0.0963756	-0.973399	0.330355	0.999986	NZ_WHPG01000003.1	84981	85611	+	IS1595 family transposase	NA	GO:0004803
cds-F9Z35_RS04000	F9Z35_RS04000				17.3537	0.535103	0.742622	-0.72056	0.47118	0.999986	NZ_WHPG01000003.1	85660	85765	+	IS5/IS1182 family transposase	transposase activity|0004803||IEA	NA
cds-F9Z35_RS04010	F9Z35_RS04010				738.106	0.294817	0.223862	-1.31696	0.187852	0.999986	NZ_WHPG01000003.1	86596	87287	-	C39 family peptidase	NA	NA
cds-F9Z35_RS04030	F9Z35_RS04030				6601.84	-0.0317628	0.084772	0.374685	0.707895	0.999986	NZ_WHPG01000003.1	90516	91183	+	hypothetical protein	NA	NA
cds-F9Z35_RS04090	F9Z35_RS04090				837.252	-0.0266678	0.138331	0.192783	0.847129	0.999986	NZ_WHPG01000003.1	104520	105065	+	IS1595 family transposase	NA	GO:0004803
cds-F9Z35_RS04205	F9Z35_RS04205				784.383	-0.00174353	0.138511	0.0125876	0.989957	0.999986	NZ_WHPG01000003.1	123130	123991	+	surface lipoprotein assembly modifier	transposase activity|0004803||IEA	GO:0009279
cds-F9Z35_RS04240	F9Z35_RS04240				2.92717	-1.47817	2.26503	0.652606	0.51401	0.999986	NZ_WHPG01000003.1	129195	129309	-	IS5/IS1182 family transposase	NA	NA
cds-F9Z35_RS04420	F9Z35_RS04420				252.355	0.104185	0.174319	-0.597668	0.550062	0.999986	NZ_WHPG01000003.1	149531	149657	+	IS110 family transposase	NA	NA
cds-F9Z35_RS04445	F9Z35_RS04445				56.8218	0.173063	0.35055	-0.49369	0.621525	0.999986	NZ_WHPG01000003.1	156180	156285	-	IS5/IS1182 family transposase	NA	NA
cds-F9Z35_RS04585	F9Z35_RS04585				9517.22	0.0277697	0.13567	-0.204686	0.837817	0.999986	NZ_WHPG01000003.1	185063	185333	+	hypothetical protein	NA	NA
cds-F9Z35_RS04625	F9Z35_RS04625				7112.06	0.0337765	0.154288	-0.218919	0.826713	0.999986	NZ_WHPG01000003.1	190568	192546	+	cation:proton antiporter	NA	GO:0006812
cds-F9Z35_RS04695	F9Z35_RS04695				3589.4	0.00739428	0.183601	-0.0402737	0.967875	0.999986	NZ_WHPG01000003.1	205812	206663	+	RNA polymerase subunit sigma	antiporter activity|0015297||IEA	NA
cds-F9Z35_RS04705	F9Z35_RS04705				2246.3	-0.171238	0.206597	0.828853	0.407187	0.999986	NZ_WHPG01000003.1	208548	209786	-	MFS transporter	NA	GO:0055085
cds-F9Z35_RS04750	F9Z35_RS04750				735.638	-0.0915363	0.172486	0.530689	0.595635	0.999986	NZ_WHPG01000003.1	220320	220446	+	IS110 family transposase	transmembrane transporter activity|0022857||IEA	NA
cds-F9Z35_RS04755	F9Z35_RS04755				1013.67	-0.181694	0.195804	0.927935	0.353441	0.999986	NZ_WHPG01000003.1	220754	221131	+	transposase	NA	NA
cds-F9Z35_RS04915	F9Z35_RS04915				38.8737	0.467154	0.436275	-1.07078	0.284269	0.999986	NZ_WHPG01000003.1	250226	250334	-	IS5/IS1182 family transposase	NA	NA
cds-F9Z35_RS05010	F9Z35_RS05010				198.359	-0.104618	0.237602	0.440306	0.659716	0.999986	NZ_WHPG01000003.1	275884	276073	+	nitroreductase family protein	NA	NA
cds-F9Z35_RS05020	F9Z35_RS05020				226.065	0.065676	0.196852	-0.333631	0.738658	0.999986	NZ_WHPG01000003.1	277210	277633	+	nitroreductase family protein	NA	NA
cds-F9Z35_RS05275	F9Z35_RS05275				2403.61	0.126453	0.287731	-0.439482	0.660312	0.999986	NZ_WHPG01000003.1	318937	319355	+	lactoylglutathione lyase	NA	GO:0005975
cds-F9Z35_RS05365	F9Z35_RS05365				31.568	-0.203318	0.607693	0.334573	0.737947	0.999986	NZ_WHPG01000003.1	332548	333496	+	IgG-binding virulence factor TspB family protein	lactoylglutathione lyase activity|0004462||IEA	NA
cds-F9Z35_RS05715	F9Z35_RS05715				437.73	0.0116934	0.249274	-0.0469099	0.962585	0.999986	NZ_WHPG01000004.1	40411	41306	-	HesA/MoeB/ThiF family protein	NA	GO:0008641
cds-F9Z35_RS05845	F9Z35_RS05845				31.9607	-0.650331	0.537552	1.2098	0.226355	0.999986	NZ_WHPG01000004.1	65678	66071	-	pilin	ubiquitin-like modifier activating enzyme activity|0008641||IEA	NA
cds-F9Z35_RS05860	F9Z35_RS05860				695.474	0.0792327	0.120939	-0.655147	0.512373	0.999986	NZ_WHPG01000004.1	68109	68418	+	NAD(P)-dependent oxidoreductase	NA	GO:0051287
cds-F9Z35_RS05955	F9Z35_RS05955				15.1972	-0.317358	0.578837	0.548268	0.583508	0.999986	NZ_WHPG01000004.1	89680	89761	-	pilin	NAD binding|0051287||IEA	NA
cds-F9Z35_RS05970	F9Z35_RS05970				16.6266	0.191927	0.584198	-0.32853	0.742511	0.999986	NZ_WHPG01000004.1	91903	92245	-	pilin	NA	NA
cds-F9Z35_RS05990	F9Z35_RS05990				4.14515	-1.49267	1.14999	1.29799	0.194292	0.999986	NZ_WHPG01000004.1	93824	94181	-	pilin	NA	NA
cds-F9Z35_RS06000	F9Z35_RS06000				38.9395	0.642714	0.514927	-1.24816	0.211971	0.999986	NZ_WHPG01000004.1	95042	95399	-	pilin	NA	NA
cds-F9Z35_RS06020	F9Z35_RS06020				30.0855	-0.66323	0.511213	1.29737	0.194506	0.999986	NZ_WHPG01000004.1	96884	97298	-	pilin	NA	NA
cds-F9Z35_RS06220	F9Z35_RS06220				348.072	-0.0919761	0.363959	0.25271	0.800492	0.999986	NZ_WHPG01000004.1	135518	135629	-	IS5/IS1182 family transposase	NA	NA
cds-F9Z35_RS06335	F9Z35_RS06335				63.9969	0.0139139	0.361667	-0.0384716	0.969312	0.999986	NZ_WHPG01000004.1	162984	163089	+	IS5/IS1182 family transposase	NA	NA
cds-F9Z35_RS06450	F9Z35_RS06450				8792.76	0.00408567	0.106901	-0.0382193	0.969513	0.999986	NZ_WHPG01000004.1	182652	183739	+	glycosyltransferase family 2 protein	NA	GO:0016757
cds-F9Z35_RS06460	F9Z35_RS06460				6497.11	0.0738964	0.144363	-0.511878	0.608736	0.999986	NZ_WHPG01000004.1	184589	185514	+	glycosyltransferase family 8 protein	glycosyltransferase activity|0016757||IEA	GO:0016757
cds-F9Z35_RS06525	F9Z35_RS06525				249.374	-0.377274	0.285935	1.31944	0.187022	0.999986	NZ_WHPG01000004.1	197104	197302	-	hypothetical protein	glycosyltransferase activity|0016757||IEA	NA
cds-F9Z35_RS06615	F9Z35_RS06615				14535.5	0.0255789	0.0982928	-0.260232	0.794685	0.999986	NZ_WHPG01000004.1	210682	211199	-	outer membrane protein assembly factor BamE	NA	NA
cds-F9Z35_RS06635	F9Z35_RS06635				1992.45	0.0631731	0.158074	-0.399642	0.689421	0.999986	NZ_WHPG01000004.1	216050	216606	+	hypothetical protein	NA	NA
cds-F9Z35_RS06655	F9Z35_RS06655				4196.37	-0.0367792	0.265147	0.138713	0.889677	0.999986	NZ_WHPG01000004.1	217684	218052	-	type II toxin-antitoxin system RelE/ParE family toxin	NA	NA
cds-F9Z35_RS06665	F9Z35_RS06665				1012.35	-0.105229	0.354146	0.297136	0.766363	0.999986	NZ_WHPG01000004.1	218437	218559	-	IS5/IS1182 family transposase	NA	NA
cds-F9Z35_RS06785	F9Z35_RS06785				106.785	-0.149012	0.248507	0.599629	0.548754	0.999986	NZ_WHPG01000004.1	240902	240983	+	glucosamine-fructose-6-phosphate aminotransferase	NA	NA
cds-F9Z35_RS06905	F9Z35_RS06905				2725.42	0.226953	0.24527	-0.925317	0.354801	0.999986	NZ_WHPG01000004.1	266465	266878	-	EamA family transporter	NA	NA
cds-F9Z35_RS06950	F9Z35_RS06950				10.0624	0.432387	0.814515	-0.530852	0.595521	0.999986	NZ_WHPG01000004.1	280042	280845	-	opacity family porin	NA	GO:0015288
cds-F9Z35_RS06985	F9Z35_RS06985				303.179	0.149666	0.224301	-0.667256	0.504608	0.999986	NZ_WHPG01000004.1	285057	285601	+	TonB-dependent receptor	porin activity|0015288||IEA	NA
cds-F9Z35_RS06995	F9Z35_RS06995				428.989	0.0779686	0.250743	-0.31095	0.755838	0.999986	NZ_WHPG01000004.1	285670	286602	+	alpha/beta hydrolase	NA	NA
cds-F9Z35_RS07170	F9Z35_RS07170				711.326	0.0667222	0.139029	-0.479916	0.631287	0.999986	NZ_WHPG01000004.1	329107	329735	+	response regulator	NA	GO:0000160
cds-F9Z35_RS07245	F9Z35_RS07245				572.263	0.0596546	0.197407	-0.302191	0.762506	0.999986	NZ_WHPG01000004.1	341774	342326	+	cysteine peptidase family C39 domain-containing protein	NA	GO:0006508
cds-F9Z35_RS07250	F9Z35_RS07250				588.75	0.0522713	0.172203	-0.303545	0.761474	0.999986	NZ_WHPG01000004.1	342539	342656	-	IS5/IS1182 family transposase	ATP binding|0005524||IEA	NA
cds-F9Z35_RS07360	F9Z35_RS07360				27.8074	0.398989	0.455358	-0.87621	0.380916	0.999986	NZ_WHPG01000004.1	359985	360351	-	transposase	NA	NA
cds-F9Z35_RS07375	F9Z35_RS07375				6664.91	0.0615841	0.135334	-0.455053	0.649071	0.999986	NZ_WHPG01000004.1	361609	362847	-	NAD(P)/FAD-dependent oxidoreductase	NA	GO:0016491
cds-F9Z35_RS07420	F9Z35_RS07420				103.91	0.340409	0.251591	-1.35303	0.176047	0.999986	NZ_WHPG01000004.1	369251	369356	-	IS5/IS1182 family transposase	oxidoreductase activity|0016491||IEA	NA
cds-F9Z35_RS07430	F9Z35_RS07430				536.184	-0.406342	0.321919	1.26225	0.206859	0.999986	NZ_WHPG01000004.1	372092	372745	+	IS1595 family transposase	NA	GO:0004803
cds-F9Z35_RS07510	F9Z35_RS07510				11230.1	-0.0736284	0.344009	0.21403	0.830523	0.999986	NZ_WHPG01000004.1	381362	383786	-	bifunctional acetate--CoA ligase family protein/GNAT family N-acetyltransferase	transposase activity|0004803||IEA	NA
cds-F9Z35_RS07730	F9Z35_RS07730				3508.28	0.0876891	0.21473	-0.408369	0.683003	0.999986	NZ_WHPG01000004.1	427243	427724	-	DUF4375 domain-containing protein	NA	NA
cds-F9Z35_RS07800	F9Z35_RS07800				106.232	-0.121945	0.309083	0.394539	0.693183	0.999986	NZ_WHPG01000004.1	436184	436316	+	HNH endonuclease	NA	NA
cds-F9Z35_RS07880	F9Z35_RS07880				10.1771	-0.884336	0.671369	1.31721	0.187767	0.999986	NZ_WHPG01000004.1	451939	452047	+	IS5/IS1182 family transposase	NA	NA
cds-F9Z35_RS07930	F9Z35_RS07930				2134.77	0.0376145	0.105071	-0.357991	0.72035	0.999986	NZ_WHPG01000004.1	456905	457289	+	hypothetical protein	NA	NA
cds-F9Z35_RS07980	F9Z35_RS07980				1802.26	0.0796445	0.180781	-0.440558	0.659533	0.999986	NZ_WHPG01000004.1	463073	465376	+	lactoferrin/transferrin-binding protein LbpA	NA	NA
cds-F9Z35_RS08080	F9Z35_RS08080				4050.49	-0.0965867	0.0864971	1.11665	0.264145	0.999986	NZ_WHPG01000004.1	487064	488039	-	bile acid:sodium symporter family protein	NA	GO:0015293
cds-F9Z35_RS08335	F9Z35_RS08335				3035.21	-0.0228775	0.129259	0.17699	0.859516	0.999986	NZ_WHPG01000004.1	528065	528632	-	class I SAM-dependent methyltransferase	symporter activity|0015293||IEA	NA
cds-F9Z35_RS08415	F9Z35_RS08415				4614.91	0.0615542	0.103091	-0.597086	0.55045	0.999986	NZ_WHPG01000004.1	541262	542170	+	DMT family transporter	NA	GO:0055085
cds-F9Z35_RS08425	F9Z35_RS08425				320.287	-0.0672152	0.215905	0.311319	0.755558	0.999986	NZ_WHPG01000004.1	542588	542696	+	IS5/IS1182 family transposase	transporter activity|0005215||IEA	NA
cds-F9Z35_RS08490	F9Z35_RS08490				2996.06	-0.0033217	0.136145	0.0243983	0.980535	0.999986	NZ_WHPG01000004.1	551944	552585	+	IS1595 family transposase	NA	GO:0004803
cds-F9Z35_RS08840	F9Z35_RS08840				5106.58	-0.122657	0.156022	0.786149	0.43178	0.999986	NZ_WHPG01000004.1	622992	623410	-	MORN repeat-containing protein	transposase activity|0004803||IEA	NA
cds-F9Z35_RS08880	F9Z35_RS08880				141.159	-0.243936	0.313606	0.77784	0.436663	0.999986	NZ_WHPG01000004.1	629411	629698	-	hypothetical protein	NA	NA
cds-F9Z35_RS08885	F9Z35_RS08885				85.0416	-0.481448	0.337999	1.4244	0.154329	0.999986	NZ_WHPG01000004.1	629933	630205	-	hypothetical protein	NA	NA
cds-F9Z35_RS08900	F9Z35_RS08900				165.853	-0.365062	0.580671	0.628689	0.529553	0.999986	NZ_WHPG01000004.1	631380	631863	-	hypothetical protein	NA	NA
cds-F9Z35_RS08995	F9Z35_RS08995				562.524	-0.196664	0.342134	0.574815	0.565417	0.999986	NZ_WHPG01000004.1	647605	648435	-	sulfate ABC transporter permease subunit CysT	NA	GO:0008272
cds-F9Z35_RS09050	F9Z35_RS09050				58.2176	-0.347068	0.352676	0.984099	0.325067	0.999986	NZ_WHPG01000004.1	656205	656917	-	AzlC family ABC transporter permease	ABC-type sulfate transporter activity|0015419||IEA	GO:0006865
cds-F9Z35_RS09280	F9Z35_RS09280				0.151197	-0.926707	4.08047	0.227108	0.82034	0.999986	NZ_WHPG01000006.1	0	1680	-	translocation/assembly module TamB	NA	NA
cds-F9Z35_RS09340	F9Z35_RS09340				2047.27	-0.139751	0.201372	0.693991	0.487688	0.999986	NZ_WHPG01000006.1	11706	11958	+	IS1595 family transposase	NA	NA
cds-F9Z35_RS09345	F9Z35_RS09345				1166.58	-0.242147	0.26543	0.912281	0.361621	0.999986	NZ_WHPG01000006.1	12251	12613	+	IS1595 family transposase	NA	GO:0004803
cds-F9Z35_RS09365	F9Z35_RS09365				7476.29	0.031102	0.126352	-0.246154	0.805563	0.999986	NZ_WHPG01000006.1	13551	14400	-	polymorphic toxin MafB class 3	transposase activity|0004803||IEA	NA
cds-F9Z35_RS09385	F9Z35_RS09385				6346.01	-0.0295787	0.226396	0.13065	0.896052	0.999986	NZ_WHPG01000006.1	15199	15952	-	MafB family polymorphic toxin	NA	NA
cds-F9Z35_RS09395	F9Z35_RS09395				1944.54	0.0887531	0.205166	-0.432591	0.665312	0.999986	NZ_WHPG01000006.1	16407	16839	-	polymorphic toxin MafB class 3	NA	NA
cds-F9Z35_RS09700	F9Z35_RS09700				18345.1	-0.11772	0.152748	0.770685	0.440894	0.999986	NZ_WHPG01000007.1	38178	38826	-	MafB family polymorphic toxin	NA	NA
cds-F9Z35_RS09780	F9Z35_RS09780				1772.46	0.135953	0.195107	-0.696814	0.485919	0.999986	NZ_WHPG01000007.1	53781	55136	+	SLC45 family MFS transporter	NA	GO:0055085
cds-F9Z35_RS09790	F9Z35_RS09790				352.741	0.021053	0.209372	-0.100553	0.919905	0.999986	NZ_WHPG01000007.1	55139	56101	+	galactose mutarotase	transmembrane transporter activity|0022857||IEA	NA
cds-F9Z35_RS09795	F9Z35_RS09795				2273.72	-0.0134826	0.110889	0.121586	0.903227	0.999986	NZ_WHPG01000007.1	56347	58605	+	glycoside hydrolase family 65 protein	NA	NA
cds-F9Z35_RS09800	F9Z35_RS09800				224.104	0.243461	0.231995	-1.04942	0.293984	0.999986	NZ_WHPG01000007.1	58617	59260	+	beta-phosphoglucomutase	NA	GO:0046352
cds-F9Z35_RS10060	F9Z35_RS10060				853.904	-0.119725	0.137929	0.868021	0.385383	0.999986	NZ_WHPG01000007.1	107442	110048	+	Fe/S-dependent 2-methylisocitrate dehydratase AcnD	beta-phosphoglucomutase activity|0008801||IEA	GO:0019629
cds-F9Z35_RS10065	F9Z35_RS10065				369.734	-0.229328	0.138354	1.65755	0.0974078	0.999986	NZ_WHPG01000007.1	110597	111760	+	2-methylaconitate cis-trans isomerase PrpF	2-methylisocitrate dehydratase activity|0047456||IEA	GO:0019629
cds-F9Z35_RS10110	F9Z35_RS10110				98.4338	0.080393	0.274781	-0.292571	0.76985	0.999986	NZ_WHPG01000007.1	120023	120440	-	pilin	NA	NA
cds-F9Z35_RS10125	F9Z35_RS10125				10338.3	0.0374549	0.121428	-0.308453	0.757737	0.999986	NZ_WHPG01000007.1	121715	122900	+	multidrug effflux MFS transporter	NA	GO:0055085
cds-F9Z35_RS10280	F9Z35_RS10280				15413.3	0.018528	0.131004	-0.14143	0.88753	0.999986	NZ_WHPG01000007.1	158925	160363	+	23S rRNA methyltransferase	transmembrane transporter activity|0022857||IEA	NA
cds-F9Z35_RS10285	F9Z35_RS10285				8400	-0.035625	0.221383	0.16092	0.872156	0.999986	NZ_WHPG01000007.1	160365	161464	+	response regulator	NA	NA
cds-F9Z35_RS10290	F9Z35_RS10290				1792.87	-0.0394492	0.162569	0.242661	0.808268	0.999986	NZ_WHPG01000007.1	161475	162011	+	ATP/GTP-binding protein	NA	NA
cds-F9Z35_RS10295	F9Z35_RS10295				1856.98	0.0288719	0.1191	-0.242417	0.808457	0.999986	NZ_WHPG01000007.1	162012	162655	+	peptidase M23	NA	NA
cds-F9Z35_RS10360	F9Z35_RS10360				345.623	-0.228702	0.172218	1.32798	0.184186	0.999986	NZ_WHPG01000007.1	173922	174741	+	opacity family porin	NA	GO:0015288
cds-F9Z35_RS10475	F9Z35_RS10475				14277	-0.0935471	0.235434	0.397339	0.691118	0.999986	NZ_WHPG01000007.1	202447	203543	-	NnrS family protein	porin activity|0015288||IEA	NA
cds-F9Z35_RS10490	F9Z35_RS10490				400.529	0.224686	0.164555	-1.36541	0.172123	0.999986	NZ_WHPG01000007.1	205363	206145	-	ABC transporter permease subunit	NA	GO:0055085
cds-F9Z35_RS10645	F9Z35_RS10645				2160.64	0.0309296	0.116797	-0.264815	0.791152	0.999986	NZ_WHPG01000007.1	236363	238331	+	TAT-dependent nitrous-oxide reductase	NA	GO:0019333
cds-F9Z35_RS10650	F9Z35_RS10650				516.314	-0.257704	0.170903	1.5079	0.13158	0.999986	NZ_WHPG01000007.1	238767	239859	+	nitrous oxide reductase family maturation protein NosD	nitrous-oxide reductase activity|0050304||IEA	NA
cds-F9Z35_RS10710	F9Z35_RS10710				2532.22	0.0374084	0.218652	-0.171086	0.864156	0.999986	NZ_WHPG01000007.1	249435	249758	+	ribonuclease E inhibitor RraB	NA	NA
cds-F9Z35_RS10870	F9Z35_RS10870				16.1111	0.117254	0.635765	-0.18443	0.853676	0.999986	NZ_WHPG01000007.1	280916	281109	-	hypothetical protein	NA	NA
cds-F9Z35_RS10875	F9Z35_RS10875				67.0087	-0.0100709	0.321266	0.0313474	0.974992	0.999986	NZ_WHPG01000007.1	281114	281309	-	L-lactate permease	NA	GO:0015727
cds-F9Z35_RS10885	F9Z35_RS10885				197.527	-0.314875	0.348174	0.904361	0.365804	0.999986	NZ_WHPG01000007.1	282475	282582	-	IS5/IS1182 family transposase	lactate transmembrane transporter activity|0015129||IEA	NA
cds-F9Z35_RS10915	F9Z35_RS10915				414.579	-0.339451	0.262354	1.29387	0.195711	0.999986	NZ_WHPG01000007.1	286253	286358	-	IS5/IS1182 family transposase	NA	NA
cds-F9Z35_RS10950	F9Z35_RS10950				455.465	0.0376127	0.145414	-0.258659	0.795898	0.999986	NZ_WHPG01000007.1	291361	292091	-	3-oxoacyl-ACP reductase FabG	NA	GO:0016491
cds-F9Z35_RS11240	F9Z35_RS11240				275.831	0.0400791	0.16443	-0.243745	0.807428	0.999986	NZ_WHPG01000007.1	345208	345532	-	hypothetical protein	oxidoreductase activity|0016491||IEA	NA
cds-F9Z35_RS11385	F9Z35_RS11385				1.14238	1.41919	3.18629	-0.445405	0.656027	0.999986	NZ_WHPG01000007.1	378656	379981	+	replication initiation factor domain-containing protein	NA	GO:0006270
cds-F9Z35_RS11470	F9Z35_RS11470				190.622	-0.116941	0.235998	0.495519	0.620234	0.999986	NZ_WHPG01000007.1	394673	394774	-	IS5/IS1182 family transposase	DNA binding|0003677||IEA	NA
cds-F9Z35_RS11500	F9Z35_RS11500				3599.33	0.0434647	0.156544	-0.277652	0.78128	0.999986	NZ_WHPG01000007.1	400694	401589	-	efflux transporter MtrCDE transcriptional activator MtrA	NA	NA
cds-F9Z35_RS11600	F9Z35_RS11600				2.82521	-0.380329	1.46117	0.260291	0.794639	0.999986	NZ_WHPG01000007.1	413803	413911	-	IS5/IS1182 family transposase	NA	NA
cds-F9Z35_RS11635	F9Z35_RS11635				98.0826	0.0586763	0.282279	-0.207866	0.835333	0.999986	NZ_WHPG01000007.1	422096	422201	+	IS5/IS1182 family transposase	NA	NA
cds-F9Z35_RS11790	F9Z35_RS11790				34.5632	-0.0168064	0.498277	0.0337291	0.973093	0.999986	NZ_WHPG01000007.1	454048	454278	-	transposase	NA	NA
cds-F9Z35_RS11885	F9Z35_RS11885				130.699	-0.221408	0.251058	0.881899	0.377832	0.999986	NZ_WHPG01000007.1	478646	479299	+	IS1595 family transposase	NA	GO:0004803
cds-F9Z35_RS11900	F9Z35_RS11900				278.119	-0.0522329	0.17037	0.306585	0.75916	0.999986	NZ_WHPG01000007.1	480062	480716	+	TIGR01621 family pseudouridine synthase	transposase activity|0004803||IEA	GO:0001522
cds-F9Z35_RS12035	F9Z35_RS12035				0.45359	-2.29984	4.00152	0.574742	0.565465	0.999986	NZ_WHPG01000009.1	4682	6523	-	autotransporter assembly complex family protein	pseudouridylate synthase activity|0004730||IEA	GO:0009279
cds-F9Z35_RS12055	F9Z35_RS12055				0.151197	-0.926707	4.08047	0.227108	0.82034	0.999986	NZ_WHPG01000009.1	9949	11175	-	serine/threonine transporter SstT	NA	GO:0015826
cds-F9Z35_RS12065	F9Z35_RS12065				19.9186	0.54721	0.506683	-1.07999	0.280148	0.999986	NZ_WHPG01000009.1	13443	17612	+	translocation/assembly module TamB domain-containing protein	symporter activity|0015293||IEA	GO:0009306
cds-F9Z35_RS12095	F9Z35_RS12095				5173.21	0.119085	0.135559	-0.87847	0.379688	0.999986	NZ_WHPG01000002.1	88249	88738	-	contact-dependent growth inhibition system immunity protein	NA	NA
cds-F9Z35_RS12110	F9Z35_RS12110				168.574	0.33502	0.248343	-1.34902	0.17733	0.999986	NZ_WHPG01000002.1	162490	162613	+	IS5/IS1182 family transposase	NA	NA
cds-F9Z35_RS12135	F9Z35_RS12135				1436.47	0.000503939	0.175446	-0.00287233	0.997708	0.999986	NZ_WHPG01000002.1	296162	296703	-	amino acid permease	NA	NA
cds-F9Z35_RS12140	F9Z35_RS12140				1132.99	0.0614566	0.240996	-0.255011	0.798715	0.999986	NZ_WHPG01000002.1	301457	301810	+	hypothetical protein	NA	NA
cds-F9Z35_RS12200	F9Z35_RS12200				10.6873	0.251923	0.666289	-0.378098	0.705358	0.999986	NZ_WHPG01000002.1	410735	410930	-	replication initiation factor	NA	NA
cds-F9Z35_RS12275	F9Z35_RS12275				100.656	0.0908072	0.303829	-0.298876	0.765035	0.999986	NZ_WHPG01000004.1	64906	65257	-	pilin	NA	NA
cds-F9Z35_RS12290	F9Z35_RS12290				75.9553	-0.313319	0.310073	1.01047	0.312272	0.999986	NZ_WHPG01000004.1	93511	93804	-	pilin	NA	NA
cds-F9Z35_RS12295	F9Z35_RS12295				148.934	0.0635079	0.203257	-0.312451	0.754698	0.999986	NZ_WHPG01000004.1	95820	96172	-	pilin	NA	NA
cds-F9Z35_RS12535	F9Z35_RS12535				946.79	0.0606294	0.206656	-0.293383	0.76923	0.999986	NZ_WHPG01000002.1	58367	61472	+	PLxRFG domain-containing protein	NA	NA
cds-F9Z35_RS12550	F9Z35_RS12550				1959.9	0.0142367	0.120513	-0.118134	0.905962	0.999986	NZ_WHPG01000002.1	81225	81579	-	MafB family polymorphic toxin	NA	NA
cds-F9Z35_RS12580	F9Z35_RS12580				172.547	0.18387	0.280486	-0.65554	0.51212	0.999986	NZ_WHPG01000002.1	245159	245685	-	IS630 transposase-related protein	NA	NA
cds-F9Z35_RS12590	F9Z35_RS12590				58.4117	0.142044	0.329363	-0.431269	0.666273	0.999986	NZ_WHPG01000002.1	287930	288008	-	DUF4810 domain-containing protein	NA	NA
cds-F9Z35_RS12595	F9Z35_RS12595				487.393	0.049674	0.145203	-0.342099	0.732276	0.999986	NZ_WHPG01000002.1	309898	311692	-	assimilatory sulfite reductase (NADPH) flavoprotein subunit	NA	GO:0006790
cds-F9Z35_RS12600	F9Z35_RS12600				588.209	-0.10299	0.17906	0.575174	0.565174	0.999986	NZ_WHPG01000002.1	363840	364706	+	transposase	sulfite reductase (NADPH) activity|0004783||IEA	NA
cds-F9Z35_RS12630	F9Z35_RS12630				67.4771	0.204443	0.361457	-0.565607	0.571661	0.999986	NZ_WHPG01000002.1	384835	387087	+	pyocin knob domain-containing protein	NA	NA
cds-F9Z35_RS12670	F9Z35_RS12670				2335.02	0.0386632	0.203923	-0.189597	0.849625	0.999986	NZ_WHPG01000002.1	426249	426444	+	IS1595 family transposase	NA	NA
cds-F9Z35_RS12715	F9Z35_RS12715				1.08549	0.109345	2.21017	-0.0494734	0.960542	0.999986	NZ_WHPG01000003.1	183538	183639	+	IS5/IS1182 family transposase	NA	NA
cds-F9Z35_RS12730	F9Z35_RS12730				33545.4	0.061512	0.0776278	-0.792396	0.42813	0.999986	NZ_WHPG01000003.1	319527	321847	-	FimV/HubP family polar landmark-like protein TspA	NA	NA
cds-F9Z35_RS12755	F9Z35_RS12755				32.3361	-0.047797	0.437131	0.109343	0.912931	0.999986	NZ_WHPG01000004.1	65296	65652	-	pilin	NA	NA
cds-F9Z35_RS12760	F9Z35_RS12760				129.941	0.120268	0.233414	-0.515257	0.606373	0.999986	NZ_WHPG01000004.1	67360	67725	-	pilin	NA	NA
cds-F9Z35_RS12765	F9Z35_RS12765				145.174	0.398128	0.198595	-2.00473	0.0449924	0.999986	NZ_WHPG01000004.1	67764	68106	-	pilin	NA	NA
cds-F9Z35_RS12770	F9Z35_RS12770				33.7032	-0.362881	0.52881	0.686222	0.492573	0.999986	NZ_WHPG01000004.1	92297	92648	-	pilin	NA	NA
cds-F9Z35_RS12775	F9Z35_RS12775				87.9674	-0.388637	0.327166	1.18789	0.234878	0.999986	NZ_WHPG01000004.1	92687	93068	-	pilin	NA	NA
cds-F9Z35_RS12780	F9Z35_RS12780				74.7734	-0.03203	0.250088	0.128075	0.89809	0.999986	NZ_WHPG01000004.1	96553	96864	-	pilin	NA	NA
cds-F9Z35_RS12790	F9Z35_RS12790				497.967	0.0129459	0.143037	-0.0905079	0.927884	0.999986	NZ_WHPG01000004.1	197452	197671	-	hypothetical protein	NA	NA
cds-F9Z35_RS12800	F9Z35_RS12800				1683.19	-0.128071	0.232905	0.549883	0.582399	0.999986	NZ_WHPG01000004.1	242987	243853	-	transposase	NA	NA
cds-F9Z35_RS12810	F9Z35_RS12810				323.867	0.045541	0.288116	-0.158065	0.874406	0.999986	NZ_WHPG01000004.1	286957	287212	-	hypothetical protein	NA	NA
cds-F9Z35_RS12845	F9Z35_RS12845				272.407	-0.105357	0.151716	0.694431	0.487412	0.999986	NZ_WHPG01000004.1	360667	361532	+	transposase	NA	NA
cds-F9Z35_RS12855	F9Z35_RS12855				6894.39	-7.05288e-05	0.0969345	0.000727592	0.999419	0.999986	NZ_WHPG01000004.1	453139	453655	+	3-deoxy-manno-octulosonate cytidylyltransferase	NA	NA
cds-F9Z35_RS12860	F9Z35_RS12860				1054.33	-0.0863453	0.221265	0.390235	0.696363	0.999986	NZ_WHPG01000004.1	457292	458158	-	transposase	NA	NA
cds-F9Z35_RS12865	F9Z35_RS12865				354.612	0.0348702	0.211894	-0.164565	0.869286	0.999986	NZ_WHPG01000004.1	507146	507365	+	DNA cytosine methyltransferase	NA	GO:0008168
cds-F9Z35_RS12920	F9Z35_RS12920				122.965	-0.00625902	0.338625	0.0184836	0.985253	0.999986	NZ_WHPG01000006.1	11955	12151	-	replication initiation factor	methyltransferase activity|0008168||IEA	NA
cds-F9Z35_RS12955	F9Z35_RS12955				96.9272	-0.0779099	0.251384	0.309924	0.756618	0.999986	NZ_WHPG01000007.1	56150	56294	-	IS5/IS1182 family transposase	NA	NA
cds-F9Z35_RS12960	F9Z35_RS12960				277.411	-0.0273917	0.195878	0.139841	0.888786	0.999986	NZ_WHPG01000007.1	67723	67990	-	DUF1275 domain-containing protein	NA	NA
cds-F9Z35_RS12965	F9Z35_RS12965				305.833	0.10792	0.253145	-0.426318	0.669876	0.999986	NZ_WHPG01000007.1	68137	68321	-	DUF1275 family protein	NA	NA
cds-F9Z35_RS12975	F9Z35_RS12975				2153.87	-0.029625	0.186179	0.159121	0.873574	0.999986	NZ_WHPG01000007.1	182829	183695	+	transposase	NA	NA
cds-F9Z35_RS13000	F9Z35_RS13000				630.633	-0.00198618	0.194805	0.0101958	0.991865	0.999986	NZ_WHPG01000007.1	213786	214244	+	peptidase	NA	NA
cds-F9Z35_RS13005	F9Z35_RS13005				1790.29	0.118102	0.125615	-0.940188	0.347121	0.999986	NZ_WHPG01000007.1	233928	236235	+	4Fe-4S binding protein	NA	NA
cds-F9Z35_RS13015	F9Z35_RS13015				3058.86	0.0940958	0.118534	-0.79383	0.427294	0.999986	NZ_WHPG01000007.1	285237	286250	+	FAD:protein FMN transferase	NA	GO:0017013
cds-F9Z35_RS13020	F9Z35_RS13020				1282.13	0.0624699	0.124706	-0.500939	0.616414	0.999986	NZ_WHPG01000007.1	290022	291368	-	beta-ketoacyl-[acyl-carrier-protein] synthase	NA	NA
cds-F9Z35_RS13030	F9Z35_RS13030				575.569	0.171866	0.133001	-1.29222	0.196282	0.999986	NZ_WHPG01000007.1	316717	317583	+	transposase	NA	NA
cds-F9Z35_RS13265	F9Z35_RS13265				415.546	0.0209107	0.140844	-0.148467	0.881974	0.999986	NZ_WHPG01000002.1	149779	150337	-	YbhB/YbcL family Raf kinase inhibitor-like protein	NA	NA
cds-F9Z35_RS13270	F9Z35_RS13270				296.594	0.31809	0.353483	-0.899873	0.368188	0.999986	NZ_WHPG01000002.1	172561	172977	+	hypothetical protein	NA	NA
cds-F9Z35_RS13275	F9Z35_RS13275				121.874	-0.0154826	0.250577	0.0617878	0.950732	0.999986	NZ_WHPG01000002.1	382505	383006	+	phage baseplate assembly protein V	NA	GO:0019068
cds-F9Z35_RS13285	F9Z35_RS13285				1453.6	-0.022249	0.109559	0.203077	0.839075	0.999986	NZ_WHPG01000002.1	402252	403995	-	ShlB/FhaC/HecB family hemolysin secretion/activation protein	structural molecule activity|0005198||IEA	GO:0006811
cds-F9Z35_RS13290	F9Z35_RS13290				2255.01	0.00974399	0.19226	-0.0506813	0.959579	0.999986	NZ_WHPG01000002.1	404212	410286	-	hemagglutinin repeat-containing protein	porin activity|0015288||IEA	NA
cds-F9Z35_RS13295	F9Z35_RS13295				7609.97	0.0385212	0.209092	-0.184231	0.853832	0.999986	NZ_WHPG01000002.1	422210	422518	+	hypothetical protein	NA	NA
cds-F9Z35_RS13300	F9Z35_RS13300				136.168	-0.0475296	0.229237	0.207338	0.835746	0.999986	NZ_WHPG01000003.1	104402	104531	+	phosphomethylpyrimidine synthase ThiC	NA	GO:0009228
cds-F9Z35_RS13305	F9Z35_RS13305				737.628	0.00317259	0.230666	-0.013754	0.989026	0.999986	NZ_WHPG01000003.1	106021	106374	+	hypothetical protein	iron-sulfur cluster binding|0051536||IEA	NA
cds-F9Z35_RS13310	F9Z35_RS13310				0.462941	-2.32686	3.89276	0.597741	0.550013	0.999986	NZ_WHPG01000003.1	287081	287229	-	peptidase	NA	NA
cds-F9Z35_RS13320	F9Z35_RS13320				1813.02	-0.0576484	0.128778	0.447656	0.654401	0.999986	NZ_WHPG01000004.1	344361	344566	+	NAD(P)H-quinone oxidoreductase	NA	NA
cds-F9Z35_RS13325	F9Z35_RS13325				546.44	-0.257425	0.263137	0.978293	0.327929	0.999986	NZ_WHPG01000004.1	458338	458536	+	hypothetical protein	NA	NA
cds-F9Z35_RS13330	F9Z35_RS13330				2286.42	0.0230612	0.158749	-0.145269	0.884499	0.999986	NZ_WHPG01000004.1	620249	621445	-	glycosyltransferase	NA	GO:0016757
cds-F9Z35_RS13335	F9Z35_RS13335				114.513	0.268783	0.270363	-0.994156	0.320147	0.999986	NZ_WHPG01000004.1	663428	663662	-	hypothetical protein	glycosyltransferase activity|0016757||IEA	NA
cds-F9Z35_RS13355	F9Z35_RS13355				346.725	0.0870321	0.152866	-0.569336	0.569128	0.999986	NZ_WHPG01000007.1	207731	209652	-	TonB-dependent receptor	NA	NA
cds-F9Z35_RS13360	F9Z35_RS13360				38.709	-0.580991	0.490878	1.18357	0.236582	0.999986	NZ_WHPG01000007.1	238615	238771	+	NosR	NA	NA
cds-F9Z35_RS13370	F9Z35_RS13370				840.277	-0.167464	0.241203	0.694287	0.487502	0.999986	NZ_WHPG01000007.1	292116	292553	-	thioester dehydrase	NA	NA
cds-WP_002212556.1	F9Z35_RS10215				8260.32	-0.0175474	0.157218	0.111612	0.911131	0.999986	NZ_WHPG01000007.1	145173	145437	+	30S ribosomal protein S20	NA	GO:0006412
cds-WP_002212575.1	F9Z35_RS10300				571.343	0.0444213	0.135238	-0.328467	0.742559	0.999986	NZ_WHPG01000007.1	162675	163035	+	roadblock/LC7 domain-containing protein	structural constituent of ribosome|0003735||IEA	NA
cds-WP_002212596.1	F9Z35_RS10810				8787.85	-0.0696114	0.163096	0.426813	0.669515	0.999986	NZ_WHPG01000007.1	264461	265073	+	cytochrome-c oxidase, cbb3-type subunit II	NA	GO:0004129
cds-WP_002212663.1	F9Z35_RS11175				3419.22	-0.00259998	0.131408	0.0197856	0.984214	0.999986	NZ_WHPG01000007.1	333326	333926	-	adenine phosphoribosyltransferase	cytochrome-c oxidase activity|0004129||IEA	GO:0006168
cds-WP_002212665.1	F9Z35_RS11185				2774.32	-0.118852	0.13915	0.854133	0.393031	0.999986	NZ_WHPG01000007.1	334728	334935	+	DNA-directed RNA polymerase subunit omega	adenine phosphoribosyltransferase activity|0003999||IEA	GO:0006351
cds-WP_002212817.1	F9Z35_RS11610				7588.28	-0.154666	0.129223	1.19689	0.231349	0.999986	NZ_WHPG01000007.1	416182	416674	+	acetolactate synthase small subunit	DNA-directed 5'-3' RNA polymerase activity|0003899||IEA	GO:0009082
cds-WP_002212887.1	F9Z35_RS12575				56.873	0.13596	0.399861	-0.340017	0.733844	0.999986	NZ_WHPG01000002.1	169586	169766	+	hypothetical protein	acetolactate synthase regulator activity|1990610||IEA	NA
cds-WP_002213175.1	F9Z35_RS02845				4832.32	-0.318167	0.176618	1.80144	0.0716334	0.999986	NZ_WHPG01000002.1	487811	488198	+	Fe-S cluster assembly scaffold IscU	NA	GO:0016226
cds-WP_002213306.1	F9Z35_RS03090				3733.22	0.0437633	0.234249	-0.186824	0.851799	0.999986	NZ_WHPG01000002.1	540383	540614	-	30S ribosomal protein S18	structural molecule activity|0005198||IEA	GO:0006412
cds-WP_002213318.1	F9Z35_RS03075				4540.14	0.0419513	0.146663	-0.286039	0.774848	0.999986	NZ_WHPG01000002.1	537738	538485	+	CDP-diacylglycerol--serine O-phosphatidyltransferase	structural constituent of ribosome|0003735||IEA	GO:0008654
cds-WP_002213349.1	F9Z35_RS03000				11323.2	0.109041	0.156459	-0.696926	0.485849	0.999986	NZ_WHPG01000002.1	521344	521659	+	integration host factor subunit beta	CDP-diacylglycerol-serine O-phosphatidyltransferase activity|0003882||IEA	GO:0006310
cds-WP_002213385.1	F9Z35_RS02925				7203.88	0.252566	0.2311	-1.09289	0.274442	0.999986	NZ_WHPG01000002.1	505887	506166	+	cell division protein FtsB	DNA binding|0003677||IEA	NA
cds-WP_002213975.1	F9Z35_RS08615				67.9473	-0.196322	0.303146	0.647615	0.517234	0.999986	NZ_WHPG01000004.1	578138	578345	-	hypothetical protein	NA	NA
cds-WP_002214103.1	F9Z35_RS08180				17651.8	-0.0115191	0.161843	0.0711745	0.943259	0.999986	NZ_WHPG01000004.1	505020	505380	+	50S ribosomal protein L20	NA	GO:0006412
cds-WP_002214303.1	F9Z35_RS07550				1061.74	0.187972	0.282759	-0.664776	0.506194	0.999986	NZ_WHPG01000004.1	390480	390684	-	Sec-independent protein translocase subunit TatA	structural constituent of ribosome|0003735||IEA	GO:0043953
cds-WP_002214312.1	F9Z35_RS07520				37348.2	0.0937575	0.107658	-0.870884	0.383817	0.999986	NZ_WHPG01000004.1	385322	386000	-	two-component system response regulator MisR	NA	NA
cds-WP_002214361.1	F9Z35_RS10565				8428.64	-0.162699	0.108247	1.50303	0.132832	0.999986	NZ_WHPG01000007.1	221337	221964	-	NADH:ubiquinone reductase (Na(+)-transporting) subunit D	NA	GO:0016655
cds-WP_002214367.1	F9Z35_RS10545				940.639	0.0671575	0.150821	-0.445279	0.656118	0.999986	NZ_WHPG01000007.1	217696	217912	-	(Na+)-NQR maturation NqrM	oxidoreductase activity, acting on NAD(P)H, quinone or similar compound as acceptor|0016655||IEA	NA
cds-WP_002214728.1	F9Z35_RS06590				243.311	-0.00809632	0.244818	0.0330708	0.973618	0.999986	NZ_WHPG01000004.1	204692	204827	-	50S ribosomal protein L34	NA	GO:0006412
cds-WP_002214793.1	F9Z35_RS06415				58223.6	0.0127202	0.14663	-0.0867507	0.93087	0.999986	NZ_WHPG01000004.1	174528	175062	+	F0F1 ATP synthase subunit delta	structural constituent of ribosome|0003735||IEA	GO:0015986
cds-WP_002214801.1	F9Z35_RS06405				32351.3	-0.0368261	0.193896	0.189927	0.849366	0.999986	NZ_WHPG01000004.1	173747	173984	+	F0F1 ATP synthase subunit C	proton-transporting ATP synthase activity, rotational mechanism|0046933||IEA	GO:0015986
cds-WP_002214819.1	F9Z35_RS06355				13099.9	-0.00484895	0.17557	0.0276183	0.977967	0.999986	NZ_WHPG01000004.1	164979	165192	-	30S ribosomal protein S21	proton transmembrane transporter activity|0015078||IEA	GO:0006412
cds-WP_002214948.1	F9Z35_RS06100				5877.38	-0.0683869	0.146588	0.466525	0.64084	0.999986	NZ_WHPG01000004.1	112231	112498	+	oxidative damage protection protein	structural constituent of ribosome|0003735||IEA	GO:0005506
cds-WP_002215003.1	F9Z35_RS05775				35590	-0.115971	0.182769	0.634522	0.52574	0.999986	NZ_WHPG01000004.1	50658	52008	+	cytochrome bc complex cytochrome b subunit	iron ion binding|0005506||IEA	NA
cds-WP_002215099.1	F9Z35_RS09380				1299.93	0.108272	0.27965	-0.38717	0.69863	0.999986	NZ_WHPG01000006.1	14843	15203	-	immunity 8 family protein	NA	NA
cds-WP_002215102.1	F9Z35_RS09370				524.977	0.116939	0.283706	-0.412185	0.680204	0.999986	NZ_WHPG01000006.1	14504	14720	-	hypothetical protein	NA	NA
cds-WP_002215112.1	F9Z35_RS00595				143.222	-0.147053	0.370814	0.396568	0.691686	0.999986	NZ_WHPG01000002.1	80653	80971	-	hypothetical protein	NA	NA
cds-WP_002215131.1-2	F9Z35_RS09290				11.1548	1.0289	0.762604	-1.3492	0.177273	0.999986	NZ_WHPG01000006.1	3952	5182	+	serine/threonine transporter SstT	NA	GO:0015826
cds-WP_002215364.1	F9Z35_RS04110				2223.55	-0.162201	0.206037	0.787241	0.431141	0.999986	NZ_WHPG01000003.1	107154	107406	+	YfhL family 4Fe-4S dicluster ferredoxin	symporter activity|0015293||IEA	NA
cds-WP_002215369.1	F9Z35_RS04145				28778.5	-0.0949947	0.160502	0.591861	0.553944	0.999986	NZ_WHPG01000003.1	109482	110019	+	transcription termination/antitermination protein NusG	NA	GO:0006353
cds-WP_002215394.1	F9Z35_RS04235				21118.4	0.0134162	0.161904	-0.0828652	0.933959	0.999986	NZ_WHPG01000003.1	128542	128854	+	30S ribosomal protein S10	NA	GO:0006412
cds-WP_002215400.1	F9Z35_RS04245				145411	-0.0749169	0.115806	0.646915	0.517687	0.999986	NZ_WHPG01000003.1	129639	130284	+	50S ribosomal protein L3	RNA binding|0003723||IEA	GO:0006412
cds-WP_002215424.1	F9Z35_RS04270				15253.6	-0.0234678	0.102073	0.229911	0.818161	0.999986	NZ_WHPG01000003.1	132346	132676	+	50S ribosomal protein L22	structural constituent of ribosome|0003735||IEA	GO:0006412
cds-WP_002215430.1	F9Z35_RS04280				39540.3	-0.0657857	0.117594	0.559432	0.575867	0.999986	NZ_WHPG01000003.1	133361	133778	+	50S ribosomal protein L16	structural constituent of ribosome|0003735||IEA	GO:0006412
cds-WP_002215432.1	F9Z35_RS04285				2527.36	-0.0382559	0.199685	0.191581	0.84807	0.999986	NZ_WHPG01000003.1	133777	133969	+	50S ribosomal protein L29	structural constituent of ribosome|0003735||IEA	GO:0006412
cds-WP_002215438.1	F9Z35_RS04315				22789.5	-0.112341	0.128295	0.875645	0.381223	0.999986	NZ_WHPG01000003.1	136029	136422	+	30S ribosomal protein S8	structural constituent of ribosome|0003735||IEA	GO:0006412
cds-WP_002215441.1	F9Z35_RS04325				16696.7	-0.0287504	0.109773	0.261909	0.793392	0.999986	NZ_WHPG01000003.1	136982	137336	+	50S ribosomal protein L18	structural constituent of ribosome|0003735||IEA	GO:0006412
cds-WP_002215445.1	F9Z35_RS04330				64701.5	-0.0953967	0.105163	0.90713	0.364338	0.999986	NZ_WHPG01000003.1	137354	137873	+	30S ribosomal protein S5	structural constituent of ribosome|0003735||IEA	GO:0006412
cds-WP_002215452.1	F9Z35_RS04350				3322.82	-0.0371629	0.188837	0.196799	0.843985	0.999986	NZ_WHPG01000003.1	139813	140032	+	translation initiation factor IF-1	structural constituent of ribosome|0003735||IEA	GO:0006413
cds-WP_002215453.1	F9Z35_RS04360				23052.5	0.14294	0.122101	-1.17067	0.241733	0.999986	NZ_WHPG01000003.1	140231	140594	+	30S ribosomal protein S13	translation initiation factor activity|0003743||IEA	GO:0006412
cds-WP_002215455.1	F9Z35_RS04370				112928	-0.0230907	0.101581	0.227313	0.820181	0.999986	NZ_WHPG01000003.1	141028	141649	+	30S ribosomal protein S4	structural constituent of ribosome|0003735||IEA	GO:0006412
cds-WP_002216244.1	F9Z35_RS04310				18915.3	-0.0186773	0.134521	0.138842	0.889575	0.999986	NZ_WHPG01000003.1	135708	136014	+	30S ribosomal protein S14	structural constituent of ribosome|0003735||IEA	GO:0006412
cds-WP_002216249.1	F9Z35_RS04365				44257.6	-0.0560897	0.122856	0.456548	0.647996	0.999986	NZ_WHPG01000003.1	140613	141009	+	30S ribosomal protein S11	structural constituent of ribosome|0003735||IEA	GO:0006412
cds-WP_002216361.1	F9Z35_RS05005				193.772	0.0145653	0.171159	-0.0850982	0.932183	0.999986	NZ_WHPG01000003.1	275437	275836	+	DoxX family protein	structural constituent of ribosome|0003735||IEA	GO:0016020
cds-WP_002216391.1	F9Z35_RS05165				7331.42	0.0385958	0.276922	-0.139374	0.889155	0.999986	NZ_WHPG01000003.1	302364	302598	+	50S ribosomal protein L28	NA	GO:0006412
cds-WP_002216461.1	F9Z35_RS10705				7845.17	-0.0299759	0.160316	0.186979	0.851677	0.999986	NZ_WHPG01000007.1	249092	249446	+	hypothetical protein	structural constituent of ribosome|0003735||IEA	NA
cds-WP_002216652.1	F9Z35_RS11005				9280.75	0.0561461	0.135618	-0.414003	0.678872	0.999986	NZ_WHPG01000007.1	302012	302696	+	DedA family protein	NA	GO:0055085
cds-WP_002216672.1	F9Z35_RS11070				13671.1	0.0175236	0.325706	-0.053802	0.957093	0.999986	NZ_WHPG01000007.1	315489	316329	+	c-type cytochrome	NA	GO:0009055
cds-WP_002217382.1	F9Z35_RS01395				60270.2	-0.120287	0.14195	0.847386	0.39678	0.999986	NZ_WHPG01000002.1	216062	217496	+	dihydrolipoyl dehydrogenase	electron transfer activity|0009055||IEA	GO:0006096
cds-WP_002217533.1	F9Z35_RS08775				41245.5	-0.141204	0.314684	0.448717	0.653636	0.999986	NZ_WHPG01000004.1	611931	612135	+	cold-shock protein	dihydrolipoyl dehydrogenase activity|0004148||IEA	GO:0001072
cds-WP_002217668.1	F9Z35_RS08105				4229.12	-0.0307905	0.124888	0.246545	0.80526	0.999986	NZ_WHPG01000004.1	490923	491343	+	hypothetical protein	transcription antitermination factor activity, RNA binding|0001072||IEA	NA
cds-WP_002217790.1	F9Z35_RS07595				41272.5	0.008321	0.103602	-0.080317	0.935985	0.999986	NZ_WHPG01000004.1	398243	398513	+	30S ribosomal protein S15	NA	GO:0006412
cds-WP_002217809.1	F9Z35_RS07490				32688	-0.00453177	0.150484	0.0301146	0.975976	0.999986	NZ_WHPG01000004.1	379418	379784	-	50S ribosomal protein L19	structural constituent of ribosome|0003735||IEA	GO:0006412
cds-WP_002218119.1	F9Z35_RS11880				1211.34	0.245606	0.389477	-0.630604	0.528299	0.999986	NZ_WHPG01000007.1	478216	478555	+	P-II family nitrogen regulator	structural constituent of ribosome|0003735||IEA	NA
cds-WP_002218303.1	F9Z35_RS09390				1623.87	0.0700823	0.272643	-0.257048	0.797142	0.999986	NZ_WHPG01000006.1	16191	16398	-	hypothetical protein	NA	NA
cds-WP_002219406.1	F9Z35_RS01280				21464.6	-0.0266229	0.152937	0.174078	0.861804	0.999986	NZ_WHPG01000002.1	195860	196421	+	elongation factor P	NA	GO:0006414
cds-WP_002219692.1	F9Z35_RS10520				1631.5	0.0802821	0.259451	-0.309431	0.756994	0.999986	NZ_WHPG01000007.1	213288	213627	+	iron-sulfur cluster insertion protein ErpA	translation elongation factor activity|0003746||IEA	GO:0016226
cds-WP_002219918.1	F9Z35_RS11835				198.414	-0.0829826	0.190545	0.435501	0.663199	0.999986	NZ_WHPG01000007.1	467136	467481	-	CidA/LrgA family protein	iron-sulfur cluster binding|0051536||IEA	NA
cds-WP_002220312.1	F9Z35_RS10745				470.589	-0.0519313	0.294637	0.176255	0.860094	0.999986	NZ_WHPG01000007.1	252989	253445	+	hypothetical protein	NA	NA
cds-WP_002221286.1	F9Z35_RS07885				475.667	-0.0191296	0.219361	0.0872059	0.930508	0.999986	NZ_WHPG01000004.1	452176	452359	+	Trm112 family protein	NA	NA
cds-WP_002221302.1	F9Z35_RS09665				1095.17	-0.159208	0.208068	0.76517	0.44417	0.999986	NZ_WHPG01000007.1	34336	34609	-	hypothetical protein	NA	NA
cds-WP_002221359.1	F9Z35_RS10605				11820.1	-0.0537821	0.208168	0.258359	0.79613	0.999986	NZ_WHPG01000007.1	229063	229546	-	Lrp/AsnC family transcriptional regulator	NA	GO:0003677
cds-WP_002223367.1	F9Z35_RS05250				23329.4	-0.0112123	0.157288	0.0712851	0.943171	0.999986	NZ_WHPG01000003.1	315080	315866	+	enoyl-ACP reductase FabI	DNA binding|0003677||IEA	NA
cds-WP_002225728.1	F9Z35_RS09360				371.503	-0.173392	0.337126	0.514324	0.607025	0.999986	NZ_WHPG01000006.1	13198	13555	-	DMP12 family DNA mimic protein	NA	NA
cds-WP_002226758.1	F9Z35_RS06195				1821.56	-0.0215424	0.2114	0.101904	0.918833	0.999986	NZ_WHPG01000004.1	130029	130353	+	iron donor protein CyaY	NA	GO:0016226
cds-WP_002227008.1	F9Z35_RS10700				19033.8	0.0249001	0.128441	-0.193864	0.846283	0.999986	NZ_WHPG01000007.1	248247	248796	+	suppressor of fused domain protein	iron ion binding|0005506||IEA	NA
cds-WP_002229974.1	F9Z35_RS06300				5128.63	0.0201437	0.174331	-0.115549	0.90801	0.999986	NZ_WHPG01000004.1	158035	158398	+	hypothetical protein	NA	NA
cds-WP_002230436.1	F9Z35_RS00550				10038	0.0210083	0.135064	-0.155542	0.876394	0.999986	NZ_WHPG01000002.1	73443	73890	-	acyl-CoA thioester hydrolase YciA	NA	GO:0016790
cds-WP_002231544.1	F9Z35_RS04460				8564.74	-0.0201524	0.109978	0.183241	0.854609	0.999986	NZ_WHPG01000003.1	158093	158543	-	3-hydroxyacyl-ACP dehydratase FabZ	thiolester hydrolase activity|0016790||IEA	GO:0006633
cds-WP_002231813.1	F9Z35_RS09670				2534.4	-0.169483	0.250186	0.677431	0.498133	0.999986	NZ_WHPG01000007.1	34856	35276	-	DUF4265 domain-containing protein	(3R)-hydroxyacyl-[acyl-carrier-protein] dehydratase activity|0019171||IEA	NA
cds-WP_002231818.1	F9Z35_RS10730				1138.89	0.0161998	0.20861	-0.077656	0.938102	0.999986	NZ_WHPG01000007.1	251561	251834	+	hypothetical protein	NA	NA
cds-WP_002232040.1	F9Z35_RS08175				21649.3	-0.175997	0.114417	1.53821	0.123997	0.999986	NZ_WHPG01000004.1	504810	505008	+	50S ribosomal protein L35	NA	GO:0006412
cds-WP_002232149.1	F9Z35_RS07785				1385.18	0.00348673	0.1513	-0.0230451	0.981614	0.999986	NZ_WHPG01000004.1	435143	435386	+	Imm31 family immunity protein	structural constituent of ribosome|0003735||IEA	NA
cds-WP_002232153.1	F9Z35_RS07775				2176.81	0.0957138	0.2454	-0.390031	0.696513	0.999986	NZ_WHPG01000004.1	434566	434986	+	hypothetical protein	NA	NA
cds-WP_002232586.1	F9Z35_RS03085				26409.4	-0.00179234	0.185908	0.00964099	0.992308	0.999986	NZ_WHPG01000002.1	539914	540367	-	50S ribosomal protein L9	NA	GO:0006412
cds-WP_002233417.1	F9Z35_RS04380				22579.7	0.140759	0.138675	-1.01503	0.310091	0.999986	NZ_WHPG01000003.1	142684	143053	+	50S ribosomal protein L17	structural constituent of ribosome|0003735||IEA	GO:0006412
cds-WP_002234414.1	F9Z35_RS00605				538.696	0.00207963	0.168279	-0.0123582	0.99014	0.999986	NZ_WHPG01000002.1	81662	81965	-	Imm40 family immunity protein	structural constituent of ribosome|0003735||IEA	NA
cds-WP_002235413.1	F9Z35_RS04875				6.24966	0.176008	0.988597	-0.178038	0.858693	0.999986	NZ_WHPG01000003.1	245354	245492	-	hypothetical protein	NA	NA
cds-WP_002235622.1	F9Z35_RS08285				2425.64	-0.0622105	0.109294	0.569203	0.569218	0.999986	NZ_WHPG01000004.1	520215	520818	+	SMC-Scp complex subunit ScpB	NA	NA
cds-WP_002237424.1	F9Z35_RS03740				2951.96	0.161049	0.158095	-1.01868	0.308355	0.999986	NZ_WHPG01000003.1	33682	34339	-	YdcF family protein	NA	NA
cds-WP_002237787.1	F9Z35_RS07790				815.294	-0.230212	0.210055	1.09596	0.273095	0.999986	NZ_WHPG01000004.1	435463	435709	+	HNH endonuclease	NA	NA
cds-WP_002237935.1	F9Z35_RS02010				1080.62	-0.0600607	0.162231	0.370217	0.711221	0.999986	NZ_WHPG01000002.1	328055	328331	-	YbeD family protein	NA	NA
cds-WP_002238237.1	F9Z35_RS11045				6361.53	-0.0414605	0.213813	0.19391	0.846247	0.999986	NZ_WHPG01000007.1	311000	311426	-	ProQ/FINO family protein	NA	NA
cds-WP_002238889.1	F9Z35_RS07965				3538.88	-0.0948434	0.108541	0.873805	0.382224	0.999986	NZ_WHPG01000004.1	460735	461059	-	DUF2185 domain-containing protein	NA	NA
cds-WP_002239757.1	F9Z35_RS02490				970.788	-0.00719605	0.234462	0.0306918	0.975515	0.999986	NZ_WHPG01000002.1	415493	416054	-	hypothetical protein	NA	NA
cds-WP_002241285.1	F9Z35_RS07955				4739.85	-0.0414998	0.090276	0.459699	0.645732	0.999986	NZ_WHPG01000004.1	459709	460135	-	transcription antitermination factor NusB	NA	GO:0006355
cds-WP_002241413.1	F9Z35_RS03385				11189.6	-0.164111	0.136423	1.20296	0.228992	0.999986	NZ_WHPG01000002.1	613884	614364	+	DUF4760 domain-containing protein	NA	NA
cds-WP_002243493.1	F9Z35_RS02315				390.401	0.0953815	0.184995	-0.51559	0.606141	0.999986	NZ_WHPG01000002.1	382108	382321	+	helix-turn-helix transcriptional regulator	NA	GO:0003677
cds-WP_002247584.1	F9Z35_RS02735				11636.9	0.086159	0.160637	-0.536359	0.59171	0.999986	NZ_WHPG01000002.1	468333	468666	+	thioredoxin TrxA	DNA binding|0003677||IEA	GO:0006662
cds-WP_002259831.1	F9Z35_RS10735				1391.41	-0.144761	0.254429	0.568963	0.569381	0.999986	NZ_WHPG01000007.1	252000	252231	+	MafI family immunity protein	protein-disulfide reductase activity|0015035||IEA	NA
cds-WP_003686851.1	F9Z35_RS07415				20091.4	-0.0816766	0.251769	0.324411	0.745627	0.999986	NZ_WHPG01000004.1	368408	369203	+	3'-5' exonuclease	NA	NA
cds-WP_003686859.1	F9Z35_RS05470				4368.77	-0.0300505	0.132825	0.226241	0.821014	0.999986	NZ_WHPG01000004.1	1540	2260	-	UMP kinase	NA	GO:0015949
cds-WP_003686860.1	F9Z35_RS05475				77367.1	-0.0697259	0.110274	0.632299	0.527191	0.999986	NZ_WHPG01000004.1	2476	3331	-	translation elongation factor Ts	UMP kinase activity|0033862||IEA	GO:0006414
cds-WP_003686861.1	F9Z35_RS05480				140210	-0.0990649	0.117024	0.846531	0.397256	0.999986	NZ_WHPG01000004.1	3459	4188	-	30S ribosomal protein S2	translation elongation factor activity|0003746||IEA	GO:0006412
cds-WP_003686864.1	F9Z35_RS05485				459.263	-0.158957	0.183277	0.867303	0.385776	0.999986	NZ_WHPG01000004.1	4360	4594	-	hypothetical protein	structural constituent of ribosome|0003735||IEA	NA
cds-WP_003686866.1	F9Z35_RS05505				40876.3	-0.113854	0.12384	0.919361	0.357907	0.999986	NZ_WHPG01000004.1	6287	7754	+	malate:quinone oxidoreductase	NA	NA
cds-WP_003686868.1	F9Z35_RS05515				8275.39	0.0335742	0.122321	-0.274477	0.783718	0.999986	NZ_WHPG01000004.1	8549	8849	-	helix-turn-helix transcriptional regulator	NA	GO:0003677
cds-WP_003686869.1	F9Z35_RS05520				28560.7	-0.0253449	0.112801	0.224687	0.822223	0.999986	NZ_WHPG01000004.1	8947	9727	-	type I methionyl aminopeptidase	DNA binding|0003677||IEA	GO:0036211
cds-WP_003686871.1	F9Z35_RS05530				16112.9	-0.0220689	0.0817312	0.270018	0.787146	0.999986	NZ_WHPG01000004.1	10424	11033	-	BON domain-containing protein	NA	NA
cds-WP_003686873.1	F9Z35_RS05540				3621.24	-0.0425656	0.0955106	0.445663	0.655841	0.999986	NZ_WHPG01000004.1	11694	12042	-	YraN family protein	NA	GO:0003676
cds-WP_003686881.1	F9Z35_RS05555				16627	0.0199919	0.111014	-0.180085	0.857086	0.999986	NZ_WHPG01000004.1	13807	14962	+	GTPase ObgE	nucleic acid binding|0003676||IEA	GO:0000287
cds-WP_003686885.1	F9Z35_RS05565				10386.1	0.0358807	0.174049	-0.206153	0.836671	0.999986	NZ_WHPG01000004.1	15959	17012	+	HaeII family restriction endonuclease	magnesium ion binding|0000287||IEA	NA
cds-WP_003686889.1	F9Z35_RS05575				4636.09	0.0362482	0.0856613	-0.423158	0.67218	0.999986	NZ_WHPG01000004.1	18619	19399	+	exodeoxyribonuclease III	NA	NA
cds-WP_003686892.1	F9Z35_RS05580				1155.09	0.0781841	0.184556	-0.423633	0.671834	0.999986	NZ_WHPG01000004.1	19385	19730	+	hypothetical protein	NA	NA
cds-WP_003686894.1	F9Z35_RS05585				3583.95	0.12635	0.115224	-1.09656	0.272834	0.999986	NZ_WHPG01000004.1	19739	20270	+	alpha/beta hydrolase	NA	GO:0016787
cds-WP_003686897.1	F9Z35_RS05595				4811.19	0.223232	0.16206	-1.37747	0.168368	0.999986	NZ_WHPG01000004.1	21652	22234	+	RDD family protein	hydrolase activity|0016787||IEA	NA
cds-WP_003686899.1	F9Z35_RS05600				5495.66	0.184958	0.274642	-0.67345	0.500661	0.999986	NZ_WHPG01000004.1	22295	23150	-	bifunctional methylenetetrahydrofolate dehydrogenase/methenyltetrahydrofolate cyclohydrolase FolD	NA	GO:0004488
cds-WP_003686901.1	F9Z35_RS05620				7234.5	0.0248299	0.161854	-0.153409	0.878076	0.999986	NZ_WHPG01000004.1	23789	24296	+	D-glycero-beta-D-manno-heptose 1-phosphate adenylyltransferase	methylenetetrahydrofolate dehydrogenase (NADP+) activity|0004488||IEA	GO:0009244
cds-WP_003686904.1	F9Z35_RS05630				6500.22	-0.0161367	0.112034	0.144035	0.885473	0.999986	NZ_WHPG01000004.1	26183	27008	+	SPOR domain-containing protein	nucleotidyltransferase activity|0016779||IEA	GO:0042834
cds-WP_003686915.1	F9Z35_RS05670				13445.6	0.023584	0.129592	-0.181987	0.855593	0.999986	NZ_WHPG01000004.1	32430	33915	+	metalloprotease TldD	peptidoglycan binding|0042834||IEA	GO:0006508
cds-WP_003686917.1	F9Z35_RS05675				4132.32	-0.139768	0.339489	0.411701	0.680559	0.999986	NZ_WHPG01000004.1	34058	34718	+	amino acid ABC transporter permease	metallopeptidase activity|0008237||IEA	GO:0006865
cds-WP_003686921.1	F9Z35_RS05685				2818.94	-0.130117	0.157808	0.824526	0.409641	0.999986	NZ_WHPG01000004.1	35377	36109	+	amino acid ABC transporter ATP-binding protein	ATPase-coupled transmembrane transporter activity|0042626||IEA	GO:0005524
cds-WP_003686927.1	F9Z35_RS05700				42680.7	-0.115795	0.198486	0.583391	0.55963	0.999986	NZ_WHPG01000004.1	38398	39787	+	Na+/H+ antiporter family protein	ATP binding|0005524||IEA	NA
cds-WP_003686929.1	F9Z35_RS05705				13587.3	-0.150329	0.127831	1.176	0.239596	0.999986	NZ_WHPG01000004.1	39787	40012	+	SlyX family protein	NA	NA
cds-WP_003686938.1	F9Z35_RS05725				27333.7	-0.0176742	0.0851905	0.207467	0.835645	0.999986	NZ_WHPG01000004.1	44173	45163	+	NAD(P)H-dependent glycerol-3-phosphate dehydrogenase	NA	GO:0046167
cds-WP_003686940.1	F9Z35_RS05730				3262.77	0.00648747	0.184764	-0.0351122	0.97199	0.999986	NZ_WHPG01000004.1	45216	45546	+	hypothetical protein	glycerol-3-phosphate dehydrogenase [NAD(P)+] activity|0047952||IEA	NA
cds-WP_003686942.1	F9Z35_RS05735				5296.68	0.0884104	0.150931	-0.585768	0.558032	0.999986	NZ_WHPG01000004.1	45556	45862	+	cell division protein ZapA	NA	NA
cds-WP_003686944.1	F9Z35_RS05745				43745.1	-0.0523126	0.156104	0.335114	0.737539	0.999986	NZ_WHPG01000004.1	46224	46656	+	50S ribosomal protein L13	NA	GO:0006412
cds-WP_003686946.1	F9Z35_RS05750				45518.8	-0.0189234	0.208257	0.0908654	0.9276	0.999986	NZ_WHPG01000004.1	46668	47061	+	30S ribosomal protein S9	structural constituent of ribosome|0003735||IEA	GO:0006412
cds-WP_003686949.1	F9Z35_RS05760				1994.13	-0.135081	0.135976	0.99342	0.320505	0.999986	NZ_WHPG01000004.1	48128	49058	-	LysR family transcriptional regulator	structural constituent of ribosome|0003735||IEA	NA
cds-WP_003686964.1	F9Z35_RS05810				634.044	0.0874885	0.139803	-0.625801	0.531446	0.999986	NZ_WHPG01000004.1	57922	58192	+	HPr family phosphocarrier protein	NA	GO:0009401
cds-WP_003686967.1	F9Z35_RS05815				8709.02	0.00623046	0.111275	-0.0559915	0.955349	0.999986	NZ_WHPG01000004.1	58191	59967	+	phosphoenolpyruvate--protein phosphotransferase	NA	GO:0006808
cds-WP_003686969.1	F9Z35_RS05820				8384.53	0.107392	0.274191	-0.39167	0.695302	0.999986	NZ_WHPG01000004.1	60093	61035	-	ABC transporter ATP-binding protein	phosphoenolpyruvate-protein phosphotransferase activity|0008965||IEA	GO:0005524
cds-WP_003686971.1	F9Z35_RS05825				10761.1	0.145537	0.246277	-0.590948	0.554556	0.999986	NZ_WHPG01000004.1	61043	61919	-	NUDIX domain-containing protein	ATP binding|0005524||IEA	GO:0016787
cds-WP_003686973.1	F9Z35_RS05835				276.98	0.0549632	0.233688	-0.235199	0.814054	0.999986	NZ_WHPG01000004.1	62516	64418	+	phosphomethylpyrimidine synthase ThiC	hydrolase activity|0016787||IEA	GO:0009228
cds-WP_003686995.1	F9Z35_RS05900				1384.93	0.0445097	0.135967	-0.327357	0.743398	0.999986	NZ_WHPG01000004.1	78763	79093	-	zinc ribbon domain-containing protein YjdM	iron-sulfur cluster binding|0051536||IEA	NA
cds-WP_003686996.1	F9Z35_RS05905				15190.6	-0.031207	0.113397	0.275201	0.783162	0.999986	NZ_WHPG01000004.1	79167	80538	-	bifunctional UDP-N-acetylglucosamine diphosphorylase/glucosamine-1-phosphate N-acetyltransferase GlmU	NA	GO:0009103
cds-WP_003686997.1	F9Z35_RS05910				499.002	-0.108841	0.199124	0.546598	0.584655	0.999986	NZ_WHPG01000004.1	80592	80865	-	hypothetical protein	UDP-N-acetylglucosamine diphosphorylase activity|0003977||IEA	NA
cds-WP_003686999.1	F9Z35_RS05920				11768.6	0.100678	0.17264	-0.583171	0.559778	0.999986	NZ_WHPG01000004.1	81627	82629	+	thiamine ABC transporter substrate-binding protein	NA	GO:0015888
cds-WP_003687000.1	F9Z35_RS05925				7229.11	0.00840408	0.134968	-0.0622672	0.95035	0.999986	NZ_WHPG01000004.1	82722	83571	+	mechanosensitive ion channel family protein	thiamine binding|0030975||IEA	GO:0008381
cds-WP_003687007.1	F9Z35_RS05965				4056.25	0.121238	0.192579	-0.62955	0.528989	0.999986	NZ_WHPG01000004.1	90406	91330	-	UDP-3-O-acyl-N-acetylglucosamine deacetylase	mechanosensitive monoatomic ion channel activity|0008381||IEA	GO:0009245
cds-WP_003687014.1	F9Z35_RS06030				3039.86	0.0689694	0.107608	-0.640934	0.521566	0.999986	NZ_WHPG01000004.1	98441	99185	-	lysophospholipid acyltransferase family protein	UDP-3-O-[3-hydroxymyristoyl] N-acetylglucosamine deacetylase activity|0008759||IEA	NA
cds-WP_003687035.1	F9Z35_RS06085				2244.1	-0.113081	0.112462	1.0055	0.314656	0.999986	NZ_WHPG01000004.1	110584	111190	+	nicotinate-nucleotide adenylyltransferase	NA	GO:0009435
cds-WP_003687037.1	F9Z35_RS06090				7277.19	0.0710314	0.146208	-0.485823	0.627093	0.999986	NZ_WHPG01000004.1	111248	111635	+	ribosome silencing factor	nucleotidyltransferase activity|0016779||IEA	GO:0017148
cds-WP_003687038.1	F9Z35_RS06095				5560.97	-0.0024932	0.0795584	0.031338	0.975	0.999986	NZ_WHPG01000004.1	111687	112158	+	23S rRNA (pseudouridine(1915)-N(3))-methyltransferase RlmH	ribosome binding|0043022||IEA	GO:0006364
cds-WP_003687059.1	F9Z35_RS06160				24308.2	-0.138446	0.0985895	1.40427	0.160239	0.999986	NZ_WHPG01000004.1	123544	123835	+	co-chaperone GroES	methyltransferase activity|0008168||IEA	GO:0005524
cds-WP_003687065.1	F9Z35_RS06180				1442.19	-0.116939	0.110399	1.05924	0.289489	0.999986	NZ_WHPG01000004.1	127941	128364	-	hypothetical protein	ATP binding|0005524||IEA	NA
cds-WP_003687071.1	F9Z35_RS06190				588.017	-0.192572	0.209391	0.919677	0.357742	0.999986	NZ_WHPG01000004.1	129788	129959	-	lipoprotein	NA	NA
cds-WP_003687072.1	F9Z35_RS06200				1665.48	-0.0856633	0.159803	0.536056	0.59192	0.999986	NZ_WHPG01000004.1	130385	130805	+	DUF2251 domain-containing protein	NA	NA
cds-WP_003687075.1	F9Z35_RS06205				6897.69	-0.0838458	0.11604	0.722561	0.46995	0.999986	NZ_WHPG01000004.1	130826	131333	+	S-ribosylhomocysteine lyase	NA	NA
cds-WP_003687077.1	F9Z35_RS06210				46947.8	-0.049819	0.111646	0.446223	0.655436	0.999986	NZ_WHPG01000004.1	131477	134270	+	DNA polymerase I	NA	GO:0006261
cds-WP_003687082.1	F9Z35_RS06230				6220.58	0.0246483	0.10966	-0.224771	0.822158	0.999986	NZ_WHPG01000004.1	140610	141957	+	tRNA uridine-5-carboxymethylaminomethyl(34) synthesis GTPase MnmE	nucleic acid binding|0003676||IEA	GO:0006400
cds-WP_003687104.1	F9Z35_RS06280				3659.42	0.047842	0.163874	-0.291943	0.77033	0.999986	NZ_WHPG01000004.1	155636	156131	+	outer membrane lipid asymmetry maintenance protein MlaD	GTPase activity|0003924||IEA	GO:0015914
cds-WP_003687105.1	F9Z35_RS06285				8802.67	0.0234315	0.153558	-0.15259	0.878721	0.999986	NZ_WHPG01000004.1	156161	156752	+	phospholipid-binding protein MlaC	NA	NA
cds-WP_003687106.1	F9Z35_RS06290				732.184	-0.00533704	0.149511	0.0356966	0.971524	0.999986	NZ_WHPG01000004.1	156802	157081	+	lipid asymmetry maintenance protein MlaB	NA	NA
cds-WP_003687109.1	F9Z35_RS06305				1281.34	0.0113497	0.166296	-0.0682499	0.945587	0.999986	NZ_WHPG01000004.1	158397	158781	+	thioesterase family protein	NA	NA
cds-WP_003687122.1	F9Z35_RS06340				17060.7	-0.0192185	0.0736443	0.260964	0.794121	0.999986	NZ_WHPG01000004.1	163133	163739	+	glutathione S-transferase N-terminal domain-containing protein	NA	GO:0006749
cds-WP_003687134.1	F9Z35_RS06370				4097.32	-0.0708484	0.127577	0.555339	0.578662	0.999986	NZ_WHPG01000004.1	167707	168445	+	methionine ABC transporter ATP-binding protein	protein binding|0005515||IEA	GO:0048473
cds-WP_003687141.1	F9Z35_RS06380				31897.2	0.050331	0.172858	-0.29117	0.770922	0.999986	NZ_WHPG01000004.1	169291	170158	+	MetQ/NlpA family ABC transporter substrate-binding protein	ATP binding|0005524||IEA	NA
cds-WP_003687145.1	F9Z35_RS06390				8908.61	0.0482567	0.161376	-0.299033	0.764915	0.999986	NZ_WHPG01000004.1	170947	171808	+	ParB/RepB/Spo0J family partition protein	NA	GO:0000910
cds-WP_003687149.1	F9Z35_RS06395				3481.54	0.0700911	0.112212	-0.624633	0.532212	0.999986	NZ_WHPG01000004.1	172481	172835	+	ATP synthase subunit I	DNA binding|0003677||IEA	NA
cds-WP_003687152.1	F9Z35_RS06410				27211.5	0.13259	0.191024	-0.6941	0.487619	0.999986	NZ_WHPG01000004.1	174053	174524	+	F0F1 ATP synthase subunit B	NA	GO:0015986
cds-WP_003687154.1	F9Z35_RS06420				197009	0.00499734	0.150166	-0.0332788	0.973452	0.999986	NZ_WHPG01000004.1	175072	176620	+	F0F1 ATP synthase subunit alpha	proton transmembrane transporter activity|0015078||IEA	GO:0015986
cds-WP_003687159.1	F9Z35_RS06435				18854.6	0.0759051	0.24395	-0.31115	0.755686	0.999986	NZ_WHPG01000004.1	178965	179388	+	F0F1 ATP synthase subunit epsilon	proton-transporting ATP synthase activity, rotational mechanism|0046933||IEA	GO:0015986
cds-WP_003687170.1	F9Z35_RS06480				11037.3	0.041117	0.0998381	-0.411836	0.680459	0.999986	NZ_WHPG01000004.1	188475	189270	+	inositol monophosphatase family protein	proton-transporting ATP synthase activity, rotational mechanism|0046933||IEA	NA
cds-WP_003687178.1	F9Z35_RS06510				1713.28	0.029243	0.099954	-0.292564	0.769855	0.999986	NZ_WHPG01000004.1	195469	195841	-	DUF1294 domain-containing protein	NA	NA
cds-WP_003687179.1	F9Z35_RS06515				15238	0.0614683	0.10454	-0.587987	0.556541	0.999986	NZ_WHPG01000004.1	195887	196850	-	beta-ketoacyl-ACP synthase III	NA	GO:0006633
cds-WP_003687181.1	F9Z35_RS06535				328.903	-0.0736335	0.164756	0.446923	0.65493	0.999986	NZ_WHPG01000004.1	197697	197949	-	MafI family immunity protein	3-oxoacyl-[acyl-carrier-protein] synthase activity|0004315||IEA	NA
cds-WP_003687182.1	F9Z35_RS06540				9982.59	-0.0942061	0.142336	0.661857	0.508063	0.999986	NZ_WHPG01000004.1	198086	199133	-	phosphate acyltransferase PlsX	NA	GO:0008610
cds-WP_003687184.1	F9Z35_RS06545				8172.72	-0.0299899	0.0747916	0.400979	0.688436	0.999986	NZ_WHPG01000004.1	199222	199750	-	phosphoribosyltransferase	phosphate:acyl-[acyl carrier protein] acyltransferase activity|0043811||IEA	NA
cds-WP_003687186.1	F9Z35_RS06550				3641.51	-0.113723	0.139646	0.814369	0.415434	0.999986	NZ_WHPG01000004.1	199924	200104	-	50S ribosomal protein L32	NA	GO:0006412
cds-WP_003687191.1	F9Z35_RS06570				33017.4	-0.0632077	0.084758	0.745744	0.455822	0.999986	NZ_WHPG01000004.1	202228	203866	-	membrane protein insertase YidC	structural constituent of ribosome|0003735||IEA	GO:0032977
cds-WP_003687193.1	F9Z35_RS06585				3009.35	0.0274372	0.1103	-0.248751	0.803553	0.999986	NZ_WHPG01000004.1	204324	204690	-	ribonuclease P protein component	membrane insertase activity|0032977||IEA	GO:0006396
cds-WP_003687194.1	F9Z35_RS06595				38026	0.0201125	0.169052	-0.118972	0.905297	0.999986	NZ_WHPG01000004.1	205118	206675	+	chromosomal replication initiator protein DnaA	ribonuclease P activity|0004526||IEA	GO:0006270
cds-WP_003687195.1	F9Z35_RS06600				16824.6	0.0202905	0.100347	-0.202204	0.839757	0.999986	NZ_WHPG01000004.1	206754	207858	+	DNA polymerase III subunit beta	DNA binding|0003677||IEA	GO:0006260
cds-WP_003687201.1	F9Z35_RS06610				2798.18	0.0234029	0.0803444	-0.291282	0.770836	0.999986	NZ_WHPG01000004.1	210232	210676	-	hypothetical protein	DNA-directed DNA polymerase activity|0003887||IEA	NA
cds-WP_003687220.1	F9Z35_RS06675				19080.7	-0.120041	0.143396	0.837125	0.402522	0.999986	NZ_WHPG01000004.1	219040	219391	-	preprotein translocase subunit SecG	NA	GO:0043952
cds-WP_003687222.1	F9Z35_RS06680				7292.35	0.0420109	0.159081	-0.264086	0.791714	0.999986	NZ_WHPG01000004.1	219397	220171	-	triose-phosphate isomerase	protein-transporting ATPase activity|0015450||IEA	GO:0006096
cds-WP_003687226.1	F9Z35_RS06690				3282.92	0.187776	0.199534	-0.941074	0.346667	0.999986	NZ_WHPG01000004.1	220959	221616	+	protein-L-isoaspartate O-methyltransferase	triose-phosphate isomerase activity|0004807||IEA	NA
cds-WP_003687228.1	F9Z35_RS06695				1643.96	0.0833849	0.165112	-0.505019	0.613545	0.999986	NZ_WHPG01000004.1	221696	222020	+	rhodanese-like domain-containing protein	NA	NA
cds-WP_003687250.1	F9Z35_RS06750				8575.41	-0.0132722	0.0943515	0.140668	0.888132	0.999986	NZ_WHPG01000004.1	233139	233817	-	tRNA (adenosine(37)-N6)-threonylcarbamoyltransferase complex dimerization subunit type 1 TsaB	NA	GO:0006400
cds-WP_003687252.1	F9Z35_RS06760				10520	0.0398288	0.186293	-0.213797	0.830706	0.999986	NZ_WHPG01000004.1	234951	236016	-	class II fructose-bisphosphate aldolase	double-stranded RNA binding|0003725||IEA	GO:0006096
cds-WP_003687253.1	F9Z35_RS06765				1996.74	-0.0501726	0.100764	0.497923	0.618538	0.999986	NZ_WHPG01000004.1	236209	237127	+	tyrosine recombinase XerC	fructose-bisphosphate aldolase activity|0004332||IEA	GO:0006310
cds-WP_003687258.1	F9Z35_RS06795				9425.66	0.0439311	0.113853	-0.385858	0.699602	0.999986	NZ_WHPG01000004.1	241483	242764	+	glutamate-1-semialdehyde 2,1-aminomutase	site-specific recombinase activity|0009009||IEA	GO:0006779
cds-WP_003687260.1	F9Z35_RS06810				4997.62	-0.194837	0.158899	1.22617	0.220136	0.999986	NZ_WHPG01000004.1	244069	244633	-	oligoribonuclease	glutamate-1-semialdehyde 2,1-aminomutase activity|0042286||IEA	GO:0000175
cds-WP_003687268.1	F9Z35_RS06830				335.968	-0.0875338	0.207924	0.420989	0.673763	0.999986	NZ_WHPG01000004.1	247558	247816	-	hypothetical protein	3'-5'-RNA exonuclease activity|0000175||IEA	NA
cds-WP_003687278.1	F9Z35_RS06850				3223.22	-0.0676317	0.0820879	0.823894	0.41	0.999986	NZ_WHPG01000004.1	254497	254887	-	endonuclease domain-containing protein	NA	NA
cds-WP_003687280.1	F9Z35_RS12805				203.102	-0.227356	0.236146	0.962777	0.335659	0.999986	NZ_WHPG01000004.1	255049	255217	-	glyoxalase	NA	NA
cds-WP_003687282.1	F9Z35_RS06855				195.405	-0.0137175	0.256287	0.0535238	0.957315	0.999986	NZ_WHPG01000004.1	255144	255429	-	VOC family protein	NA	NA
cds-WP_003687293.1	F9Z35_RS06880				8879.82	-0.233119	0.309874	0.752302	0.451869	0.999986	NZ_WHPG01000004.1	263814	264324	+	protein disulfide oxidoreductase	NA	NA
cds-WP_003687296.1	F9Z35_RS06890				17924.5	-0.104504	0.273647	0.381893	0.702541	0.999986	NZ_WHPG01000004.1	264664	265105	+	MarR family adhesin repressor NadR	NA	NA
cds-WP_003687298.1	F9Z35_RS06895				2160.96	-0.15221	0.197104	0.772232	0.439977	0.999986	NZ_WHPG01000004.1	265220	265721	+	4-hydroxyphenylacetate 3-monooxygenase, reductase component	NA	NA
cds-WP_003687300.1	F9Z35_RS06900				4597.41	-0.134263	0.181941	0.737946	0.460548	0.999986	NZ_WHPG01000004.1	265736	266432	+	nucleotidyltransferase family protein	NA	NA
cds-WP_003687306.1	F9Z35_RS06915				23351.5	0.0388264	0.118957	-0.326391	0.744129	0.999986	NZ_WHPG01000004.1	268860	269952	+	redox-regulated ATPase YchF	NA	GO:0005525
cds-WP_003687310.1	F9Z35_RS06925				12218.4	-0.0850053	0.259763	0.327241	0.743485	0.999986	NZ_WHPG01000004.1	270225	272100	+	acyltransferase family protein	GTP binding|0005525||IEA	GO:0016747
cds-WP_003687313.1	F9Z35_RS06930				14702.8	-0.0816488	0.0957036	0.853143	0.39358	0.999986	NZ_WHPG01000004.1	272161	273457	+	tyrosine--tRNA ligase	acyltransferase activity, transferring groups other than amino-acyl groups|0016747||IEA	GO:0006437
cds-WP_003687321.1	F9Z35_RS06955				4051.96	0.0504657	0.100482	-0.502236	0.615502	0.999986	NZ_WHPG01000004.1	281829	282324	+	signal peptidase II	tyrosine-tRNA ligase activity|0004831||IEA	GO:0006508
cds-WP_003687323.1	F9Z35_RS06975				2236.97	0.0252198	0.161769	-0.1559	0.876112	0.999986	NZ_WHPG01000004.1	284077	284737	-	HAD-IA family hydrolase	aspartic-type endopeptidase activity|0004190||IEA	GO:0008152
cds-WP_003687334.1	F9Z35_RS07015				635.947	-0.186821	0.180087	1.03739	0.299552	0.999986	NZ_WHPG01000004.1	291431	291635	+	oxidoreductase-like domain-containing protein	hydrolase activity|0016787||IEA	NA
cds-WP_003687335.1	F9Z35_RS07020				4237.68	-0.0499813	0.135652	0.368452	0.712536	0.999986	NZ_WHPG01000004.1	291929	292766	+	PHP domain-containing protein	NA	GO:0046872
cds-WP_003687345.1	F9Z35_RS07070				11868.9	-0.0937009	0.0936894	1.00012	0.317251	0.999986	NZ_WHPG01000004.1	304142	304985	-	class II glutamine amidotransferase	metal ion binding|0046872||IEA	GO:0006541
cds-WP_003687349.1	F9Z35_RS07080				3715.39	-0.127713	0.21852	0.584447	0.558919	0.999986	NZ_WHPG01000004.1	306882	307395	-	shikimate kinase	transferase activity|0016740||IEA	GO:0008652
cds-WP_003687357.1	F9Z35_RS07110				14735	0.0418405	0.111248	-0.3761	0.706843	0.999986	NZ_WHPG01000004.1	313932	316329	+	penicillin-binding protein 1A	magnesium ion binding|0000287||IEA	NA
cds-WP_003687358.1	F9Z35_RS07115				6706.28	-0.0873368	0.183263	0.476565	0.633672	0.999986	NZ_WHPG01000004.1	316448	317078	-	ribosome biogenesis GTP-binding protein YihA/YsxC	NA	GO:0042254
cds-WP_003687359.1	F9Z35_RS07120				10123.9	0.0055846	0.234772	-0.0237874	0.981022	0.999986	NZ_WHPG01000004.1	317284	317908	+	cytochrome c4	GTPase activity|0003924||IEA	NA
cds-WP_003687361.1	F9Z35_RS07130				9688.93	-0.0411972	0.103503	0.398029	0.690609	0.999986	NZ_WHPG01000004.1	320130	321318	+	c-type cytochrome biogenesis protein CcsB	NA	GO:0017004
cds-WP_003687363.1	F9Z35_RS07135				6611.69	0.0544897	0.114571	-0.475597	0.634362	0.999986	NZ_WHPG01000004.1	321433	322498	+	tRNA (adenosine(37)-N6)-threonylcarbamoyltransferase complex transferase subunit TsaD	heme binding|0020037||IEA	GO:0006400
cds-WP_003687365.1	F9Z35_RS07140				2933.98	0.0539028	0.222496	-0.242265	0.808575	0.999986	NZ_WHPG01000004.1	322542	323436	-	lysophospholipid acyltransferase family protein	NA	GO:0016740
cds-WP_003687379.1	F9Z35_RS07185				8360.59	0.0401482	0.144489	-0.277863	0.781117	0.999986	NZ_WHPG01000004.1	332812	333070	+	glutaredoxin 3	transferase activity|0016740||IEA	GO:0015036
cds-WP_003687381.1	F9Z35_RS07190				25863	0.220541	0.158631	-1.39028	0.164445	0.999986	NZ_WHPG01000004.1	333090	333534	+	protein-export chaperone SecB	disulfide oxidoreductase activity|0015036||IEA	NA
cds-WP_003687399.1	F9Z35_RS07235				959.277	0.168251	0.124624	-1.35007	0.176993	0.999986	NZ_WHPG01000004.1	341096	341444	+	hypothetical protein	NA	NA
cds-WP_003687400.1	F9Z35_RS07240				338.084	0.156728	0.220742	-0.710008	0.477699	0.999986	NZ_WHPG01000004.1	341457	341673	+	hypothetical protein	NA	NA
cds-WP_003687408.1	F9Z35_RS07275				3733.93	-0.0310714	0.107973	0.28777	0.773523	0.999986	NZ_WHPG01000004.1	345452	345968	+	DUF1543 domain-containing protein	NA	NA
cds-WP_003687423.1	F9Z35_RS07315				9380.33	-0.0977669	0.151713	0.64442	0.519303	0.999986	NZ_WHPG01000004.1	351107	352607	-	DegQ family serine endoprotease	NA	NA
cds-WP_003687424.1	F9Z35_RS07320				2624.8	-0.181791	0.108738	1.67182	0.0945607	0.999986	NZ_WHPG01000004.1	352744	353374	-	endonuclease III	NA	GO:0006281
cds-WP_003687428.1	F9Z35_RS07325				790.839	-0.0469879	0.120328	0.3905	0.696167	0.999986	NZ_WHPG01000004.1	353420	353834	-	YqaA family protein	DNA-(apurinic or apyrimidinic site) endonuclease activity|0003906||IEA	GO:0005886
cds-WP_003687434.1	F9Z35_RS07345				9997.22	-0.0754009	0.0933097	0.808071	0.41905	0.999986	NZ_WHPG01000004.1	357304	358129	-	transporter associated domain-containing protein	NA	NA
cds-WP_003687436.1	F9Z35_RS07355				11506.1	-0.0821624	0.0947337	0.867298	0.385779	0.999986	NZ_WHPG01000004.1	358764	359700	+	hydroxymethylbilane synthase	NA	GO:0006779
cds-WP_003687439.1	F9Z35_RS07385				17173	-0.0412717	0.0775415	0.532254	0.59455	0.999986	NZ_WHPG01000004.1	363026	364400	-	DEAD/DEAH box helicase	hydroxymethylbilane synthase activity|0004418||IEA	GO:0004386
cds-WP_003687442.1	F9Z35_RS07395				60.4062	0.0276153	0.346883	-0.0796099	0.936548	0.999986	NZ_WHPG01000004.1	365806	366046	+	Fis family transcriptional regulator	helicase activity|0004386||IEA	NA
cds-WP_003687445.1	F9Z35_RS07400				1098.82	-0.0199234	0.158396	0.125782	0.899905	0.999986	NZ_WHPG01000004.1	366048	366585	+	crossover junction endodeoxyribonuclease RuvC	NA	GO:0006310
cds-WP_003687455.1	F9Z35_RS12850				110.716	0.131092	0.322985	-0.405878	0.684832	0.999986	NZ_WHPG01000004.1	373626	373965	-	hypothetical protein	crossover junction DNA endonuclease activity|0008821||IEA	NA
cds-WP_003687462.1	F9Z35_RS07465				123.262	0.147546	0.336054	-0.439056	0.660621	0.999986	NZ_WHPG01000004.1	374791	375331	-	hypothetical protein	NA	NA
cds-WP_003687474.1	F9Z35_RS07495				48440.5	-0.119462	0.118231	1.01042	0.312296	0.999986	NZ_WHPG01000004.1	379798	380548	-	tRNA (guanosine(37)-N1)-methyltransferase TrmD	NA	GO:0008033
cds-WP_003687476.1	F9Z35_RS07505				9261.69	-0.135385	0.160029	0.846004	0.397551	0.999986	NZ_WHPG01000004.1	381072	381318	-	30S ribosomal protein S16	tRNA (guanine(37)-N1)-methyltransferase activity|0052906||IEA	GO:0006412
cds-WP_003687478.1	F9Z35_RS07515				13673.7	-0.0289457	0.222392	0.130156	0.896443	0.999986	NZ_WHPG01000004.1	383903	385310	-	two-component system sensor histidine kinase MisS	structural constituent of ribosome|0003735||IEA	NA
cds-WP_003687481.1	F9Z35_RS07530				772.97	-0.0870556	0.144166	0.603858	0.545938	0.999986	NZ_WHPG01000004.1	387993	388347	-	DUF2069 domain-containing protein	NA	NA
cds-WP_003687486.1	F9Z35_RS07545				6166.88	0.0163187	0.168384	-0.0969137	0.922795	0.999986	NZ_WHPG01000004.1	389790	390477	-	Sec-independent protein translocase protein TatB	NA	GO:0015031
cds-WP_003687490.1	F9Z35_RS07555				3892.26	-0.0524528	0.168803	0.310733	0.756004	0.999986	NZ_WHPG01000004.1	390730	391054	-	histidine triad nucleotide-binding protein	NA	NA
cds-WP_003687491.1	F9Z35_RS07560				3607.91	-0.027307	0.191819	0.142358	0.886797	0.999986	NZ_WHPG01000004.1	391127	391451	-	phosphoribosyl-ATP diphosphatase	NA	GO:0000105
cds-WP_003687494.1	F9Z35_RS07580				12066.8	-0.00334528	0.129556	0.0258211	0.9794	0.999986	NZ_WHPG01000004.1	394769	395036	+	preprotein translocase subunit YajC	phosphoribosyl-ATP diphosphatase activity|0004636||IEA	GO:0009306
cds-WP_003687497.1	F9Z35_RS07590				18491.2	-0.043207	0.119726	0.360882	0.718187	0.999986	NZ_WHPG01000004.1	397103	398039	+	protein translocase subunit SecF	protein-transporting ATPase activity|0015450||IEA	GO:0043952
cds-WP_003687503.1	F9Z35_RS07620				8400.81	-0.0418031	0.120613	0.346589	0.7289	0.999986	NZ_WHPG01000004.1	401213	402101	+	ABC transporter permease subunit	protein-transporting ATPase activity|0015450||IEA	GO:0055085
cds-WP_003687505.1	F9Z35_RS07625				7221.36	0.0900413	0.143767	-0.626301	0.531118	0.999986	NZ_WHPG01000004.1	402227	403523	+	FAD-binding oxidoreductase	NA	GO:0016491
cds-WP_003687507.1	F9Z35_RS07630				30584.2	-0.166566	0.150395	1.10753	0.268065	0.999986	NZ_WHPG01000004.1	403616	404921	-	ammonium transporter	oxidoreductase activity|0016491||IEA	GO:0072488
cds-WP_003687508.1	F9Z35_RS07635				31373.8	-0.0891571	0.134185	0.664436	0.506411	0.999986	NZ_WHPG01000004.1	405536	406796	-	transcription termination factor Rho	ammonium transmembrane transporter activity|0008519||IEA	GO:0006353
cds-WP_003687512.1	F9Z35_RS07650				2900.43	0.022797	0.106425	-0.214206	0.830386	0.999986	NZ_WHPG01000004.1	410533	411355	+	pyruvate, water dikinase regulatory protein	helicase activity|0004386||IEA	GO:0006468
cds-WP_003687514.1	F9Z35_RS07655				1474.01	0.0456261	0.111934	-0.407617	0.683555	0.999986	NZ_WHPG01000004.1	411440	412103	-	HAD family hydrolase	protein serine/threonine kinase activity|0004674||IEA	GO:0016787
cds-WP_003687524.1	F9Z35_RS07680				14710.9	0.00194064	0.154796	-0.0125367	0.989997	0.999986	NZ_WHPG01000004.1	416501	417032	+	gamma carbonic anhydrase family protein	hydrolase activity|0016787||IEA	GO:0046872
cds-WP_003687532.1	F9Z35_RS07690				2230.79	-0.0531215	0.109306	0.485988	0.626976	0.999986	NZ_WHPG01000004.1	418901	419297	-	phosphoribosyl-AMP cyclohydrolase	metal ion binding|0046872||IEA	GO:0000105
cds-WP_003687535.1	F9Z35_RS07700				6638.49	0.0213885	0.0915776	-0.233556	0.81533	0.999986	NZ_WHPG01000004.1	420107	420845	-	1-(5-phosphoribosyl)-5-[(5-phosphoribosylamino)methylideneamino]imidazole-4-carboxamide isomerase	phosphoribosyl-AMP cyclohydrolase activity|0004635||IEA	GO:0000105
cds-WP_003687537.1	F9Z35_RS07705				3562.02	7.30464e-05	0.137114	-0.000532743	0.999575	0.999986	NZ_WHPG01000004.1	420877	421516	-	imidazole glycerol phosphate synthase subunit HisH	1-(5-phosphoribosyl)-5-[(5-phosphoribosylamino)methylideneamino]imidazole-4-carboxamide isomerase activity|0003949||IEA	GO:0000105
cds-WP_003687550.1	F9Z35_RS07740				19298.8	0.0237216	0.157976	-0.150159	0.880639	0.999986	NZ_WHPG01000004.1	429176	430046	-	UTP--glucose-1-phosphate uridylyltransferase GalU	imidazoleglycerol-phosphate synthase activity|0000107||IEA	GO:0009225
cds-WP_003687551.1	F9Z35_RS07745				5547.03	-0.0322354	0.142691	0.225911	0.821271	0.999986	NZ_WHPG01000004.1	430073	430673	-	RdgB/HAM1 family non-canonical purine NTP pyrophosphatase	UTP:glucose-1-phosphate uridylyltransferase activity|0003983||IEA	GO:0006281
cds-WP_003687553.1	F9Z35_RS07755				31889.3	-0.013024	0.0831512	0.15663	0.875536	0.999986	NZ_WHPG01000004.1	431006	431540	-	inorganic diphosphatase	pyrophosphatase activity|0016462||IEA	NA
cds-WP_003687554.1	F9Z35_RS07760				2685.39	0.0077372	0.0857296	-0.0902513	0.928088	0.999986	NZ_WHPG01000004.1	431641	432100	-	dihydroneopterin triphosphate diphosphatase	NA	GO:0046656
cds-WP_003687564.1	F9Z35_RS07815				5600.04	-0.126736	0.082833	1.53002	0.126011	0.999986	NZ_WHPG01000004.1	438219	439050	-	symmetrical bis(5'-nucleosyl)-tetraphosphatase	dATP diphosphatase activity|0008828||IEA	GO:0008803
cds-WP_003687566.1	F9Z35_RS07820				3668.98	-0.0792528	0.111404	0.711397	0.476838	0.999986	NZ_WHPG01000004.1	439126	439516	-	RidA family protein	bis(5'-nucleosyl)-tetraphosphatase (symmetrical) activity|0008803||IEA	NA
cds-WP_003687577.1	F9Z35_RS07840				20735.9	0.0252089	0.134068	-0.18803	0.850853	0.999986	NZ_WHPG01000004.1	444469	445756	-	cell division protein ZipA C-terminal FtsZ-binding domain-containing protein	NA	GO:0090529
cds-WP_003687579.1	F9Z35_RS07845				1349.26	0.173357	0.18395	-0.942417	0.345979	0.999986	NZ_WHPG01000004.1	445949	446522	-	1,6-anhydro-N-acetylmuramyl-L-alanine amidase AmpD	NA	GO:0009253
cds-WP_003687581.1	F9Z35_RS07850				4894.51	-0.151052	0.186253	0.811007	0.417362	0.999986	NZ_WHPG01000004.1	446605	447601	+	endolytic transglycosylase MltG	N-acetylmuramoyl-L-alanine amidase activity|0008745||IEA	GO:0009252
cds-WP_003687582.1	F9Z35_RS07855				3351.48	-0.061699	0.1031	0.59844	0.549547	0.999986	NZ_WHPG01000004.1	447660	448281	+	dTMP kinase	lytic endotransglycosylase activity|0008932||IEA	GO:0015949
cds-WP_003687585.1	F9Z35_RS07860				42619.4	0.0699574	0.134808	-0.518942	0.603801	0.999986	NZ_WHPG01000004.1	448502	449783	+	malic enzyme	thymidylate kinase activity|0004798||IEA	NA
cds-WP_003687587.1	F9Z35_RS07870				7086.93	0.0234516	0.100166	-0.234128	0.814886	0.999986	NZ_WHPG01000004.1	450184	451216	+	tetraacyldisaccharide 4'-kinase	NA	GO:0009245
cds-WP_003687601.1	F9Z35_RS07960				6409.06	-0.027211	0.0929414	0.292776	0.769693	0.999986	NZ_WHPG01000004.1	460212	460689	-	6,7-dimethyl-8-ribityllumazine synthase	tetraacyldisaccharide 4'-kinase activity|0009029||IEA	GO:0000906
cds-WP_003687611.1	F9Z35_RS07985				1924.38	-0.166553	0.146671	1.13555	0.256144	0.999986	NZ_WHPG01000004.1	465850	466477	-	phosphoribosylanthranilate isomerase	6,7-dimethyl-8-ribityllumazine synthase activity|0000906||IEA	GO:0000162
cds-WP_003687613.1	F9Z35_RS07990				1452.77	-0.143756	0.20315	0.707637	0.479171	0.999986	NZ_WHPG01000004.1	466535	467027	-	transcription elongation factor GreB	phosphoribosylanthranilate isomerase activity|0004640||IEA	GO:0006354
cds-WP_003687616.1	F9Z35_RS08000				5415.77	-0.11552	0.148238	0.779288	0.43581	0.999986	NZ_WHPG01000004.1	468864	469362	-	CvpA family protein	transcription elongation factor activity|0003711||IEA	NA
cds-WP_003687619.1	F9Z35_RS08010				18004.8	-0.0587271	0.139967	0.419577	0.674795	0.999986	NZ_WHPG01000004.1	470408	471683	-	bifunctional tetrahydrofolate synthase/dihydrofolate synthase	NA	GO:0009396
cds-WP_003687622.1	F9Z35_RS08015				3272.26	-0.0400811	0.138909	0.288542	0.772932	0.999986	NZ_WHPG01000004.1	471713	472154	-	protein YgfX	tetrahydrofolylpolyglutamate synthase activity|0004326||IEA	NA
cds-WP_003687624.1	F9Z35_RS08020				4609.49	0.00663854	0.15295	-0.0434033	0.96538	0.999986	NZ_WHPG01000004.1	472158	472518	-	hypothetical protein	NA	NA
cds-WP_003687630.1	F9Z35_RS08035				6864.4	-0.0829876	0.142954	0.580517	0.561566	0.999986	NZ_WHPG01000004.1	473926	474496	-	GTP pyrophosphokinase	NA	NA
cds-WP_003687637.1	F9Z35_RS08050				10430.4	0.101358	0.201206	-0.503751	0.614436	0.999986	NZ_WHPG01000004.1	476277	477480	+	tryptophan synthase subunit beta	NA	GO:0000162
cds-WP_003687645.1	F9Z35_RS08070				15485.9	0.0785049	0.0755906	-1.03855	0.299013	0.999986	NZ_WHPG01000004.1	485011	485815	-	outer membrane protein assembly factor BamD	tryptophan synthase activity|0004834||IEA	NA
cds-WP_003687653.1	F9Z35_RS08095				1479	0.0271715	0.105158	-0.258387	0.796108	0.999986	NZ_WHPG01000004.1	489323	489803	+	LPS assembly lipoprotein LptE	NA	GO:0043165
cds-WP_003687654.1	F9Z35_RS08100				5422.21	0.0504011	0.13098	-0.384799	0.700386	0.999986	NZ_WHPG01000004.1	489804	490803	+	DNA polymerase III subunit delta	NA	GO:0006260
cds-WP_003687657.1	F9Z35_RS08115				9813.67	0.00529061	0.18865	-0.0280445	0.977627	0.999986	NZ_WHPG01000004.1	492024	492909	-	YicC/YloC family endoribonuclease	DNA-directed DNA polymerase activity|0003887||IEA	GO:0016788
cds-WP_003687659.1	F9Z35_RS08120				1270.47	0.0113374	0.15292	-0.0741391	0.9409	0.999986	NZ_WHPG01000004.1	493008	493485	+	TIGR00645 family protein	hydrolase activity, acting on ester bonds|0016788||IEA	NA
cds-WP_003687663.1	F9Z35_RS08130				4771.09	-0.147828	0.092893	1.59138	0.111524	0.999986	NZ_WHPG01000004.1	494768	496307	-	apolipoprotein N-acyltransferase	NA	GO:0006497
cds-WP_003687684.1	F9Z35_RS08210				39789.2	0.027834	0.119946	-0.232053	0.816497	0.999986	NZ_WHPG01000004.1	508484	510848	+	phenylalanine--tRNA ligase subunit beta	N-acyltransferase activity|0016410||IEA	GO:0006432
cds-WP_003687686.1	F9Z35_RS08215				4152.56	0.0312843	0.211377	-0.148002	0.882341	0.999986	NZ_WHPG01000004.1	510921	511224	+	integration host factor subunit alpha	phenylalanine-tRNA ligase activity|0004826||IEA	GO:0006310
cds-WP_003687689.1	F9Z35_RS08225				1291.88	0.155852	0.168761	-0.92351	0.355742	0.999986	NZ_WHPG01000004.1	511691	512177	+	FxsA family protein	DNA binding|0003677||IEA	NA
cds-WP_003687691.1	F9Z35_RS12870				170.181	0.129816	0.233902	-0.555003	0.578893	0.999986	NZ_WHPG01000004.1	512368	512593	+	hypothetical protein	NA	NA
cds-WP_003687694.1	F9Z35_RS08235				3259.59	0.0631527	0.119919	-0.52663	0.598451	0.999986	NZ_WHPG01000004.1	512810	514112	+	adenosylmethionine--8-amino-7-oxononanoate transaminase	NA	GO:0009102
cds-WP_003687699.1	F9Z35_RS08255				1188.89	-0.248393	0.292461	0.849319	0.395704	0.999986	NZ_WHPG01000004.1	515370	515778	+	hypothetical protein	adenosylmethionine-8-amino-7-oxononanoate transaminase activity|0004015||IEA	NA
cds-WP_003687701.1	F9Z35_RS08265				4918.01	0.0562363	0.169879	-0.331037	0.740616	0.999986	NZ_WHPG01000004.1	516842	517292	+	PTS IIA-like nitrogen regulatory protein PtsN	NA	GO:0006355
cds-WP_003687702.1	F9Z35_RS08270				14058.7	0.00389288	0.159805	-0.0243601	0.980565	0.999986	NZ_WHPG01000004.1	517295	518258	+	HPr(Ser) kinase/phosphatase	protein-N(PI)-phosphohistidine-sugar phosphotransferase activity|0008982||IEA	GO:0009401
cds-WP_003687703.1	F9Z35_RS08275				9466.12	-0.033138	0.122528	0.270453	0.786812	0.999986	NZ_WHPG01000004.1	518238	519093	+	RNase adapter RapZ	protein serine/threonine kinase activity|0004674||IEA	GO:0005524
cds-WP_003687704.1	F9Z35_RS08280				5904.01	-0.0949368	0.137978	0.688056	0.491417	0.999986	NZ_WHPG01000004.1	519173	520115	+	ribosome biogenesis GTPase YlqF	ATP binding|0005524||IEA	GO:0042254
cds-WP_003687706.1	F9Z35_RS08290				19442	0.0465302	0.120858	-0.384998	0.700239	0.999986	NZ_WHPG01000004.1	521001	522675	+	DNA repair protein RecN	GTPase activity|0003924||IEA	GO:0006281
cds-WP_003687708.1	F9Z35_RS08305				1329.44	0.107411	0.164412	-0.653303	0.513561	0.999986	NZ_WHPG01000004.1	523419	525039	-	FAD-dependent 5-carboxymethylaminomethyl-2-thiouridine(34) oxidoreductase MnmC	ATP binding|0005524||IEA	GO:0016645
cds-WP_003687709.1	F9Z35_RS08310				2906.01	0.0205034	0.152154	-0.134755	0.892806	0.999986	NZ_WHPG01000004.1	525158	525527	+	DUF971 domain-containing protein	oxidoreductase activity, acting on the CH-NH group of donors|0016645||IEA	NA
cds-WP_003687710.1	F9Z35_RS08315				7050.7	-0.00422944	0.161907	0.0261227	0.97916	0.999986	NZ_WHPG01000004.1	525569	526307	+	bifunctional demethylmenaquinone methyltransferase/2-methoxy-6-polyprenyl-1,4-benzoquinol methylase UbiE	NA	GO:0008168
cds-WP_003687713.1	F9Z35_RS08325				1345.55	-0.266107	0.188165	1.41422	0.157297	0.999986	NZ_WHPG01000004.1	527133	527628	-	2-amino-4-hydroxy-6-hydroxymethyldihydropteridine diphosphokinase	methyltransferase activity|0008168||IEA	GO:0009396
cds-WP_003687714.1	F9Z35_RS08330				803.834	-0.194757	0.118222	1.64739	0.099478	0.999986	NZ_WHPG01000004.1	527637	528012	-	SirB2 family protein	2-amino-4-hydroxy-6-hydroxymethyldihydropteridine diphosphokinase activity|0003848||IEA	NA
cds-WP_003687717.1	F9Z35_RS08340				35029.1	-0.01905	0.158208	0.120411	0.904157	0.999986	NZ_WHPG01000004.1	528716	529010	-	RNA chaperone Hfq	NA	GO:0006355
cds-WP_003687718.1	F9Z35_RS08345				2922.54	-0.0183634	0.291106	0.0630816	0.949701	0.999986	NZ_WHPG01000004.1	529138	530077	-	serine hydrolase	RNA binding|0003723||IEA	GO:0030655
cds-WP_003687735.1	F9Z35_RS08395				192.483	0.0693451	0.221042	-0.313719	0.753734	0.999986	NZ_WHPG01000004.1	537921	538236	-	hypothetical protein	beta-lactamase activity|0008800||IEA	NA
cds-WP_003687738.1	F9Z35_RS08400				5257.86	0.106084	0.125096	-0.84802	0.396427	0.999986	NZ_WHPG01000004.1	538372	539224	+	diaminopimelate epimerase	NA	GO:0009089
cds-WP_003687740.1	F9Z35_RS08405				3108.59	0.0713311	0.126455	-0.564083	0.572698	0.999986	NZ_WHPG01000004.1	539220	539826	+	hypothetical protein	diaminopimelate epimerase activity|0008837||IEA	NA
cds-WP_003687742.1	F9Z35_RS08410				62566.3	-0.0433039	0.446112	0.0970694	0.922671	0.999986	NZ_WHPG01000004.1	540021	540954	+	cysteine synthase A	NA	GO:0006535
cds-WP_003687747.1	F9Z35_RS08420				411.011	-0.198723	0.207499	0.957703	0.338213	0.999986	NZ_WHPG01000004.1	542215	542365	+	hypothetical protein	cysteine synthase activity|0004124||IEA	NA
cds-WP_003687751.1	F9Z35_RS08435				30504.3	0.06636	0.0966932	-0.686294	0.492528	0.999986	NZ_WHPG01000004.1	543965	545759	-	translation elongation factor 4	NA	GO:0003924
cds-WP_003687752.1	F9Z35_RS08440				4781.44	0.0221386	0.0980323	-0.22583	0.821334	0.999986	NZ_WHPG01000004.1	545900	546602	-	5'-methylthioadenosine/adenosylhomocysteine nucleosidase	GTPase activity|0003924||IEA	GO:0009116
cds-WP_003687757.1	F9Z35_RS08455				3143.2	0.0889419	0.124997	-0.711553	0.476742	0.999986	NZ_WHPG01000004.1	548914	549265	+	PilZ domain-containing protein	adenosylhomocysteine nucleosidase activity|0008782||IEA	GO:0035438
cds-WP_003687762.1	F9Z35_RS08470				8791.73	-0.106196	0.165011	0.643569	0.519855	0.999986	NZ_WHPG01000004.1	550390	550702	+	Grx4 family monothiol glutaredoxin	cyclic-di-GMP binding|0035438||IEA	GO:0009055
cds-WP_003687768.1	F9Z35_RS08500				3669.44	-0.00983225	0.145096	0.0677639	0.945974	0.999986	NZ_WHPG01000004.1	553438	554407	+	restriction endonuclease subunit S	electron transfer activity|0009055||IEA	GO:0006304
cds-WP_003687769.1	F9Z35_RS08505				1750.76	0.0840111	0.129221	-0.650134	0.515605	0.999986	NZ_WHPG01000004.1	554688	555111	+	protein Gly1ORF1	DNA binding|0003677||IEA	NA
cds-WP_003687770.1	F9Z35_RS08510				2596.85	-0.0373098	0.152398	0.244818	0.806597	0.999986	NZ_WHPG01000004.1	555128	555893	+	uroporphyrinogen-III synthase	NA	GO:0006780
cds-WP_003687772.1	F9Z35_RS08515				17782.7	0.0325951	0.088747	-0.36728	0.71341	0.999986	NZ_WHPG01000004.1	555904	557239	+	uroporphyrinogen-III C-methyltransferase	uroporphyrinogen-III synthase activity|0004852||IEA	NA
cds-WP_003687776.1	F9Z35_RS08535				10672.6	-0.00777624	0.198966	0.0390832	0.968824	0.999986	NZ_WHPG01000004.1	561544	562582	-	restriction endonuclease PLD domain-containing protein	NA	NA
cds-WP_003687777.1	F9Z35_RS08540				15005.7	-0.0515166	0.170086	0.302886	0.761977	0.999986	NZ_WHPG01000004.1	562578	563703	-	DNA cytosine methyltransferase	NA	GO:0006304
cds-WP_003687781.1	F9Z35_RS08560				2691.13	-0.0033333	0.090107	0.0369926	0.970491	0.999986	NZ_WHPG01000004.1	566332	566692	-	rhodanese-like domain-containing protein	DNA (cytosine-5-)-methyltransferase activity|0003886||IEA	NA
cds-WP_003687787.1	F9Z35_RS08580				9037.26	-0.0945682	0.312621	0.302501	0.76227	0.999986	NZ_WHPG01000004.1	572419	573136	+	amino acid ABC transporter permease	NA	GO:0006865
cds-WP_003687790.1	F9Z35_RS08585				12274.6	-0.0770177	0.207299	0.371529	0.710244	0.999986	NZ_WHPG01000004.1	573145	573901	+	amino acid ABC transporter ATP-binding protein	ATPase-coupled transmembrane transporter activity|0042626||IEA	GO:0005524
cds-WP_003687796.1	F9Z35_RS08595				10073.4	-0.247108	0.120504	2.05062	0.0403036	0.999986	NZ_WHPG01000004.1	575506	576016	-	peptidylprolyl isomerase	ATP binding|0005524||IEA	GO:0000413
cds-WP_003687802.1	F9Z35_RS08620				2678.73	-0.100578	0.111611	0.901152	0.367508	0.999986	NZ_WHPG01000004.1	578405	578984	-	aminoacyl-tRNA hydrolase	peptidyl-prolyl cis-trans isomerase activity|0003755||IEA	GO:0006412
cds-WP_003687804.1	F9Z35_RS08625				620.365	-0.129713	0.136447	0.950654	0.34178	0.999986	NZ_WHPG01000004.1	579036	579315	-	RnfH family protein	aminoacyl-tRNA hydrolase activity|0004045||IEA	NA
cds-WP_003687806.1	F9Z35_RS08635				61156.7	-0.0335269	0.107701	0.311297	0.755575	0.999986	NZ_WHPG01000004.1	579960	581928	-	ATP-dependent zinc metalloprotease FtsH	NA	GO:0006508
cds-WP_003687809.1	F9Z35_RS08650				19098.9	0.1024	0.103139	-0.992829	0.320793	0.999986	NZ_WHPG01000004.1	583189	584191	+	porphobilinogen synthase	metalloendopeptidase activity|0004222||IEA	GO:0033014
cds-WP_003687816.1	F9Z35_RS08665				8689.12	0.362554	0.175145	-2.07002	0.0384501	0.999986	NZ_WHPG01000004.1	586584	587250	+	NAD(P)H-dependent oxidoreductase	catalytic activity|0003824||IEA	NA
cds-WP_003687817.1	F9Z35_RS08670				6322.33	-0.00890847	0.096231	0.0925738	0.926242	0.999986	NZ_WHPG01000004.1	587304	588063	-	pseudouridine synthase	NA	GO:0009982
cds-WP_003687818.1	F9Z35_RS08675				6410.46	-0.0446816	0.111755	0.399818	0.68929	0.999986	NZ_WHPG01000004.1	588087	588978	-	NAD(+) kinase	pseudouridine synthase activity|0009982||IEA	GO:0006741
cds-WP_003687823.1	F9Z35_RS08700				11795.9	0.00732584	0.160531	-0.0456351	0.963601	0.999986	NZ_WHPG01000004.1	592190	593570	-	sodium-coupled multidrug efflux MATE transporter NorM	NAD+ kinase activity|0003951||IEA	NA
cds-WP_003687826.1	F9Z35_RS08705				33850.5	0.00836799	0.0834977	-0.100218	0.920171	0.999986	NZ_WHPG01000004.1	593906	595058	+	ATP phosphoribosyltransferase regulatory subunit	NA	GO:0000105
cds-WP_003687832.1	F9Z35_RS08720				9689.29	0.04337	0.117026	-0.370601	0.710935	0.999986	NZ_WHPG01000004.1	597750	598398	+	adenylate kinase	NA	GO:0006139
cds-WP_003687835.1	F9Z35_RS08725				9934.01	0.0171683	0.0944466	-0.181778	0.855757	0.999986	NZ_WHPG01000004.1	598921	599662	+	orotidine-5'-phosphate decarboxylase	adenylate kinase activity|0004017||IEA	GO:0006207
cds-WP_003687836.1	F9Z35_RS08730				8368.12	-0.00873334	0.101229	0.0862729	0.93125	0.999986	NZ_WHPG01000004.1	599717	600680	+	ADP-heptose synthase	orotidine-5'-phosphate decarboxylase activity|0004590||IEA	NA
cds-WP_003687838.1	F9Z35_RS08735				10789.9	-0.074062	0.143161	0.517332	0.604924	0.999986	NZ_WHPG01000004.1	600743	601748	+	ADP-glyceromanno-heptose 6-epimerase	NA	GO:0009244
cds-WP_003687840.1	F9Z35_RS08740				6874.91	-0.0759233	0.139433	0.544516	0.586086	0.999986	NZ_WHPG01000004.1	601822	603367	+	type I restriction-modification system subunit M	ADP-glyceromanno-heptose 6-epimerase activity|0008712||IEA	GO:0006306
cds-WP_003687842.1	F9Z35_RS08745				3282.48	0.0228415	0.0945593	-0.241557	0.809123	0.999986	NZ_WHPG01000004.1	603482	604334	+	DNA damage-inducible protein D	site-specific DNA-methyltransferase (adenine-specific) activity|0009007||IEA	NA
cds-WP_003687847.1	F9Z35_RS08780				6473.49	0.0192776	0.153868	-0.125286	0.900297	0.999986	NZ_WHPG01000004.1	612433	613765	-	metalloprotease PmbA	NA	GO:0006508
cds-WP_003687855.1	F9Z35_RS08805				7451.75	0.164511	0.12732	-1.2921	0.196321	0.999986	NZ_WHPG01000004.1	618842	619166	+	hypothetical protein	metallopeptidase activity|0008237||IEA	NA
cds-WP_003687857.1	F9Z35_RS08810				1918.44	0.0303358	0.191781	-0.15818	0.874315	0.999986	NZ_WHPG01000004.1	619270	620224	-	PhoH family protein	NA	GO:0005524
cds-WP_003687863.1	F9Z35_RS08835				10402.1	-0.0816917	0.119488	0.68368	0.494178	0.999986	NZ_WHPG01000004.1	622358	622925	-	dCTP deaminase	ATP binding|0005524||IEA	GO:0009394
cds-WP_003687870.1	F9Z35_RS08845				20148.2	-0.0821372	0.149732	0.548562	0.583306	0.999986	NZ_WHPG01000004.1	623461	624361	-	recombination-associated protein RdgC	dCTP deaminase activity|0008829||IEA	NA
cds-WP_003687878.1	F9Z35_RS08865				230.529	0.280877	0.252749	-1.11129	0.266444	0.999986	NZ_WHPG01000004.1	628051	628708	-	C39 family peptidase	NA	NA
cds-WP_003687893.1	F9Z35_RS08915				6894.03	-0.00260592	0.097368	0.0267636	0.978648	0.999986	NZ_WHPG01000004.1	633726	634518	-	polyamine aminopropyltransferase	NA	NA
cds-WP_003687894.1	F9Z35_RS08925				10581.6	-0.0224681	0.107038	0.209908	0.833739	0.999986	NZ_WHPG01000004.1	634900	635692	+	3-methyl-2-oxobutanoate hydroxymethyltransferase	NA	GO:0015940
cds-WP_003687896.1	F9Z35_RS08930				9818.96	-0.0207739	0.101633	0.204401	0.83804	0.999986	NZ_WHPG01000004.1	635814	636651	+	pantoate--beta-alanine ligase	3-methyl-2-oxobutanoate hydroxymethyltransferase activity|0003864||IEA	GO:0015940
cds-WP_003687900.1	F9Z35_RS08960				38838.1	-0.0433803	0.0944697	0.459198	0.646092	0.999986	NZ_WHPG01000004.1	640730	641714	+	ribose-phosphate pyrophosphokinase	pantoate-beta-alanine ligase activity|0004592||IEA	GO:0006015
cds-WP_003687901.1	F9Z35_RS08965				43511	-0.0474266	0.131817	0.359792	0.719003	0.999986	NZ_WHPG01000004.1	641780	642353	+	50S ribosomal protein L25/general stress protein Ctc	magnesium ion binding|0000287||IEA	GO:0006412
cds-WP_003687902.1	F9Z35_RS08970				5469.09	-0.0133044	0.172697	0.0770385	0.938593	0.999986	NZ_WHPG01000004.1	642478	643648	-	D-alanyl-D-alanine carboxypeptidase family protein	structural constituent of ribosome|0003735||IEA	GO:0008236
cds-WP_003687904.1	F9Z35_RS08975				24125.9	0.0234365	0.0856625	-0.273591	0.784399	0.999986	NZ_WHPG01000004.1	643796	645323	+	threonine ammonia-lyase, biosynthetic	serine-type peptidase activity|0008236||IEA	GO:0009097
cds-WP_003687908.1	F9Z35_RS09000				353.063	0.151547	0.183635	-0.825263	0.409223	0.999986	NZ_WHPG01000004.1	648620	648953	+	hypothetical protein	L-threonine ammonia-lyase activity|0004794||IEA	NA
cds-WP_003687909.1	F9Z35_RS09005				17728.1	0.0246215	0.14175	-0.173696	0.862104	0.999986	NZ_WHPG01000004.1	649282	649792	+	isoprenylcysteine carboxyl methyltransferase family protein	NA	NA
cds-WP_003687928.1	F9Z35_RS09085				266.422	0.016386	0.2971	-0.0551532	0.956016	0.999986	NZ_WHPG01000004.1	661967	662237	-	hypothetical protein	NA	NA
cds-WP_003687963.1	F9Z35_RS09150				4037.06	-0.0390216	0.123557	0.315817	0.752141	0.999986	NZ_WHPG01000004.1	667842	668256	-	hypothetical protein	NA	NA
cds-WP_003687965.1	F9Z35_RS09155				4274.05	-0.062885	0.134791	0.466537	0.640831	0.999986	NZ_WHPG01000004.1	668252	668714	-	helix-turn-helix transcriptional regulator	NA	GO:0003677
cds-WP_003687967.1	F9Z35_RS09160				4225.12	-0.0376645	0.141383	0.266401	0.78993	0.999986	NZ_WHPG01000004.1	668730	669168	-	hypothetical protein	DNA binding|0003677||IEA	NA
cds-WP_003687969.1	F9Z35_RS09165				5180.57	-0.0434171	0.147862	0.293633	0.769038	0.999986	NZ_WHPG01000004.1	669280	669997	-	LexA family transcriptional regulator	NA	NA
cds-WP_003687971.1	F9Z35_RS09170				24.4575	0.0257613	0.530828	-0.0485304	0.961294	0.999986	NZ_WHPG01000004.1	670065	670302	+	Cro/CI family transcriptional regulator	NA	NA
cds-WP_003687981.1	F9Z35_RS00410				4.88322	0.253637	1.16089	-0.218485	0.827052	0.999986	NZ_WHPG01000002.1	46279	46585	+	nuclease domain-containing protein	NA	NA
cds-WP_003687989.1	F9Z35_RS00435				55.2914	0.228794	0.387744	-0.590063	0.555148	0.999986	NZ_WHPG01000002.1	48257	48500	+	hypothetical protein	NA	NA
cds-WP_003687994.1	F9Z35_RS12540				325.959	0.118464	0.211666	-0.559676	0.5757	0.999986	NZ_WHPG01000002.1	61453	62191	+	hypothetical protein	NA	NA
cds-WP_003688002.1	F9Z35_RS00505				735.605	-0.279719	0.193185	1.44793	0.147636	0.999986	NZ_WHPG01000002.1	66391	66559	-	hypothetical protein	NA	NA
cds-WP_003688020.1	F9Z35_RS00580				1368.47	-0.0155111	0.254211	0.0610166	0.951346	0.999986	NZ_WHPG01000002.1	79664	79988	-	hypothetical protein	NA	NA
cds-WP_003688061.1	F9Z35_RS03800				28650.5	0.0556136	0.132828	-0.418689	0.675444	0.999986	NZ_WHPG01000003.1	43168	44617	-	decarboxylating NADP(+)-dependent phosphogluconate dehydrogenase	NA	GO:0006098
cds-WP_003688065.1	F9Z35_RS03790				2194.74	0.0487044	0.127513	-0.381957	0.702493	0.999986	NZ_WHPG01000003.1	41344	41794	-	CopD family copper resistance protein	phosphogluconate dehydrogenase (decarboxylating) activity|0004616||IEA	NA
cds-WP_003688067.1	F9Z35_RS03785				4061.72	-0.071576	0.104682	0.683747	0.494135	0.999986	NZ_WHPG01000003.1	40337	41312	-	TerC family protein	NA	GO:0016020
cds-WP_003688069.1	F9Z35_RS03775				13675.3	0.0447829	0.116558	-0.384211	0.700822	0.999986	NZ_WHPG01000003.1	38719	39973	-	UDP-N-acetylglucosamine 1-carboxyvinyltransferase	NA	GO:0009252
cds-WP_003688074.1	F9Z35_RS03760				7524.05	0.0265186	0.0787001	-0.336958	0.736149	0.999986	NZ_WHPG01000003.1	36135	37053	+	permease-like cell division protein FtsX	UDP-N-acetylglucosamine 1-carboxyvinyltransferase activity|0008760||IEA	GO:0000910
cds-WP_003688077.1	F9Z35_RS03750				4473.17	0.101796	0.113103	-0.900025	0.368107	0.999986	NZ_WHPG01000003.1	34812	35295	+	TlpA disulfide reductase family protein	NA	GO:0016491
cds-WP_003688080.1	F9Z35_RS03730				1003.04	0.037819	0.15127	-0.25001	0.80258	0.999986	NZ_WHPG01000003.1	31756	32152	-	hypothetical protein	oxidoreductase activity|0016491||IEA	NA
cds-WP_003688081.1	F9Z35_RS03725				1851.2	-0.0327966	0.104711	0.313211	0.75412	0.999986	NZ_WHPG01000003.1	31261	31753	-	GNAT family N-acetyltransferase	NA	GO:0008080
cds-WP_003688085.1	F9Z35_RS03720				10203.9	0.0154377	0.105998	-0.145642	0.884204	0.999986	NZ_WHPG01000003.1	28391	30986	+	DNA mismatch repair protein MutS	N-acetyltransferase activity|0008080||IEA	GO:0006298
cds-WP_003688087.1	F9Z35_RS03715				28667.6	0.184716	0.222938	-0.828553	0.407358	0.999986	NZ_WHPG01000003.1	26953	27958	-	type I glyceraldehyde-3-phosphate dehydrogenase	ATP binding|0005524||IEA	GO:0006094
cds-WP_003688090.1	F9Z35_RS03710				2564.97	0.0591149	0.0811511	-0.728454	0.466336	0.999986	NZ_WHPG01000003.1	26121	26802	+	tRNA (N6-threonylcarbamoyladenosine(37)-N6)-methyltransferase TrmO	NA	GO:0006400
cds-WP_003688094.1	F9Z35_RS03700				21820.2	0.0342352	0.148237	-0.230949	0.817355	0.999986	NZ_WHPG01000003.1	24021	24990	-	lipopolysaccharide heptosyltransferase I	S-adenosylmethionine-dependent methyltransferase activity|0008757||IEA	GO:0009244
cds-WP_003688098.1	F9Z35_RS03690				35148.9	0.0303436	0.114	-0.266172	0.790106	0.999986	NZ_WHPG01000003.1	22100	23036	-	electron transfer flavoprotein subunit alpha/FixB family protein	lipopolysaccharide heptosyltransferase activity|0008920||IEA	GO:0009055
cds-WP_003688109.1	F9Z35_RS03665				1423.4	0.208935	0.169813	-1.23038	0.218554	0.999986	NZ_WHPG01000003.1	18464	18980	-	hypothetical protein	electron transfer activity|0009055||IEA	NA
cds-WP_003688111.1	F9Z35_RS03660				1433.21	0.0290443	0.186995	-0.155321	0.876568	0.999986	NZ_WHPG01000003.1	17872	18313	+	surface-adhesin E family protein	NA	NA
cds-WP_003688115.1	F9Z35_RS03645				1111.94	0.0587355	0.113235	-0.518706	0.603966	0.999986	NZ_WHPG01000003.1	16868	17456	+	sigma-70 family RNA polymerase sigma factor	NA	GO:0006352
cds-WP_003688127.1	F9Z35_RS03615				9470.49	-0.0187285	0.152992	0.122415	0.90257	0.999986	NZ_WHPG01000003.1	11850	12954	-	peptide chain release factor 2	DNA binding|0003677||IEA	NA
cds-WP_003688130.1	F9Z35_RS03605				6434.61	-0.0462175	0.130421	0.354372	0.72306	0.999986	NZ_WHPG01000003.1	9625	11083	+	MFS transporter	NA	NA
cds-WP_003688135.1	F9Z35_RS09320				12648.7	-0.113687	0.084245	1.34948	0.177183	0.999986	NZ_WHPG01000006.1	7751	9095	-	argininosuccinate synthase	NA	GO:0006526
cds-WP_003688139.1	F9Z35_RS09330				7143.31	-0.0214542	0.0963595	0.222647	0.82381	0.999986	NZ_WHPG01000006.1	10059	11046	+	S49 family peptidase	argininosuccinate synthase activity|0004055||IEA	NA
cds-WP_003688166.1	F9Z35_RS00625				199.905	-0.317879	0.370298	0.858441	0.390649	0.999986	NZ_WHPG01000002.1	84944	85139	-	YbdD/YjiX family protein	NA	NA
cds-WP_003688168.1	F9Z35_RS12090				2194.11	0.197578	0.296489	-0.666391	0.505161	0.999986	NZ_WHPG01000002.1	87733	88114	+	MliC family protein	NA	NA
cds-WP_003688173.1	F9Z35_RS00650				5767.3	0.028043	0.0881238	-0.318223	0.750316	0.999986	NZ_WHPG01000002.1	90613	91399	+	fimb protein	NA	NA
cds-WP_003688178.1	F9Z35_RS00665				5743.66	0.000347954	0.176408	-0.00197244	0.998426	0.999986	NZ_WHPG01000002.1	93339	94086	+	5'/3'-nucleotidase SurE	NA	GO:0008252
cds-WP_003688183.1	F9Z35_RS00675				3992.9	-0.0809326	0.0848278	0.954081	0.340043	0.999986	NZ_WHPG01000002.1	95598	96081	-	acyl-CoA thioesterase	nucleotidase activity|0008252||IEA	GO:0047617
cds-WP_003688187.1	F9Z35_RS00690				1878.97	0.0168531	0.119011	-0.14161	0.887388	0.999986	NZ_WHPG01000002.1	96468	96930	-	recombination regulator RecX	acyl-CoA hydrolase activity|0047617||IEA	GO:0006282
cds-WP_003688188.1	F9Z35_RS00695				3397.36	0.0186512	0.173843	-0.107288	0.914561	0.999986	NZ_WHPG01000002.1	97002	97713	-	phosphoglycolate phosphatase	NA	GO:0005975
cds-WP_003688192.1	F9Z35_RS00715				283.065	-0.0489864	0.251347	0.194895	0.845475	0.999986	NZ_WHPG01000002.1	100384	100594	+	4-oxalocrotonate tautomerase family protein	phosphoglycolate phosphatase activity|0008967||IEA	NA
cds-WP_003688215.1	F9Z35_RS00785				2392.57	0.125547	0.207134	-0.606114	0.544439	0.999986	NZ_WHPG01000002.1	112606	113230	+	lytic transglycosylase domain-containing protein	NA	GO:0016798
cds-WP_003688227.1	F9Z35_RS00810				30384.1	0.0694425	0.148198	-0.468579	0.63937	0.999986	NZ_WHPG01000002.1	118144	120124	-	transketolase	hydrolase activity, acting on glycosyl bonds|0016798||IEA	GO:0006098
cds-WP_003688230.1	F9Z35_RS00825				6490.1	0.0509827	0.145333	-0.350799	0.725739	0.999986	NZ_WHPG01000002.1	120657	122154	+	cytochrome c oxidase accessory protein CcoG	transketolase activity|0004802||IEA	GO:0008535
cds-WP_003688232.1	F9Z35_RS00830				2013.42	0.115614	0.18704	-0.618123	0.536494	0.999986	NZ_WHPG01000002.1	122156	122705	+	FixH family protein	molecular_function|0003674||IEA	NA
cds-WP_003688243.1	F9Z35_RS00885				3143.3	-0.0636589	0.24865	0.256018	0.797937	0.999986	NZ_WHPG01000002.1	130137	130518	+	helix-turn-helix transcriptional regulator	NA	GO:0003677
cds-WP_003688249.1	F9Z35_RS00910				298.826	-0.0826227	0.209822	0.393775	0.693747	0.999986	NZ_WHPG01000002.1	133492	133702	+	TraR/DksA family transcriptional regulator	DNA binding|0003677||IEA	NA
cds-WP_003688254.1	F9Z35_RS00945				80.0541	0.113281	0.343764	-0.329531	0.741754	0.999986	NZ_WHPG01000002.1	136629	136998	+	hypothetical protein	NA	NA
cds-WP_003688269.1	F9Z35_RS00975				3379.04	-0.00505966	0.109721	0.0461137	0.96322	0.999986	NZ_WHPG01000002.1	144794	145217	+	DUF721 domain-containing protein	NA	NA
cds-WP_003688275.1	F9Z35_RS00985				28884.3	-0.00281203	0.0878059	0.0320256	0.974452	0.999986	NZ_WHPG01000002.1	145499	146051	+	azurin	NA	GO:0005507
cds-WP_003688277.1	F9Z35_RS00995				1844.18	-0.0965057	0.11183	0.862967	0.388156	0.999986	NZ_WHPG01000002.1	146688	147309	+	glucose-6-phosphate 1-dehydrogenase	copper ion binding|0005507||IEA	NA
cds-WP_003688278.1	F9Z35_RS01000				5163.52	0.00876017	0.104394	-0.0839147	0.933124	0.999986	NZ_WHPG01000002.1	147421	148567	+	succinyl-diaminopimelate desuccinylase	NA	GO:0009089
cds-WP_003688296.1	F9Z35_RS01055				34151.9	0.0253039	0.279287	-0.0906019	0.927809	0.999986	NZ_WHPG01000002.1	157553	157820	-	hypothetical protein	succinyl-diaminopimelate desuccinylase activity|0009014||IEA	NA
cds-WP_003688300.1	F9Z35_RS01060				11512.9	0.238472	0.150488	-1.58466	0.113044	0.999986	NZ_WHPG01000002.1	158292	158775	+	peptidylprolyl isomerase	NA	NA
cds-WP_003688307.1	F9Z35_RS01070				1146.81	0.0527392	0.135568	-0.389025	0.697258	0.999986	NZ_WHPG01000002.1	159746	160217	-	DUF1841 family protein	NA	NA
cds-WP_003688314.1	F9Z35_RS01085				981.6	0.136287	0.179391	-0.759721	0.447421	0.999986	NZ_WHPG01000002.1	164208	164508	+	hypothetical protein	NA	NA
cds-WP_003688317.1	F9Z35_RS01090				43.0634	0.148699	0.547715	-0.27149	0.786014	0.999986	NZ_WHPG01000002.1	164507	164693	+	cbb3-type cytochrome oxidase assembly protein CcoS	NA	GO:0008535
cds-WP_003688327.1	F9Z35_RS01115				5594.99	-0.0776379	0.126087	0.615748	0.538061	0.999986	NZ_WHPG01000002.1	168159	168831	+	ribose-5-phosphate isomerase RpiA	NA	GO:0009052
cds-WP_003688329.1	F9Z35_RS01130				7299.66	0.0637291	0.169544	-0.375885	0.707003	0.999986	NZ_WHPG01000002.1	169749	170496	+	amino acid ABC transporter permease	ribose-5-phosphate isomerase activity|0004751||IEA	GO:0006865
cds-WP_003688331.1	F9Z35_RS01135				96.4199	-0.67539	0.409213	1.65046	0.0988485	0.999986	NZ_WHPG01000002.1	170682	170943	-	hypothetical protein	ATPase-coupled transmembrane transporter activity|0042626||IEA	NA
cds-WP_003688341.1	F9Z35_RS01170				9457.55	0.0696715	0.175087	-0.397925	0.690686	0.999986	NZ_WHPG01000002.1	178064	178529	+	universal stress protein	NA	GO:0005524
cds-WP_003688342.1	F9Z35_RS01175				2643.49	0.0163704	0.117633	-0.139165	0.889319	0.999986	NZ_WHPG01000002.1	178610	179339	+	ribonuclease PH	ATP binding|0005524||IEA	GO:0008033
cds-WP_003688344.1	F9Z35_RS01185				16588.4	-0.0952836	0.263632	0.361427	0.717781	0.999986	NZ_WHPG01000002.1	179540	180758	+	aspartate kinase	tRNA-specific ribonuclease activity|0004549||IEA	GO:0009089
cds-WP_003688351.1	F9Z35_RS01225				1381.18	0.0826899	0.242913	-0.34041	0.733548	0.999986	NZ_WHPG01000002.1	186160	187093	+	prolyl aminopeptidase	aspartate kinase activity|0004072||IEA	GO:0030163
cds-WP_003688359.1	F9Z35_RS01250				434.775	0.0879361	0.19116	-0.460013	0.645507	0.999986	NZ_WHPG01000002.1	191861	192350	-	DUF456 domain-containing protein	aminopeptidase activity|0004177||IEA	NA
cds-WP_003688367.1	F9Z35_RS01275				4083.12	0.0447317	0.0965872	-0.463122	0.643277	0.999986	NZ_WHPG01000002.1	194666	195818	+	elongation factor P maturation arginine rhamnosyltransferase EarP	NA	GO:0106361
cds-WP_003688371.1	F9Z35_RS01295				2954.7	0.0297623	0.13391	-0.222255	0.824115	0.999986	NZ_WHPG01000002.1	197527	198109	-	methionine biosynthesis protein MetW	protein-arginine rhamnosyltransferase activity|0106361||IEA	GO:0009086
cds-WP_003688377.1	F9Z35_RS01310				236.863	-0.444533	0.254621	1.74586	0.0808356	0.999986	NZ_WHPG01000002.1	199691	199817	-	type B 50S ribosomal protein L36	NA	GO:0006412
cds-WP_003688382.1	F9Z35_RS01325				181603	-0.33933	0.169716	1.9994	0.0455646	0.999986	NZ_WHPG01000002.1	201304	203581	+	5-methyltetrahydropteroyltriglutamate--homocysteine S-methyltransferase	structural constituent of ribosome|0003735||IEA	GO:0008652
cds-WP_003688387.1	F9Z35_RS01335				207965	0.159578	0.158418	-1.00733	0.313779	0.999986	NZ_WHPG01000002.1	203859	204597	+	redoxin family protein	5-methyltetrahydropteroyltriglutamate-homocysteine S-methyltransferase activity|0003871||IEA	GO:0016491
cds-WP_003688389.1	F9Z35_RS01340				19981.9	0.111915	0.258163	-0.433505	0.664648	0.999986	NZ_WHPG01000002.1	204845	206249	+	dihydrolipoyl dehydrogenase	oxidoreductase activity|0016491||IEA	NA
cds-WP_003688391.1	F9Z35_RS01345				73.9133	0.0226384	0.364674	-0.0620783	0.9505	0.999986	NZ_WHPG01000002.1	206265	206475	+	hypothetical protein	NA	NA
cds-WP_003688393.1	F9Z35_RS01350				8642.45	0.0108463	0.194965	-0.0556321	0.955635	0.999986	NZ_WHPG01000002.1	206535	206913	+	succinate dehydrogenase, cytochrome b556 subunit	NA	GO:0006099
cds-WP_003688395.1	F9Z35_RS01355				4948.31	-0.240969	0.142623	1.68955	0.091114	0.999986	NZ_WHPG01000002.1	206906	207248	+	succinate dehydrogenase, hydrophobic membrane anchor protein	succinate dehydrogenase activity|0000104||IEA	GO:0006099
cds-WP_003688397.1	F9Z35_RS01360				57689	-0.156912	0.0895124	1.75297	0.0796076	0.999986	NZ_WHPG01000002.1	207250	209014	+	succinate dehydrogenase flavoprotein subunit	succinate dehydrogenase activity|0000104||IEA	GO:0006099
cds-WP_003688398.1	F9Z35_RS01365				25299.9	-0.249072	0.195122	1.27649	0.201781	0.999986	NZ_WHPG01000002.1	209133	209841	+	succinate dehydrogenase iron-sulfur subunit	oxidoreductase activity, acting on the CH-CH group of donors|0016627||IEA	GO:0008177
cds-WP_003688400.1	F9Z35_RS01370				4703.51	-0.254116	0.151459	1.67779	0.0933881	0.999986	NZ_WHPG01000002.1	209844	210093	+	succinate dehydrogenase assembly factor 2	succinate dehydrogenase (ubiquinone) activity|0008177||IEA	NA
cds-WP_003688402.1	F9Z35_RS01380				57850.1	-0.204419	0.119958	1.70409	0.0883641	0.999986	NZ_WHPG01000002.1	210204	211488	+	citrate synthase	NA	GO:0006099
cds-WP_003688407.1	F9Z35_RS01400				2447.51	-0.217048	0.15315	1.41723	0.156416	0.999986	NZ_WHPG01000002.1	217615	217903	+	hypothetical protein	citrate (Si)-synthase activity|0004108||IEA	NA
cds-WP_003688410.1	F9Z35_RS01430				200.892	0.108429	0.194081	-0.558678	0.576382	0.999986	NZ_WHPG01000002.1	222480	222717	+	type II toxin-antitoxin system antitoxin FitA	NA	NA
cds-WP_003688418.1	F9Z35_RS01455				3689.54	0.113736	0.12786	-0.889542	0.373712	0.999986	NZ_WHPG01000002.1	226360	227902	+	MDR family MFS transporter	NA	GO:0055085
cds-WP_003688476.1	F9Z35_RS01475				14542.9	-0.106466	0.115016	0.92566	0.354623	0.999986	NZ_WHPG01000002.1	231899	232376	+	transcription elongation factor GreA	transmembrane transporter activity|0022857||IEA	GO:0032784
cds-WP_003688481.1	F9Z35_RS01495				482.683	0.271409	0.166121	-1.63381	0.1023	0.999986	NZ_WHPG01000002.1	234409	234592	+	hypothetical protein	DNA binding|0003677||IEA	NA
cds-WP_003688483.1	F9Z35_RS01500				2357.02	-0.35542	0.230949	1.53895	0.123816	0.999986	NZ_WHPG01000002.1	234652	235654	-	tRNA-dihydrouridine synthase	NA	NA
cds-WP_003688492.1	F9Z35_RS01525				1875.05	-0.14323	0.141875	1.00955	0.312711	0.999986	NZ_WHPG01000002.1	242535	242907	+	DUF2628 domain-containing protein	NA	NA
cds-WP_003688501.1	F9Z35_RS01540				153.552	-0.0775639	0.349526	0.221912	0.824383	0.999986	NZ_WHPG01000002.1	244947	245118	+	rubredoxin	NA	NA
cds-WP_003688513.1	F9Z35_RS01580				2799.14	-0.191148	0.224915	0.849866	0.395399	0.999986	NZ_WHPG01000002.1	250124	250607	-	GNAT family N-acetyltransferase	NA	GO:0008080
cds-WP_003688516.1	F9Z35_RS01585				10524.7	-0.0302651	0.12236	0.247345	0.804641	0.999986	NZ_WHPG01000002.1	250653	251790	-	5-(carboxyamino)imidazole ribonucleotide synthase	N-acetyltransferase activity|0008080||IEA	GO:0006189
cds-WP_003688519.1	F9Z35_RS01590				7820.19	-0.0622329	0.154141	0.403741	0.686404	0.999986	NZ_WHPG01000002.1	251806	252667	-	NgoMIV family type II restriction endonuclease	phosphoribosylaminoimidazole carboxylase activity|0004638||IEA	NA
cds-WP_003688528.1	F9Z35_RS01615				2288.18	0.062049	0.135291	-0.458635	0.646497	0.999986	NZ_WHPG01000002.1	257593	258238	-	DedA family protein	NA	NA
cds-WP_003688532.1	F9Z35_RS01625				1891.02	0.186804	0.177075	-1.05494	0.291453	0.999986	NZ_WHPG01000002.1	260119	260509	+	helix-turn-helix transcriptional regulator	NA	GO:0003677
cds-WP_003688536.1	F9Z35_RS01650				2055.49	0.0608596	0.240867	-0.252669	0.800524	0.999986	NZ_WHPG01000002.1	264678	264897	+	YdcH family protein	DNA binding|0003677||IEA	NA
cds-WP_003688538.1	F9Z35_RS01660				2428.92	-0.045153	0.276876	0.16308	0.870455	0.999986	NZ_WHPG01000002.1	266270	266519	+	hypothetical protein	NA	NA
cds-WP_003688540.1	F9Z35_RS01665				5279.24	0.210874	0.234343	-0.899853	0.368199	0.999986	NZ_WHPG01000002.1	266568	266901	+	hypothetical protein	NA	NA
cds-WP_003688545.1	F9Z35_RS01680				1850.15	0.0762948	0.138382	-0.551336	0.581403	0.999986	NZ_WHPG01000002.1	268603	268960	+	dihydroneopterin aldolase	NA	GO:0006760
cds-WP_003688546.1	F9Z35_RS01685				1249.04	0.0510724	0.161543	-0.316154	0.751886	0.999986	NZ_WHPG01000002.1	268993	269530	+	NUDIX hydrolase	dihydroneopterin aldolase activity|0004150||IEA	GO:0046872
cds-WP_003688548.1	F9Z35_RS01700				228.656	-0.0052963	0.184912	0.0286424	0.97715	0.999986	NZ_WHPG01000002.1	270134	270494	-	CrcB family protein	metal ion binding|0046872||IEA	GO:0016020
cds-WP_003688556.1	F9Z35_RS01740				6587.56	0.0921976	0.195807	-0.470861	0.63774	0.999986	NZ_WHPG01000002.1	279209	279872	+	YecA family protein	NA	NA
cds-WP_003688557.1	F9Z35_RS01745				3732.8	0.0724072	0.146432	-0.494476	0.62097	0.999986	NZ_WHPG01000002.1	279956	280808	-	prolipoprotein diacylglyceryl transferase	NA	GO:0009249
cds-WP_003688558.1	F9Z35_RS01750				5416.28	0.0574778	0.196308	-0.292795	0.769679	0.999986	NZ_WHPG01000002.1	280881	282012	-	M14-type cytosolic carboxypeptidase	phosphatidylglycerol-prolipoprotein diacylglyceryl transferase activity|0008961||IEA	NA
cds-WP_003688561.1	F9Z35_RS01765				4514.12	0.0155199	0.122579	-0.126611	0.899248	0.999986	NZ_WHPG01000002.1	283524	284193	-	HAD family hydrolase	NA	GO:0016311
cds-WP_003688563.1	F9Z35_RS01770				5830.83	0.0480682	0.0799876	-0.600945	0.547876	0.999986	NZ_WHPG01000002.1	284189	284858	-	DnaA regulatory inactivator Hda	phosphatase activity|0016791||IEA	NA
cds-WP_003688570.1	F9Z35_RS01785				4498.85	0.00113041	0.105441	-0.0107208	0.991446	0.999986	NZ_WHPG01000002.1	287120	287768	-	DUF799 domain-containing protein	NA	NA
cds-WP_003688574.1	F9Z35_RS01800				5704.15	0.0510522	0.129488	-0.394263	0.693387	0.999986	NZ_WHPG01000002.1	288978	289698	-	SDR family oxidoreductase	NA	NA
cds-WP_003688575.1	F9Z35_RS01805				7027.52	0.0419212	0.125997	-0.332715	0.739349	0.999986	NZ_WHPG01000002.1	289779	291093	-	hydroxysqualene dehydroxylase HpnE	NA	GO:0016491
cds-WP_003688576.1	F9Z35_RS01810				5671.84	-0.0319284	0.126748	0.251903	0.801116	0.999986	NZ_WHPG01000002.1	291167	292040	-	presqualene diphosphate synthase HpnD	oxidoreductase activity|0016491||IEA	GO:0016117
cds-WP_003688580.1	F9Z35_RS01835				7752.79	-0.00382654	0.0832755	0.0459504	0.96335	0.999986	NZ_WHPG01000002.1	295761	296103	+	ISC system 2Fe-2S type ferredoxin	geranylgeranyl-diphosphate geranylgeranyltransferase activity|0016767||IEA	GO:0016226
cds-WP_003688584.1	F9Z35_RS01845				8417.35	0.00525133	0.100153	-0.0524331	0.958184	0.999986	NZ_WHPG01000002.1	296915	297113	+	Fe-S cluster assembly protein IscX	NA	GO:0016226
cds-WP_003688587.1	F9Z35_RS01850				970.57	0.0210929	0.175638	-0.120093	0.90441	0.999986	NZ_WHPG01000002.1	297180	297582	-	RNA-binding S4 domain-containing protein	iron ion binding|0005506||IEA	GO:0003723
cds-WP_003688589.1	F9Z35_RS01860				6185.1	0.00757369	0.0895474	-0.0845775	0.932597	0.999986	NZ_WHPG01000002.1	298820	300131	+	tRNA lysidine(34) synthetase TilS	RNA binding|0003723||IEA	GO:0006400
cds-WP_003688593.1	F9Z35_RS01880				902.113	0.0612249	0.158358	-0.386623	0.699036	0.999986	NZ_WHPG01000002.1	301821	302127	+	DUF4124 domain-containing protein	ligase activity, forming carbon-nitrogen bonds|0016879||IEA	NA
cds-WP_003688594.1	F9Z35_RS01885				22754.9	0.00834917	0.0839146	-0.0994961	0.920744	0.999986	NZ_WHPG01000002.1	302188	303565	+	UDP-N-acetylmuramate:L-alanyl-gamma-D-glutamyl-meso-diaminopimelate ligase	NA	GO:0009252
cds-WP_003688598.1	F9Z35_RS01910				24309.9	-0.202631	0.0997347	2.0317	0.0421842	0.999986	NZ_WHPG01000002.1	306074	307934	-	dihydroxy-acid dehydratase	acid-amino acid ligase activity|0016881||IEA	GO:0009082
cds-WP_003688607.1	F9Z35_RS01930				1555.41	0.00869019	0.158806	-0.0547222	0.95636	0.999986	NZ_WHPG01000002.1	313198	313855	-	cytochrome b/b6 domain-containing protein	dihydroxy-acid dehydratase activity|0004160||IEA	GO:0009055
cds-WP_003688608.1	F9Z35_RS01935				948.534	0.220495	0.151794	-1.45259	0.146337	0.999986	NZ_WHPG01000002.1	313919	314810	+	NAD(P)H-hydrate dehydratase	electron transfer activity|0009055||IEA	GO:0052855
cds-WP_003688609.1	F9Z35_RS01940				91929.8	-0.062829	0.160321	0.391894	0.695136	0.999986	NZ_WHPG01000002.1	314926	316738	+	translational GTPase TypA	ADP-dependent NAD(P)H-hydrate dehydratase activity|0052855||IEA	GO:0006412
cds-WP_003688619.1	F9Z35_RS01980				202.937	-0.0957274	0.301054	0.317975	0.750504	0.999986	NZ_WHPG01000002.1	324366	324687	-	helix-turn-helix transcriptional regulator	GTP binding|0005525||IEA	GO:0003677
cds-WP_003688622.1	F9Z35_RS02000				12798.5	-0.133498	0.0801038	1.66656	0.0956024	0.999986	NZ_WHPG01000002.1	326454	327438	-	lipoyl synthase	DNA binding|0003677||IEA	GO:0009107
cds-WP_003688623.1	F9Z35_RS02005				4178.47	-0.0745869	0.0896171	0.832284	0.405249	0.999986	NZ_WHPG01000002.1	327430	328054	-	lipoyl(octanoyl) transferase LipB	lipoate synthase activity|0016992||IEA	GO:0009249
cds-WP_003688626.1	F9Z35_RS02020				7089.8	0.106126	0.185615	-0.571754	0.567488	0.999986	NZ_WHPG01000002.1	329692	330640	-	stomatin-like protein	lipoyl(octanoyl) transferase activity|0033819||IEA	GO:0034982
cds-WP_003688628.1	F9Z35_RS02030				1574.24	-0.00881655	0.106084	0.0831088	0.933765	0.999986	NZ_WHPG01000002.1	331142	331802	+	uracil-DNA glycosylase	NA	GO:0006284
cds-WP_003688633.1	F9Z35_RS02050				10436.9	0.0352132	0.193869	-0.181634	0.85587	0.999986	NZ_WHPG01000002.1	332731	333244	-	hypothetical protein	uracil DNA N-glycosylase activity|0004844||IEA	NA
cds-WP_003688636.1	F9Z35_RS02065				2681.42	0.153255	0.144956	-1.05726	0.290395	0.999986	NZ_WHPG01000002.1	335715	336087	-	Mth938-like domain-containing protein	NA	NA
cds-WP_003688638.1	F9Z35_RS02075				2513.61	-0.078036	0.121715	0.641139	0.521432	0.999986	NZ_WHPG01000002.1	337582	338017	+	hypothetical protein	NA	NA
cds-WP_003688640.1	F9Z35_RS02080				17564.2	0.114654	0.2947	-0.389052	0.697238	0.999986	NZ_WHPG01000002.1	338192	338462	-	HU family DNA-binding protein	NA	GO:0030261
cds-WP_003688644.1	F9Z35_RS02085				25441.7	-0.186773	0.174362	1.07118	0.284089	0.999986	NZ_WHPG01000002.1	338643	341106	-	endopeptidase La	DNA binding|0003677||IEA	GO:0006508
cds-WP_003688655.1	F9Z35_RS02110				8001.06	0.0726859	0.0948575	-0.766264	0.443519	0.999986	NZ_WHPG01000002.1	345446	346142	-	lipoprotein-releasing ABC transporter ATP-binding protein LolD	ATP-dependent peptidase activity|0004176||IEA	GO:0042953
cds-WP_003688659.1	F9Z35_RS02125				14765.6	0.0523693	0.233445	-0.224333	0.822499	0.999986	NZ_WHPG01000002.1	347607	347886	+	hypothetical protein	ATP binding|0005524||IEA	NA
cds-WP_003688664.1	F9Z35_RS02140				1847.53	0.13777	0.181731	-0.758096	0.448393	0.999986	NZ_WHPG01000002.1	350212	350587	-	arsenate reductase	NA	NA
cds-WP_003688675.1	F9Z35_RS02175				23794.4	-0.0667438	0.197443	0.338041	0.735332	0.999986	NZ_WHPG01000002.1	355761	356445	-	ribulose-phosphate 3-epimerase	NA	GO:0006098
cds-WP_003688677.1	F9Z35_RS02180				27987.3	0.0461803	0.237132	-0.194745	0.845593	0.999986	NZ_WHPG01000002.1	356590	357025	+	Spy/CpxP family protein refolding chaperone	D-ribulose-phosphate 3-epimerase activity|0004750||IEA	NA
cds-WP_003688678.1	F9Z35_RS02185				2954.22	0.0103011	0.237576	-0.0433593	0.965415	0.999986	NZ_WHPG01000002.1	357037	357901	-	ATP-binding protein	NA	NA
cds-WP_003688682.1	F9Z35_RS02200				2130.93	-0.0327239	0.151561	0.215912	0.829056	0.999986	NZ_WHPG01000002.1	361275	361932	+	response regulator transcription factor	NA	GO:0000160
cds-WP_003688683.1	F9Z35_RS02205				1212.37	0.165413	0.117739	-1.40491	0.160049	0.999986	NZ_WHPG01000002.1	362087	362996	-	autotransporter outer membrane beta-barrel domain-containing protein	DNA binding|0003677||IEA	GO:0046819
cds-WP_003688684.1	F9Z35_RS02225				1493.62	0.0819785	0.128489	-0.638019	0.523461	0.999986	NZ_WHPG01000002.1	364917	365403	-	5-(carboxyamino)imidazole ribonucleotide mutase	autotransporter activity|0015474||IEA	GO:0009152
cds-WP_003688686.1	F9Z35_RS02235				3371.34	0.0465269	0.161667	-0.287794	0.773504	0.999986	NZ_WHPG01000002.1	366163	366832	-	O-methyltransferase	phosphoribosylaminoimidazole carboxylase activity|0004638||IEA	GO:0032259
cds-WP_003688693.1	F9Z35_RS02255				7180.88	0.0209391	0.174746	-0.119826	0.904621	0.999986	NZ_WHPG01000002.1	371446	371782	+	YbaB/EbfC family nucleoid-associated protein	S-adenosylmethionine-dependent methyltransferase activity|0008757||IEA	GO:0008150
cds-WP_003688695.1	F9Z35_RS02260				24027.9	0.00754504	0.0756291	-0.0997637	0.920532	0.999986	NZ_WHPG01000002.1	372434	373481	-	recombinase RecA	DNA binding|0003677||IEA	GO:0006281
cds-WP_003688696.1	F9Z35_RS02265				3661.23	-0.0243518	0.148062	0.16447	0.869361	0.999986	NZ_WHPG01000002.1	373680	374445	+	type I 3-dehydroquinate dehydratase	DNA binding|0003677||IEA	GO:0009423
cds-WP_003688699.1	F9Z35_RS12180				166.339	-0.121694	0.367	0.331592	0.740197	0.999986	NZ_WHPG01000002.1	377706	377916	+	hypothetical protein	3-dehydroquinate dehydratase activity|0003855||IEA	NA
cds-WP_003688700.1	F9Z35_RS02280				742.829	-0.125726	0.3926	0.32024	0.748786	0.999986	NZ_WHPG01000002.1	377919	378216	+	hypothetical protein	NA	NA
cds-WP_003688701.1	F9Z35_RS02290				6720.7	-0.0537385	0.168875	0.318215	0.750322	0.999986	NZ_WHPG01000002.1	378507	379287	+	ferredoxin--NADP reductase	NA	GO:0004324
cds-WP_003688704.1	F9Z35_RS02300				2310.78	-0.0307146	0.209162	0.146846	0.883254	0.999986	NZ_WHPG01000002.1	380794	381058	+	hypothetical protein	ferredoxin-NADP+ reductase activity|0004324||IEA	NA
cds-WP_003688709.1	F9Z35_RS12620				15.5497	0.298777	0.584857	-0.510856	0.609452	0.999986	NZ_WHPG01000002.1	383002	383329	+	GPW/gp25 family protein	NA	NA
cds-WP_003688719.1	F9Z35_RS02360				20.9045	-0.144495	0.6241	0.231525	0.816907	0.999986	NZ_WHPG01000002.1	388007	388148	-	hypothetical protein	NA	NA
cds-WP_003688725.1	F9Z35_RS02375				21196.6	-0.056726	0.133445	0.425088	0.670773	0.999986	NZ_WHPG01000002.1	389422	391069	-	glucose-6-phosphate isomerase	NA	GO:0006094
cds-WP_003688727.1	F9Z35_RS02380				15398.6	-0.0473271	0.129116	0.366546	0.713958	0.999986	NZ_WHPG01000002.1	391294	392143	-	DNA-binding transcriptional regulator HexR	glucose-6-phosphate isomerase activity|0004347||IEA	NA
cds-WP_003688731.1	F9Z35_RS02390				9880.66	0.0405847	0.126103	-0.321838	0.747575	0.999986	NZ_WHPG01000002.1	393158	393854	-	6-phosphogluconolactonase	NA	GO:0006098
cds-WP_003688739.1	F9Z35_RS02415				61.2079	0.0492403	0.324075	-0.151941	0.879233	0.999986	NZ_WHPG01000002.1	398842	399028	-	hypothetical protein	6-phosphogluconolactonase activity|0017057||IEA	NA
cds-WP_003688773.1	F9Z35_RS02480				7823.83	0.042273	0.10389	-0.406904	0.684079	0.999986	NZ_WHPG01000002.1	412972	414574	-	class I SAM-dependent DNA methyltransferase	NA	GO:0008168
cds-WP_003688774.1	F9Z35_RS02485				2384.5	0.0834404	0.279225	-0.298828	0.765071	0.999986	NZ_WHPG01000002.1	414640	415483	-	hypothetical protein	methyltransferase activity|0008168||IEA	NA
cds-WP_003688780.1	F9Z35_RS02510				3587.09	-0.017809	0.0829528	0.214689	0.83001	0.999986	NZ_WHPG01000002.1	420703	422014	-	replication-associated recombination protein A	NA	GO:0006260
cds-WP_003688790.1	F9Z35_RS02550				15294.5	0.0689455	0.109603	-0.62905	0.529316	0.999986	NZ_WHPG01000002.1	429776	431186	+	threonine synthase	ATP binding|0005524||IEA	GO:0009088
cds-WP_003688791.1	F9Z35_RS02555				7369.29	0.0271636	0.0912553	-0.297666	0.765958	0.999986	NZ_WHPG01000002.1	431232	432027	+	hypothetical protein	threonine synthase activity|0004795||IEA	NA
cds-WP_003688801.1	F9Z35_RS02585				1406.78	-0.108108	0.128763	0.839585	0.401141	0.999986	NZ_WHPG01000002.1	439525	440203	-	DNA repair protein RadC	NA	GO:0006281
cds-WP_003688804.1	F9Z35_RS02590				9802.21	-0.00140082	0.164499	0.00851566	0.993206	0.999986	NZ_WHPG01000002.1	440325	441675	-	glutamate--cysteine ligase	DNA binding|0003677||IEA	GO:0006750
cds-WP_003688807.1	F9Z35_RS02600				1090.55	-0.162967	0.199408	0.817254	0.413783	0.999986	NZ_WHPG01000002.1	443430	443685	+	hypothetical protein	glutamate-cysteine ligase activity|0004357||IEA	NA
cds-WP_003688809.1	F9Z35_RS02610				18221.9	-0.0708874	0.12565	0.564166	0.572641	0.999986	NZ_WHPG01000002.1	444554	445826	+	DNA cytosine methyltransferase	NA	NA
cds-WP_003688815.1	F9Z35_RS02635				7440.64	-0.0161228	0.274883	0.0586534	0.953228	0.999986	NZ_WHPG01000002.1	448663	449449	-	inositol monophosphatase family protein	NA	GO:0006020
cds-WP_003688817.1	F9Z35_RS02645				7282.66	0.0259499	0.0976775	-0.26567	0.790494	0.999986	NZ_WHPG01000002.1	449692	450508	+	RNA methyltransferase	inositol monophosphate 1-phosphatase activity|0008934||IEA	NA
cds-WP_003688821.1	F9Z35_RS02655				6825.57	-0.0181519	0.10709	0.169501	0.865403	0.999986	NZ_WHPG01000002.1	451453	452710	+	RsmB/NOP family class I SAM-dependent RNA methyltransferase	NA	GO:0008168
cds-WP_003688825.1	F9Z35_RS02665				1080.76	0.0578066	0.165812	-0.348628	0.727369	0.999986	NZ_WHPG01000002.1	453055	453484	+	DUF4124 domain-containing protein	methyltransferase activity|0008168||IEA	NA
cds-WP_003688829.1	F9Z35_RS02675				6533.23	0.062453	0.172139	-0.362805	0.716751	0.999986	NZ_WHPG01000002.1	454880	455534	-	MarC family protein	NA	NA
cds-WP_003688831.1	F9Z35_RS02680				2030.58	-0.0310884	0.176804	0.175835	0.860423	0.999986	NZ_WHPG01000002.1	455683	455974	+	Asp-tRNA(Asn)/Glu-tRNA(Gln) amidotransferase subunit GatC	NA	GO:0006424
cds-WP_003688837.1	F9Z35_RS02695				32410.6	0.0305821	0.09838	-0.310857	0.755909	0.999986	NZ_WHPG01000002.1	458453	459884	+	Asp-tRNA(Asn)/Glu-tRNA(Gln) amidotransferase subunit GatB	glutaminyl-tRNA synthase (glutamine-hydrolyzing) activity|0050567||IEA	GO:0016884
cds-WP_003688841.1	F9Z35_RS02705				764.742	0.352453	0.27687	-1.27299	0.203022	0.999986	NZ_WHPG01000002.1	461115	461748	-	pyridoxamine 5'-phosphate oxidase	carbon-nitrogen ligase activity, with glutamine as amido-N-donor|0016884||IEA	GO:0008615
cds-WP_003688844.1	F9Z35_RS02715				7643.04	-0.212611	0.134276	1.58339	0.113332	0.999986	NZ_WHPG01000002.1	463076	464618	-	OFA family MFS transporter	pyridoxamine phosphate oxidase activity|0004733||IEA	GO:0055085
cds-WP_003688847.1	F9Z35_RS02720				7990.44	-0.21314	0.196154	1.0866	0.277215	0.999986	NZ_WHPG01000002.1	465118	466474	-	exodeoxyribonuclease VII large subunit	transmembrane transporter activity|0022857||IEA	GO:0006308
cds-WP_003688853.1	F9Z35_RS02730				380.576	-0.314474	0.172813	1.81974	0.0687985	0.999986	NZ_WHPG01000002.1	467562	468036	-	iron-sulfur cluster repair protein DnrN	exodeoxyribonuclease VII activity|0008855||IEA	GO:0006979
cds-WP_003688859.1	F9Z35_RS02745				175856	-0.0553594	0.173541	0.318999	0.749727	0.999986	NZ_WHPG01000002.1	469992	471381	+	DEAD/DEAH box helicase	metal ion binding|0046872||IEA	GO:0004386
cds-WP_003688861.1	F9Z35_RS02755				46.5348	0.274436	0.428413	-0.640588	0.521791	0.999986	NZ_WHPG01000002.1	471731	471932	-	hypothetical protein	helicase activity|0004386||IEA	NA
cds-WP_003688863.1	F9Z35_RS02760				12627.1	0.223927	0.16665	-1.3437	0.179045	0.999986	NZ_WHPG01000002.1	471945	472500	-	hypothetical protein	NA	NA
cds-WP_003688872.1	F9Z35_RS02790				2111.01	0.0416477	0.110334	-0.377468	0.705825	0.999986	NZ_WHPG01000002.1	476597	477122	+	hypothetical protein	NA	NA
cds-WP_003688876.1	F9Z35_RS02815				51334	0.293033	0.145137	-2.01901	0.0434863	0.999986	NZ_WHPG01000002.1	483491	484664	-	alpha-hydroxy acid oxidase	NA	GO:0010181
cds-WP_003688879.1	F9Z35_RS02825				7381.36	-0.158337	0.205878	0.769081	0.441845	0.999986	NZ_WHPG01000002.1	485013	485460	+	Fe-S cluster assembly transcriptional regulator IscR	FMN binding|0010181||IEA	GO:0006355
cds-WP_003688882.1	F9Z35_RS02830				35170.8	-0.291457	0.186648	1.56153	0.118398	0.999986	NZ_WHPG01000002.1	485488	486703	+	IscS subfamily cysteine desulfurase	double-stranded DNA binding|0003690||IEA	GO:0016226
cds-WP_003688887.1	F9Z35_RS02835				7710.43	-0.296694	0.638594	0.464605	0.642214	0.999986	NZ_WHPG01000002.1	486687	486999	+	hypothetical protein	cysteine desulfurase activity|0031071||IEA	NA
cds-WP_003688888.1	F9Z35_RS02840				13425.6	-0.223598	0.278536	0.802763	0.422112	0.999986	NZ_WHPG01000002.1	487304	487799	+	Fic family protein	NA	NA
cds-WP_003688893.1	F9Z35_RS02855				410.505	0.184338	0.207599	-0.887952	0.374566	0.999986	NZ_WHPG01000002.1	488564	488786	-	alternative ribosome-rescue factor A	NA	NA
cds-WP_003688894.1	F9Z35_RS02860				6880.26	-0.273854	0.275809	0.992912	0.320753	0.999986	NZ_WHPG01000002.1	488867	489368	+	Fe-S protein assembly co-chaperone HscB	NA	GO:0006457
cds-WP_003688896.1	F9Z35_RS02875				11649.4	0.0178958	0.0992185	-0.180368	0.856864	0.999986	NZ_WHPG01000002.1	493310	495317	+	site-specific recombinase	protein binding|0005515||IEA	NA
cds-WP_003688898.1	F9Z35_RS02880				11330	-0.0866721	0.128251	0.675799	0.499168	0.999986	NZ_WHPG01000002.1	495439	496531	-	lytic murein transglycosylase B	NA	GO:0009253
cds-WP_003688909.1	F9Z35_RS02905				6051.07	-0.140217	0.137977	1.01624	0.309517	0.999986	NZ_WHPG01000002.1	502684	503068	+	aspartate 1-decarboxylase	glycosyltransferase activity|0016757||IEA	GO:0015940
cds-WP_003688911.1	F9Z35_RS02910				15463.5	-0.0567298	0.101977	0.556299	0.578007	0.999986	NZ_WHPG01000002.1	503089	503932	+	3-deoxy-8-phosphooctulonate synthase	aspartate 1-decarboxylase activity|0004068||IEA	GO:0008676
cds-WP_003688914.1	F9Z35_RS02915				7873.16	0.0258007	0.109493	-0.235638	0.813713	0.999986	NZ_WHPG01000002.1	503946	504387	+	DUF4149 domain-containing protein	3-deoxy-8-phosphooctulonate synthase activity|0008676||IEA	NA
cds-WP_003688918.1	F9Z35_RS02930				467.009	0.0849429	0.168845	-0.503081	0.614907	0.999986	NZ_WHPG01000002.1	506206	506497	-	class I ribonucleotide reductase maintenance protein YfaE	NA	GO:0051537
cds-WP_003688925.1	F9Z35_RS02950				831.937	0.174573	0.160146	-1.09008	0.275677	0.999986	NZ_WHPG01000002.1	510873	511185	+	hypothetical protein	2 iron, 2 sulfur cluster binding|0051537||IEA	NA
cds-WP_003688926.1	F9Z35_RS02960				3068.44	0.162636	0.120184	-1.35322	0.175985	0.999986	NZ_WHPG01000002.1	511447	512215	-	1-acyl-sn-glycerol-3-phosphate acyltransferase	NA	NA
cds-WP_003688927.1	F9Z35_RS02965				3367.93	0.15416	0.133382	-1.15578	0.247772	0.999986	NZ_WHPG01000002.1	512302	513130	-	DNA-formamidopyrimidine glycosylase	NA	GO:0006281
cds-WP_003688928.1	F9Z35_RS02970				2669.11	0.215046	0.184475	-1.16572	0.243728	0.999986	NZ_WHPG01000002.1	513182	513848	-	methyltransferase domain-containing protein	oxidized purine nucleobase lesion DNA N-glycosylase activity|0008534||IEA	GO:0008168
cds-WP_003688930.1	F9Z35_RS02980				6587.86	0.031357	0.121125	-0.258881	0.795727	0.999986	NZ_WHPG01000002.1	516070	516763	+	16S rRNA pseudouridine(516) synthase	methyltransferase activity|0008168||IEA	GO:0001522
cds-WP_003688932.1	F9Z35_RS02990				4675.07	-0.107918	0.0917356	1.17641	0.239433	0.999986	NZ_WHPG01000002.1	518839	519496	+	(d)CMP kinase	RNA binding|0003723||IEA	GO:0015949
cds-WP_003688937.1	F9Z35_RS03005				173.446	0.198745	0.170263	-1.16728	0.243096	0.999986	NZ_WHPG01000002.1	521854	522262	-	MerR family transcriptional regulator	cytidylate kinase activity|0004127||IEA	GO:0006355
cds-WP_003688942.1	F9Z35_RS03015				1134.79	-0.031324	0.192541	0.162687	0.870765	0.999986	NZ_WHPG01000002.1	523530	524358	+	S-formylglutathione hydrolase	DNA binding|0003677||IEA	GO:0046292
cds-WP_003688944.1	F9Z35_RS03020				18333.2	0.00554805	0.083092	-0.06677	0.946765	0.999986	NZ_WHPG01000002.1	524887	526039	+	cell division protein ZapE	S-formylglutathione hydrolase activity|0018738||IEA	GO:0051301
cds-WP_003688947.1	F9Z35_RS03025				5113.71	-0.000146546	0.122424	0.00119703	0.999045	0.999986	NZ_WHPG01000002.1	526097	526523	+	nucleoside-diphosphate kinase	ATP binding|0005524||IEA	GO:0004550
cds-WP_003688948.1	F9Z35_RS03030				22246.3	-0.000784734	0.098846	0.00793895	0.993666	0.999986	NZ_WHPG01000002.1	526666	527761	+	23S rRNA (adenine(2503)-C(2))-methyltransferase RlmN	nucleoside diphosphate kinase activity|0004550||IEA	GO:0031167
cds-WP_003688950.1	F9Z35_RS03035				11123.8	-0.0963245	0.107495	0.896087	0.370207	0.999986	NZ_WHPG01000002.1	527763	528525	+	type IV pilus biogenesis/stability protein PilW	S-adenosylmethionine-dependent methyltransferase activity|0008757||IEA	GO:0005515
cds-WP_003688953.1	F9Z35_RS03040				20416.1	0.0183767	0.127764	-0.143833	0.885632	0.999986	NZ_WHPG01000002.1	528540	529806	+	flavodoxin-dependent (E)-4-hydroxy-3-methylbut-2-enyl-diphosphate synthase	protein binding|0005515||IEA	GO:0044237
cds-WP_003688955.1	F9Z35_RS03045				10099	-0.105365	0.134395	0.783994	0.433044	0.999986	NZ_WHPG01000002.1	529859	530474	-	ATP-dependent Clp endopeptidase proteolytic subunit ClpP	4-hydroxy-3-methylbut-2-en-1-yl diphosphate synthase activity|0046429||IEA	GO:0006508
cds-WP_003688961.1	F9Z35_RS03065				4610.28	0.0196469	0.184705	-0.106369	0.915289	0.999986	NZ_WHPG01000002.1	535414	536626	+	uracil-xanthine permease family protein	ATP-dependent peptidase activity|0004176||IEA	GO:0015205
cds-WP_003688964.1	F9Z35_RS03080				2732.93	0.10444	0.113641	-0.919038	0.358076	0.999986	NZ_WHPG01000002.1	538485	539292	+	sulfite exporter TauE/SafE family protein	nucleobase transmembrane transporter activity|0015205||IEA	GO:0006810
cds-WP_003688967.1	F9Z35_RS03100				25372.1	-0.128528	0.155041	0.828991	0.40711	0.999986	NZ_WHPG01000002.1	540923	541292	-	30S ribosomal protein S6	NA	GO:0006412
cds-WP_003688968.1	F9Z35_RS03105				44222.8	0.00202262	0.0907877	-0.0222786	0.982226	0.999986	NZ_WHPG01000002.1	541447	542398	-	thioredoxin-disulfide reductase	structural constituent of ribosome|0003735||IEA	GO:0004791
cds-WP_003688973.1	F9Z35_RS03125				9750.98	-0.081365	0.103167	0.788676	0.430301	0.999986	NZ_WHPG01000002.1	548297	549014	+	tRNA (guanosine(46)-N7)-methyltransferase TrmB	thioredoxin-disulfide reductase (NADP) activity|0004791||IEA	GO:0006400
cds-WP_003688976.1	F9Z35_RS03135				72210.3	0.139652	0.120129	-1.16252	0.245026	0.999986	NZ_WHPG01000002.1	550093	550852	+	carbonic anhydrase	tRNA (guanine(46)-N7)-methyltransferase activity|0008176||IEA	NA
cds-WP_003688980.1	F9Z35_RS03150				15849.7	0.0584296	0.119219	-0.490102	0.624062	0.999986	NZ_WHPG01000002.1	553386	554862	-	S41 family peptidase	NA	NA
cds-WP_003688988.1	F9Z35_RS03165				1103.11	-0.0637845	0.10076	0.633034	0.526712	0.999986	NZ_WHPG01000002.1	557672	558221	+	YqgE/AlgH family protein	NA	NA
cds-WP_003688991.1	F9Z35_RS03175				2843.5	0.18253	0.16682	-1.09418	0.273876	0.999986	NZ_WHPG01000002.1	558678	559335	-	fumarylacetoacetate hydrolase family protein	NA	GO:0003824
cds-WP_003688997.1	F9Z35_RS03205				33207.2	0.0220808	0.10425	-0.211807	0.832257	0.999986	NZ_WHPG01000002.1	568969	570520	-	YdgA family protein	catalytic activity|0003824||IEA	NA
cds-WP_003689009.1	F9Z35_RS03250				2466.81	0.0723048	0.103567	-0.698144	0.485087	0.999986	NZ_WHPG01000002.1	582993	583869	-	DMT family transporter	NA	GO:0055085
cds-WP_003689015.1	F9Z35_RS03280				17667.8	-0.0128201	0.100479	0.12759	0.898473	0.999986	NZ_WHPG01000002.1	587545	590485	-	type III restriction-modification system endonuclease	transporter activity|0005215||IEA	GO:0003677
cds-WP_003689027.1	F9Z35_RS03315				13744	0.00933908	0.111336	-0.0838816	0.933151	0.999986	NZ_WHPG01000002.1	596651	597749	-	hypothetical protein	DNA binding|0003677||IEA	NA
cds-WP_003689029.1	F9Z35_RS03330				930.259	0.020165	0.143146	-0.140871	0.887972	0.999986	NZ_WHPG01000002.1	599556	599769	-	heavy-metal-associated domain-containing protein	NA	GO:0046872
cds-WP_003689032.1	F9Z35_RS03345				543.254	-0.184216	0.141279	1.30391	0.192263	0.999986	NZ_WHPG01000002.1	602951	603935	+	DUF459 domain-containing protein	metal ion binding|0046872||IEA	NA
cds-WP_003689039.1	F9Z35_RS03375				43.4527	0.0952292	0.405347	-0.234932	0.814261	0.999986	NZ_WHPG01000002.1	612105	612294	+	hypothetical protein	NA	NA
cds-WP_003689040.1	F9Z35_RS03380				3092.83	-0.0471432	0.119909	0.393158	0.694203	0.999986	NZ_WHPG01000002.1	612553	613543	+	site-specific integrase	NA	GO:0006310
cds-WP_003689043.1	F9Z35_RS03395				18.6958	-0.196317	0.525592	0.373516	0.708764	0.999986	NZ_WHPG01000002.1	617500	617650	-	hypothetical protein	DNA binding|0003677||IEA	NA
cds-WP_003689049.1	F9Z35_RS03415				3624.11	-0.0060815	0.189168	0.0321486	0.974354	0.999986	NZ_WHPG01000002.1	619238	619475	+	AbrB/MazE/SpoVT family DNA-binding domain-containing protein	NA	GO:0003677
cds-WP_003689057.1	F9Z35_RS03435				60.9035	-0.0484826	0.378396	0.128127	0.898049	0.999986	NZ_WHPG01000002.1	620523	620994	-	hypothetical protein	DNA binding|0003677||IEA	NA
cds-WP_003689058.1	F9Z35_RS03440				144.412	-0.104373	0.24001	0.43487	0.663657	0.999986	NZ_WHPG01000002.1	621064	621370	-	hypothetical protein	NA	NA
cds-WP_003689064.1	F9Z35_RS03455				27.5121	-0.860933	0.469723	1.83285	0.0668245	0.999986	NZ_WHPG01000002.1	626172	626604	-	NlpC/P60 family protein	NA	NA
cds-WP_003689070.1	F9Z35_RS03470				9.94178	0.46774	0.736411	-0.635162	0.525323	0.999986	NZ_WHPG01000002.1	628055	628322	-	hypothetical protein	NA	NA
cds-WP_003689072.1	F9Z35_RS03475				22.3584	0.036193	0.557471	-0.0649236	0.948235	0.999986	NZ_WHPG01000002.1	628333	628663	-	hypothetical protein	NA	NA
cds-WP_003689076.1	F9Z35_RS03485				19.9196	0.324793	0.552966	-0.587364	0.556959	0.999986	NZ_WHPG01000002.1	629522	629951	-	hypothetical protein	NA	NA
cds-WP_003689080.1	F9Z35_RS03495				33.6826	-0.229142	0.457665	0.500677	0.616598	0.999986	NZ_WHPG01000002.1	630427	630958	-	head-tail connector protein	NA	GO:0016032
cds-WP_003689082.1	F9Z35_RS03500				10.078	0.441789	0.648997	-0.680726	0.496045	0.999986	NZ_WHPG01000002.1	630960	631323	-	hypothetical protein	NA	NA
cds-WP_003689093.1	F9Z35_RS03525				86.3622	0.0860541	0.231792	-0.371256	0.710447	0.999986	NZ_WHPG01000002.1	637721	638171	-	hypothetical protein	NA	NA
cds-WP_003689095.1	F9Z35_RS03530				576.346	0.0226729	0.122667	-0.184834	0.85336	0.999986	NZ_WHPG01000002.1	638463	638685	-	hypothetical protein	NA	NA
cds-WP_003689098.1	F9Z35_RS03540				98.9383	0.0943916	0.285219	-0.330944	0.740687	0.999986	NZ_WHPG01000002.1	639734	640142	-	hypothetical protein	NA	NA
cds-WP_003689109.1	F9Z35_RS12685				2.39849	-0.0346858	1.37148	0.0252907	0.979823	0.999986	NZ_WHPG01000002.1	640779	641061	-	hypothetical protein	NA	NA
cds-WP_003689132.1	F9Z35_RS03570				9.33518	0.904075	0.85107	-1.06228	0.288109	0.999986	NZ_WHPG01000002.1	642249	643611	-	DnaB-like helicase C-terminal domain-containing protein	NA	GO:0006260
cds-WP_003689136.1	F9Z35_RS00360				5.59235	-0.562742	1.2062	0.466541	0.640828	0.999986	NZ_WHPG01000002.1	40599	40788	+	helix-turn-helix domain-containing protein	DNA helicase activity|0003678||IEA	NA
cds-WP_003689143.1	F9Z35_RS09480				18226.2	0.138441	0.317496	-0.43604	0.662807	0.999986	NZ_WHPG01000007.1	9066	9249	+	type II toxin-antitoxin system HicA family toxin	NA	GO:0003729
cds-WP_003689160.1	F9Z35_RS00265				5310.92	0.157059	0.190898	-0.822739	0.410656	0.999986	NZ_WHPG01000002.1	31435	32110	-	hypothetical protein	mRNA binding|0003729||IEA	NA
cds-WP_003689161.1	F9Z35_RS00260				6286.86	0.0753293	0.126802	-0.59407	0.552465	0.999986	NZ_WHPG01000002.1	30849	31443	-	GTP cyclohydrolase II	NA	GO:0003935
cds-WP_003689175.1	F9Z35_RS11380				2390.78	0.0631586	0.114143	-0.553328	0.580039	0.999986	NZ_WHPG01000007.1	377581	377986	-	HIT domain-containing protein	GTP cyclohydrolase II activity|0003935||IEA	NA
cds-WP_003689183.1	F9Z35_RS11360				551.84	0.0323361	0.249384	-0.129664	0.896832	0.999986	NZ_WHPG01000007.1	371518	372274	-	formylglycine-generating enzyme family protein	NA	NA
cds-WP_003689187.1	F9Z35_RS11345				23307.2	-0.00204755	0.123407	0.0165918	0.986762	0.999986	NZ_WHPG01000007.1	367707	369342	+	phosphoethanolamine--lipid A transferase	NA	GO:0016772
cds-WP_003689203.1	F9Z35_RS11305				11473.9	0.142695	0.304448	-0.468703	0.639282	0.999986	NZ_WHPG01000007.1	357349	357976	-	hemolysin III family protein	transferase activity, transferring phosphorus-containing groups|0016772||IEA	NA
cds-WP_003689207.1	F9Z35_RS11295				5163.14	-0.129447	0.161923	0.799437	0.424037	0.999986	NZ_WHPG01000007.1	354811	355540	-	YebC/PmpR family DNA-binding transcriptional regulator	NA	NA
cds-WP_003689238.1	F9Z35_RS10665				4466.1	0.0173039	0.126299	-0.137008	0.891025	0.999986	NZ_WHPG01000007.1	241636	242131	+	nitrous oxide reductase accessory protein NosL	NA	NA
cds-WP_003689254.1	F9Z35_RS10630				15242.9	0.0596702	0.128236	-0.465317	0.641705	0.999986	NZ_WHPG01000007.1	232434	233682	+	glutamyl-tRNA reductase	NA	GO:0006779
cds-WP_003689264.1	F9Z35_RS10595				2731.62	0.055967	0.221212	-0.253002	0.800267	0.999986	NZ_WHPG01000007.1	228055	228415	-	YbaN family protein	glutamyl-tRNA reductase activity|0008883||IEA	GO:0005886
cds-WP_003689266.1	F9Z35_RS10590				68287.5	-0.0322535	0.107859	0.299035	0.764913	0.999986	NZ_WHPG01000007.1	226275	227697	-	sodium:proton antiporter	NA	NA
cds-WP_003689268.1	F9Z35_RS10580				15275.3	-0.0991493	0.189689	0.522694	0.601187	0.999986	NZ_WHPG01000007.1	223967	225311	-	Na(+)-translocating NADH-quinone reductase subunit A	NA	GO:0006814
cds-WP_003689269.1	F9Z35_RS10575				11623.2	-0.136722	0.171232	0.798459	0.424604	0.999986	NZ_WHPG01000007.1	222732	223965	-	NADH:ubiquinone reductase (Na(+)-transporting) subunit B	oxidoreductase activity, acting on NAD(P)H, quinone or similar compound as acceptor|0016655||IEA	GO:0022904
cds-WP_003689271.1	F9Z35_RS10570				8911.62	-0.17193	0.0990228	1.73626	0.082517	0.999986	NZ_WHPG01000007.1	221963	222740	-	Na(+)-translocating NADH-quinone reductase subunit C	FMN binding|0010181||IEA	GO:0006814
cds-WP_003689273.1	F9Z35_RS10560				7560.18	-0.137273	0.0994855	1.37982	0.167641	0.999986	NZ_WHPG01000007.1	220740	221334	-	NADH:ubiquinone reductase (Na(+)-transporting) subunit E	FMN binding|0010181||IEA	GO:0006814
cds-WP_003689277.1	F9Z35_RS10540				5763.91	0.0999995	0.2781	-0.359581	0.71916	0.999986	NZ_WHPG01000007.1	216994	217573	+	nucleotide exchange factor GrpE	oxidoreductase activity, acting on NAD(P)H, quinone or similar compound as acceptor|0016655||IEA	GO:0006457
cds-WP_003689278.1	F9Z35_RS10535				4121.77	-0.0176345	0.0881896	0.199961	0.841511	0.999986	NZ_WHPG01000007.1	215993	216812	-	serine O-acetyltransferase	adenyl-nucleotide exchange factor activity|0000774||IEA	GO:0006535
cds-WP_003689281.1	F9Z35_RS10515				3240.71	0.113572	0.165314	-0.687006	0.492079	0.999986	NZ_WHPG01000007.1	212469	213156	+	helix-turn-helix transcriptional regulator	serine O-acetyltransferase activity|0009001||IEA	NA
cds-WP_003689282.1	F9Z35_RS10510				5966.52	-0.15432	0.179934	0.857651	0.391085	0.999986	NZ_WHPG01000007.1	212010	212283	-	hypothetical protein	NA	NA
cds-WP_003689283.1	F9Z35_RS10505				93310.3	-0.122617	0.137585	0.891213	0.372815	0.999986	NZ_WHPG01000007.1	209874	211803	-	molecular chaperone DnaK	NA	GO:0006457
cds-WP_003689299.1	F9Z35_RS10465				18347.4	0.0534685	0.121957	-0.43842	0.661082	0.999986	NZ_WHPG01000007.1	199286	200072	-	DsbC family protein	ATP binding|0005524||IEA	NA
cds-WP_003689323.1	F9Z35_RS10420				2058.33	-0.00193237	0.10393	0.018593	0.985166	0.999986	NZ_WHPG01000007.1	187804	188527	-	UDP-2,3-diacylglucosamine diphosphatase	NA	GO:0009245
cds-WP_003689325.1	F9Z35_RS10415				92393.5	-0.220821	0.197031	1.12075	0.262396	0.999986	NZ_WHPG01000007.1	185949	187536	-	L-lactate permease	UDP-2,3-diacylglucosamine hydrolase activity|0008758||IEA	NA
cds-WP_003689327.1	F9Z35_RS10410				478.948	0.12548	0.288838	-0.43443	0.663976	0.999986	NZ_WHPG01000007.1	185580	185784	+	zinc-finger domain-containing protein	NA	NA
cds-WP_003689329.1	F9Z35_RS10405				3524.52	-0.215245	0.171487	1.25517	0.209417	0.999986	NZ_WHPG01000007.1	184967	185465	-	DNA-mimic protein DMP19	NA	NA
cds-WP_003689332.1	F9Z35_RS10385				15690.5	-0.0514353	0.126723	0.405888	0.684825	0.999986	NZ_WHPG01000007.1	181128	182640	+	lysine--tRNA ligase	NA	GO:0006430
cds-WP_003689346.1	F9Z35_RS10325				1074.9	-0.032836	0.122986	0.26699	0.789477	0.999986	NZ_WHPG01000007.1	167100	167484	-	MAPEG family protein	lysine-tRNA ligase activity|0004824||IEA	GO:0016020
cds-WP_003689349.1	F9Z35_RS10320				6618.43	-0.101905	0.12203	0.835084	0.403671	0.999986	NZ_WHPG01000007.1	165635	167021	-	Re/Si-specific NAD(P)(+) transhydrogenase subunit beta	NA	GO:0008750
cds-WP_003689351.1	F9Z35_RS10310				740.627	0.00648073	0.172904	-0.0374817	0.970101	0.999986	NZ_WHPG01000007.1	163699	164611	-	LysR family transcriptional regulator CrgA	NAD(P)+ transhydrogenase (AB-specific) activity|0008750||IEA	NA
cds-WP_003689357.1	F9Z35_RS10275				6301.85	0.0265549	0.178545	-0.148729	0.881767	0.999986	NZ_WHPG01000007.1	157922	158705	+	malonyl-ACP O-methyltransferase BioC	NA	GO:0009102
cds-WP_003689360.1	F9Z35_RS10270				2700.45	-0.0132291	0.128221	0.103174	0.917825	0.999986	NZ_WHPG01000007.1	157287	157935	+	pimeloyl-ACP methyl esterase BioG family protein	malonyl-CoA methyltransferase activity|0102130||IEA	NA
cds-WP_003689364.1	F9Z35_RS10255				14033.6	-0.0797554	0.124231	0.641992	0.520878	0.999986	NZ_WHPG01000007.1	154836	155913	-	L,D-transpeptidase family protein	NA	GO:0016740
cds-WP_003689366.1	F9Z35_RS10250				24189.3	-0.0570942	0.145323	0.392879	0.694409	0.999986	NZ_WHPG01000007.1	153166	154633	+	DASS family sodium-coupled anion symporter	transferase activity|0016740||IEA	GO:0006820
cds-WP_003689368.1	F9Z35_RS10245				25505.1	-0.0278869	0.102457	0.272181	0.785483	0.999986	NZ_WHPG01000007.1	152045	152969	+	agmatinase	monoatomic anion transmembrane transporter activity|0008509||IEA	GO:0008295
cds-WP_003689369.1	F9Z35_RS10240				40912.7	-0.00933888	0.0802267	0.116406	0.907331	0.999986	NZ_WHPG01000007.1	150054	151947	+	biosynthetic arginine decarboxylase	agmatinase activity|0008783||IEA	GO:0006527
cds-WP_003689372.1	F9Z35_RS10235				4497.25	-0.00183388	0.232845	0.00787596	0.993716	0.999986	NZ_WHPG01000007.1	149603	149888	+	PepSY domain-containing protein	arginine decarboxylase activity|0008792||IEA	NA
cds-WP_003689377.1	F9Z35_RS10220				11605.6	0.0335372	0.114821	-0.292083	0.770223	0.999986	NZ_WHPG01000007.1	145596	146745	+	phospholipase A	NA	NA
cds-WP_003689382.1	F9Z35_RS10190				2943.13	-0.0330129	0.150666	0.219113	0.826562	0.999986	NZ_WHPG01000007.1	132954	134064	-	Fic family protein	NA	NA
cds-WP_003689383.1	F9Z35_RS10185				2434.34	0.102981	0.17091	-0.602545	0.546812	0.999986	NZ_WHPG01000007.1	131413	132226	+	glutamate racemase	NA	GO:0009252
cds-WP_003689388.1	F9Z35_RS10155				1683.38	-0.0753118	0.1036	0.726945	0.46726	0.999986	NZ_WHPG01000007.1	126957	127380	+	hypothetical protein	glutamate racemase activity|0008881||IEA	NA
cds-WP_003689389.1	F9Z35_RS10150				11892.5	-0.0470765	0.109458	0.430089	0.667131	0.999986	NZ_WHPG01000007.1	126155	126965	+	NUDIX domain-containing protein	NA	GO:0016787
cds-WP_003689394.1	F9Z35_RS10130				29034.5	0.0281905	0.112313	-0.251	0.801814	0.999986	NZ_WHPG01000007.1	122958	124086	+	prephenate dehydratase	hydrolase activity|0016787||IEA	GO:0009094
cds-WP_003689398.1	F9Z35_RS10100				2519.85	0.143394	0.121135	-1.18376	0.23651	0.999986	NZ_WHPG01000007.1	117362	118175	+	carbon-nitrogen hydrolase family protein	prephenate dehydratase activity|0004664||IEA	NA
cds-WP_003689404.1	F9Z35_RS10085				3230.6	-0.0807495	0.0913507	0.883951	0.376723	0.999986	NZ_WHPG01000007.1	114780	115149	+	hemerythrin domain-containing protein	NA	NA
cds-WP_003689406.1	F9Z35_RS10080				3026.34	0.0442738	0.0821817	-0.538731	0.590072	0.999986	NZ_WHPG01000007.1	114163	114607	-	Rrf2 family transcriptional regulator	NA	NA
cds-WP_003689428.1	F9Z35_RS10035				12592.5	0.0958382	0.172424	-0.555827	0.578329	0.999986	NZ_WHPG01000007.1	102386	103697	+	NCS2 family permease	NA	GO:0015205
cds-WP_003689432.1	F9Z35_RS10030				47423.3	0.0556011	0.1224	-0.454258	0.649643	0.999986	NZ_WHPG01000007.1	101072	102251	+	cell division protein FtsZ	nucleobase transmembrane transporter activity|0015205||IEA	GO:0000910
cds-WP_003689434.1	F9Z35_RS10025				18213	-0.0450176	0.107886	0.417272	0.67648	0.999986	NZ_WHPG01000007.1	99709	100954	+	cell division protein FtsA	GTPase activity|0003924||IEA	GO:0043093
cds-WP_003689436.1	F9Z35_RS10020				5028.72	-0.0589028	0.16147	0.364791	0.715267	0.999986	NZ_WHPG01000007.1	98895	99624	+	cell division protein FtsQ/DivIB	protein binding|0005515||IEA	NA
cds-WP_003689437.1	F9Z35_RS10015				8314.74	0.0330543	0.100286	-0.329601	0.741701	0.999986	NZ_WHPG01000007.1	97991	98906	+	D-alanine--D-alanine ligase	NA	GO:0009252
cds-WP_003689443.1	F9Z35_RS10005				9488.73	-0.025435	0.120717	0.210699	0.833122	0.999986	NZ_WHPG01000007.1	95248	96316	+	undecaprenyldiphospho-muramoylpentapeptide beta-N-acetylglucosaminyltransferase	ATP binding|0005524||IEA	GO:0009252
cds-WP_003689448.1	F9Z35_RS09990				2338.66	-0.0538307	0.125875	0.427653	0.668904	0.999986	NZ_WHPG01000007.1	91992	92373	+	tetratricopeptide repeat protein	undecaprenyldiphospho-muramoylpentapeptide beta-N-acetylglucosaminyltransferase activity|0050511||IEA	GO:0005515
cds-WP_003689450.1	F9Z35_RS09985				9917.66	-0.0543517	0.207491	0.261947	0.793362	0.999986	NZ_WHPG01000007.1	90785	91868	+	phospho-N-acetylmuramoyl-pentapeptide-transferase	protein binding|0005515||IEA	GO:0009252
cds-WP_003689452.1	F9Z35_RS09980				1856.99	0.0547329	0.105801	-0.51732	0.604933	0.999986	NZ_WHPG01000007.1	90364	90541	+	hypothetical protein	phospho-N-acetylmuramoyl-pentapeptide-transferase activity|0008963||IEA	NA
cds-WP_003689461.1	F9Z35_RS09955				3098.8	-0.0459745	0.145673	0.315601	0.752305	0.999986	NZ_WHPG01000007.1	83634	83898	+	cell division protein FtsL	NA	GO:0000910
cds-WP_003689463.1	F9Z35_RS09945				10672.9	0.172983	0.138625	-1.24785	0.212086	0.999986	NZ_WHPG01000007.1	82199	82655	+	division/cell wall cluster transcriptional repressor MraZ	NA	GO:0051302
cds-WP_003689465.1	F9Z35_RS09925				7508.8	0.192856	0.135232	-1.42611	0.153837	0.999986	NZ_WHPG01000007.1	79411	80233	+	undecaprenyl-diphosphate phosphatase	sequence-specific DNA binding|0043565||IEA	GO:0016311
cds-WP_003689466.1	F9Z35_RS09920				7504.75	0.0867078	0.0936056	-0.92631	0.354285	0.999986	NZ_WHPG01000007.1	78734	79379	+	thiol:disulfide interchange protein DsbA/DsbL	undecaprenyl-diphosphatase activity|0050380||IEA	GO:0015035
cds-WP_003689479.1	F9Z35_RS09845				2665.2	-0.175829	0.301244	0.583674	0.55944	0.999986	NZ_WHPG01000007.1	65592	65874	+	metalloregulator ArsR/SmtB family transcription factor	protein-disulfide reductase activity|0015035||IEA	GO:0006355
cds-WP_003689481.1	F9Z35_RS09835				23.1714	-0.173902	0.690513	0.251845	0.801161	0.999986	NZ_WHPG01000007.1	65088	65340	-	hypothetical protein	DNA-binding transcription factor activity|0003700||IEA	NA
cds-WP_003689485.1	F9Z35_RS09830				9125.83	0.141161	0.255879	-0.551672	0.581173	0.999986	NZ_WHPG01000007.1	63976	64858	+	carboxylating nicotinate-nucleotide diphosphorylase	NA	GO:0019363
cds-WP_003689486.1	F9Z35_RS09825				13165.2	0.0916746	0.249949	-0.366773	0.713789	0.999986	NZ_WHPG01000007.1	62962	63901	+	hypothetical protein	nicotinate-nucleotide diphosphorylase (carboxylating) activity|0004514||IEA	NA
cds-WP_003689487.1	F9Z35_RS09820				5653.49	0.179891	0.205105	-0.877069	0.380449	0.999986	NZ_WHPG01000007.1	61648	62761	-	quinolinate synthase NadA	NA	GO:0009435
cds-WP_003689488.1	F9Z35_RS09815				7717.78	-0.00743924	0.120862	0.0615516	0.95092	0.999986	NZ_WHPG01000007.1	60088	61597	-	L-aspartate oxidase	quinolinate synthetase A activity|0008987||IEA	GO:0019363
cds-WP_003689496.1	F9Z35_RS09765				12835.9	0.0534595	0.104325	-0.512433	0.608348	0.999986	NZ_WHPG01000007.1	50375	51332	+	thiamine-phosphate kinase	L-aspartate oxidase activity|0008734||IEA	GO:0009228
cds-WP_003689500.1	F9Z35_RS09755				221078	0.0879886	0.193288	-0.45522	0.648951	0.999986	NZ_WHPG01000007.1	48890	49601	+	peptidoglycan-binding outer membrane protein RmpM	thiamine-phosphate kinase activity|0009030||IEA	NA
cds-WP_003689503.1	F9Z35_RS09750				5784.37	0.0344286	0.0894527	-0.38488	0.700326	0.999986	NZ_WHPG01000007.1	47576	48527	-	CysB family HTH-type transcriptional regulator	NA	NA
cds-WP_003689506.1	F9Z35_RS09740				25940	-0.144706	0.182993	0.790776	0.429074	0.999986	NZ_WHPG01000007.1	45173	46595	-	oxygen-independent coproporphyrinogen III oxidase	NA	GO:0006779
cds-WP_003689511.1	F9Z35_RS09695				3327.51	0.0518065	0.263798	-0.196387	0.844307	0.999986	NZ_WHPG01000007.1	37765	38182	-	hypothetical protein	coproporphyrinogen dehydrogenase activity|0051989||IEA	NA
cds-WP_003689514.1	F9Z35_RS09680				4656.13	-0.0926047	0.186273	0.497146	0.619086	0.999986	NZ_WHPG01000007.1	36140	36518	-	immunity 41 family protein	NA	NA
cds-WP_003689520.1	F9Z35_RS09660				4703.73	0.0552981	0.101635	-0.544085	0.586383	0.999986	NZ_WHPG01000007.1	33670	34216	-	suppressor of fused domain protein	NA	NA
cds-WP_003689532.1	F9Z35_RS09630				4650.47	0.0335545	0.0948508	-0.353761	0.723518	0.999986	NZ_WHPG01000007.1	29198	30482	+	MFS transporter	NA	NA
cds-WP_003689536.1	F9Z35_RS09615				1799.32	0.0298508	0.183802	-0.162408	0.870985	0.999986	NZ_WHPG01000007.1	26511	27321	-	shikimate dehydrogenase	NA	GO:0019632
cds-WP_003689540.1	F9Z35_RS09600				7431.82	-0.0203305	0.127299	0.159706	0.873113	0.999986	NZ_WHPG01000007.1	24533	25268	+	LPS export ABC transporter ATP-binding protein	shikimate 3-dehydrogenase (NADP+) activity|0004764||IEA	GO:0015920
cds-WP_003689542.1	F9Z35_RS09595				4222.23	0.0153838	0.155171	-0.0991411	0.921026	0.999986	NZ_WHPG01000007.1	23932	24463	+	lipopolysaccharide transport periplasmic protein LptA	lipopolysaccharide transmembrane transporter activity|0015221||IEA	GO:0015920
cds-WP_003689544.1	F9Z35_RS09590				4246.04	-0.0463817	0.131738	0.352075	0.724782	0.999986	NZ_WHPG01000007.1	23370	23952	+	LPS export ABC transporter periplasmic protein LptC	lipopolysaccharide binding|0001530||IEA	GO:0015920
cds-WP_003689546.1	F9Z35_RS09585				5811.83	0.00222972	0.11698	-0.0190607	0.984793	0.999986	NZ_WHPG01000007.1	22837	23374	+	HAD family hydrolase	lipopolysaccharide transmembrane transporter activity|0015221||IEA	NA
cds-WP_003689550.1	F9Z35_RS09580				3573.37	0.0676148	0.122226	-0.553193	0.580131	0.999986	NZ_WHPG01000007.1	21797	22772	+	KpsF/GutQ family sugar-phosphate isomerase	NA	GO:0005975
cds-WP_003689551.1	F9Z35_RS09575				19058.3	0.00147782	0.124449	-0.0118748	0.990525	0.999986	NZ_WHPG01000007.1	20645	21701	-	transaldolase	isomerase activity|0016853||IEA	GO:0006098
cds-WP_003689553.1	F9Z35_RS09570				757.034	0.0602548	0.134781	-0.447057	0.654834	0.999986	NZ_WHPG01000007.1	20204	20495	-	hypothetical protein	transaldolase activity|0004801||IEA	NA
cds-WP_003689555.1	F9Z35_RS09560				5642.34	-0.0477307	0.120918	0.394735	0.693039	0.999986	NZ_WHPG01000007.1	18214	19231	+	tRNA dihydrouridine(20/20a) synthase DusA	NA	GO:0002943
cds-WP_003689557.1	F9Z35_RS09550				304.38	-0.0139094	0.197697	0.0703569	0.94391	0.999986	NZ_WHPG01000007.1	16624	16891	+	pyocin activator PrtN family protein	tRNA dihydrouridine synthase activity|0017150||IEA	NA
cds-WP_003689578.1	F9Z35_RS00365				0.513782	2.49867	3.77831	-0.661321	0.508406	0.999986	NZ_WHPG01000002.1	40868	41024	+	hypothetical protein	NA	NA
cds-WP_003689616.1	F9Z35_RS11865				335.963	0.0517432	0.143658	-0.360183	0.718711	0.999986	NZ_WHPG01000007.1	472441	472753	+	metalloregulator ArsR/SmtB family transcription factor	NA	GO:0006355
cds-WP_003689617.1	F9Z35_RS11860				5852.97	-0.0803532	0.14795	0.543109	0.587055	0.999986	NZ_WHPG01000007.1	471457	472210	-	hydroxyacylglutathione hydrolase	DNA binding|0003677||IEA	GO:0019243
cds-WP_003689624.1	F9Z35_RS11840				205.475	0.0556403	0.254422	-0.218693	0.826889	0.999986	NZ_WHPG01000007.1	467625	467844	-	hypothetical protein	hydroxyacylglutathione hydrolase activity|0004416||IEA	NA
cds-WP_003689643.1	F9Z35_RS11770				3414.8	0.0336997	0.104588	-0.322215	0.74729	0.999986	NZ_WHPG01000007.1	451345	451936	+	aminodeoxychorismate/anthranilate synthase component II	NA	GO:0000162
cds-WP_003689647.1	F9Z35_RS11760				9566.02	0.0975772	0.102112	-0.955589	0.33928	0.999986	NZ_WHPG01000007.1	447487	448267	+	phosphatidylserine decarboxylase	anthranilate synthase activity|0004049||IEA	NA
cds-WP_003689649.1	F9Z35_RS11750				3701.71	-0.0607198	0.164599	0.368895	0.712206	0.999986	NZ_WHPG01000007.1	443825	444467	-	Eco29kI family restriction endonuclease	NA	GO:0004518
cds-WP_003689650.1	F9Z35_RS11745				5916.79	-0.0281252	0.102593	0.274144	0.783974	0.999986	NZ_WHPG01000007.1	442688	443822	-	DNA (cytosine-5-)-methyltransferase	nuclease activity|0004518||IEA	GO:0006304
cds-WP_003689652.1	F9Z35_RS11730				24699.5	-0.0255984	0.155398	0.164728	0.869158	0.999986	NZ_WHPG01000007.1	439766	441401	+	CTP synthase	DNA (cytosine-5-)-methyltransferase activity|0003886||IEA	GO:0006221
cds-WP_003689655.1	F9Z35_RS11725				10785.8	0.0410721	0.10639	-0.386053	0.699457	0.999986	NZ_WHPG01000007.1	437984	439655	+	AMP-binding protein	CTP synthase activity|0003883||IEA	NA
cds-WP_003689664.1	F9Z35_RS11685				6477.97	0.0552859	0.121689	-0.454319	0.649599	0.999986	NZ_WHPG01000007.1	430107	430824	+	GntR family transcriptional regulator	NA	GO:0003700
cds-WP_003689668.1	F9Z35_RS11675				3579.07	0.101981	0.0902612	-1.12985	0.258541	0.999986	NZ_WHPG01000007.1	429163	429586	+	OsmC family protein	DNA-binding transcription factor activity|0003700||IEA	NA
cds-WP_003689669.1	F9Z35_RS11670				4860.23	0.188882	0.12718	-1.48516	0.137503	0.999986	NZ_WHPG01000007.1	428374	429046	+	DUF3108 domain-containing protein	NA	NA
cds-WP_003689678.1	F9Z35_RS11650				54264.6	0.0120769	0.101133	-0.119415	0.904946	0.999986	NZ_WHPG01000007.1	424638	426045	+	leucyl aminopeptidase	NA	GO:0019538
cds-WP_003689681.1	F9Z35_RS11630				146138	-0.0621811	0.160868	0.386534	0.699101	0.999986	NZ_WHPG01000007.1	419382	421968	-	bifunctional aconitate hydratase 2/2-methylisocitrate dehydratase	metalloaminopeptidase activity|0070006||IEA	GO:0006099
cds-WP_003689682.1	F9Z35_RS11625				10305.8	-0.187619	0.203467	0.922108	0.356472	0.999986	NZ_WHPG01000007.1	418245	419241	-	ornithine carbamoyltransferase	aconitate hydratase activity|0003994||IEA	GO:0006520
cds-WP_003689683.1	F9Z35_RS11620				58271.3	-0.0878142	0.111836	0.785204	0.432334	0.999986	NZ_WHPG01000007.1	417113	418127	+	ketol-acid reductoisomerase	ornithine carbamoyltransferase activity|0004585||IEA	NA
cds-WP_003689684.1	F9Z35_RS11615				4356.95	-0.218281	0.158926	1.37348	0.169603	0.999986	NZ_WHPG01000007.1	416740	417034	+	putative quinol monooxygenase	NA	GO:0004497
cds-WP_003689692.1	F9Z35_RS11585				11647.9	-0.000790226	0.173251	0.00456116	0.996361	0.999986	NZ_WHPG01000007.1	411982	412648	-	ATP phosphoribosyltransferase	monooxygenase activity|0004497||IEA	GO:0000105
cds-WP_003689695.1	F9Z35_RS11580				23561.1	-0.0672987	0.216918	0.31025	0.756371	0.999986	NZ_WHPG01000007.1	411003	411891	-	endonuclease	ATP phosphoribosyltransferase activity|0003879||IEA	NA
cds-WP_003689697.1	F9Z35_RS11575				20134.5	-0.0424429	0.224272	0.189247	0.849899	0.999986	NZ_WHPG01000007.1	409717	411007	-	histidinol dehydrogenase	NA	GO:0000105
cds-WP_003689699.1	F9Z35_RS11570				18914.3	-0.0636547	0.23542	0.270388	0.786862	0.999986	NZ_WHPG01000007.1	408592	409672	-	histidinol-phosphate transaminase	histidinol dehydrogenase activity|0004399||IEA	GO:0000105
cds-WP_003689706.1	F9Z35_RS11555				242.485	-0.116491	0.37483	0.310783	0.755965	0.999986	NZ_WHPG01000007.1	406053	406485	-	MarR family transcriptional regulator	histidinol-phosphate transaminase activity|0004400||IEA	GO:0003677
cds-WP_003689718.1	F9Z35_RS11490				4503.74	-0.036116	0.128666	0.280697	0.778943	0.999986	NZ_WHPG01000007.1	399094	399997	-	DMT family transporter	DNA binding|0003677||IEA	GO:0055085
cds-WP_003689720.1	F9Z35_RS11485				14609.7	0.065898	0.0991722	-0.66448	0.506383	0.999986	NZ_WHPG01000007.1	397923	399054	+	polyamine ABC transporter substrate-binding protein	transporter activity|0005215||IEA	NA
cds-WP_003689726.1	F9Z35_RS11455				5419.07	0.0830504	0.272397	-0.304887	0.760452	0.999986	NZ_WHPG01000007.1	391979	392663	+	2,3-diphosphoglycerate-dependent phosphoglycerate mutase	NA	NA
cds-WP_003689730.1	F9Z35_RS11440				4582.02	-0.0724335	0.13816	0.524271	0.60009	0.999986	NZ_WHPG01000007.1	386931	387684	-	class I SAM-dependent methyltransferase	NA	NA
cds-WP_003689736.1	F9Z35_RS00210				22.5036	-0.275784	0.725343	0.380212	0.703788	0.999986	NZ_WHPG01000002.1	24289	24493	+	hypothetical protein	NA	NA
cds-WP_003689737.1	F9Z35_RS00205				26.1434	0.237037	0.71105	-0.333362	0.738861	0.999986	NZ_WHPG01000002.1	23964	24276	+	hypothetical protein	NA	NA
cds-WP_003689739.1	F9Z35_RS00195				58.0594	-0.114955	0.610336	0.188348	0.850604	0.999986	NZ_WHPG01000002.1	22411	22636	+	hypothetical protein	NA	NA
cds-WP_003689742.1	F9Z35_RS00190				1647.35	-0.0821406	0.14425	0.569433	0.569062	0.999986	NZ_WHPG01000002.1	21809	22016	+	DUF2788 domain-containing protein	NA	NA
cds-WP_003689746.1	F9Z35_RS00180				8351.49	0.0105797	0.0783745	-0.134989	0.89262	0.999986	NZ_WHPG01000002.1	19629	20400	+	hypothetical protein	NA	NA
cds-WP_003689748.1	F9Z35_RS00175				483.863	0.0234418	0.146238	-0.160299	0.872646	0.999986	NZ_WHPG01000002.1	19276	19528	-	hypothetical protein	NA	NA
cds-WP_003689749.1	F9Z35_RS00170				12773.9	-0.0236583	0.19351	0.122259	0.902694	0.999986	NZ_WHPG01000002.1	18418	19225	-	basic amino acid ABC transporter substrate-binding protein	NA	NA
cds-WP_003689753.1	F9Z35_RS00160				9731.41	-0.0408156	0.0832839	0.490078	0.624079	0.999986	NZ_WHPG01000002.1	15078	16491	-	Trk system potassium transporter TrkA	NA	GO:0006813
cds-WP_003689755.1	F9Z35_RS00155				1189.51	0.0504588	0.142652	-0.353721	0.723548	0.999986	NZ_WHPG01000002.1	14136	14595	+	autotransporter outer membrane beta-barrel domain-containing protein	potassium ion transmembrane transporter activity|0015079||IEA	GO:0046819
cds-WP_003689760.1	F9Z35_RS12080				21.4629	-0.588704	0.530767	1.10916	0.267362	0.999986	NZ_WHPG01000002.1	10330	10483	+	hypothetical protein	autotransporter activity|0015474||IEA	NA
cds-WP_003689761.1	F9Z35_RS00130				4028.86	-0.036666	0.10314	0.355499	0.722216	0.999986	NZ_WHPG01000002.1	9464	10271	-	bifunctional hydroxymethylpyrimidine kinase/phosphomethylpyrimidine kinase	NA	GO:0009228
cds-WP_003689763.1	F9Z35_RS00120				1082.91	-0.0199308	0.105413	0.189073	0.850036	0.999986	NZ_WHPG01000002.1	7987	8425	-	ribonuclease HI	hydroxymethylpyrimidine kinase activity|0008902||IEA	GO:0003676
cds-WP_003689770.1	F9Z35_RS05360				57.2111	-0.0194246	0.490357	0.0396132	0.968402	0.999986	NZ_WHPG01000003.1	332040	332325	-	DUF2523 domain-containing protein	nucleic acid binding|0003676||IEA	NA
cds-WP_003689773.1	F9Z35_RS05355				281.519	-0.0685549	0.306469	0.223693	0.822997	0.999986	NZ_WHPG01000003.1	330852	332040	-	zonular occludens toxin domain-containing protein	NA	NA
cds-WP_003689781.1	F9Z35_RS05330				2787.89	0.0468854	0.124189	-0.377533	0.705777	0.999986	NZ_WHPG01000003.1	327609	327990	-	type II toxin-antitoxin system PemK/MazF family toxin	NA	GO:0003677
cds-WP_003689785.1	F9Z35_RS05320				331.006	-0.00968636	0.172146	0.0562683	0.955128	0.999986	NZ_WHPG01000003.1	325891	326068	+	hypothetical protein	DNA binding|0003677||IEA	NA
cds-WP_003689787.1	F9Z35_RS05315				8220.3	0.0281769	0.171663	-0.164141	0.86962	0.999986	NZ_WHPG01000003.1	325072	325564	+	D-aminoacyl-tRNA deacylase	NA	GO:0008152
cds-WP_003689788.1	F9Z35_RS05310				34191.5	0.0768745	0.0887964	-0.86574	0.386633	0.999986	NZ_WHPG01000003.1	324240	324999	+	peptidylprolyl isomerase	aminoacyl-tRNA hydrolase activity|0004045||IEA	NA
cds-WP_003689790.1	F9Z35_RS05305				75368.8	0.114508	0.0799931	-1.43147	0.152295	0.999986	NZ_WHPG01000003.1	323304	324171	+	peptidyl-prolyl cis-trans isomerase	NA	GO:0003755
cds-WP_003689791.1	F9Z35_RS05300				3539.11	0.0744423	0.102546	-0.725942	0.467874	0.999986	NZ_WHPG01000003.1	322977	323256	+	BolA family protein	peptidyl-prolyl cis-trans isomerase activity|0003755||IEA	NA
cds-WP_003689792.1	F9Z35_RS05295				4025.9	0.130136	0.139619	-0.932076	0.351297	0.999986	NZ_WHPG01000003.1	322687	322978	+	YciI family protein	NA	NA
cds-WP_003689796.1	F9Z35_RS05270				7263.92	0.0512975	0.132197	-0.388039	0.697987	0.999986	NZ_WHPG01000003.1	317743	318913	+	lipopolysaccharide assembly protein LapB	NA	GO:0008653
cds-WP_003689799.1	F9Z35_RS05255				21292.5	-0.019772	0.121007	0.163395	0.870207	0.999986	NZ_WHPG01000003.1	316110	317109	-	branched-chain-amino-acid transaminase	protein binding|0005515||IEA	GO:0009082
cds-WP_003689804.1	F9Z35_RS05245				28005.3	0.0145236	0.0955045	-0.152072	0.87913	0.999986	NZ_WHPG01000003.1	314104	314926	+	2,3,4,5-tetrahydropyridine-2,6-dicarboxylate N-succinyltransferase	branched-chain-amino-acid transaminase activity|0004084||IEA	GO:0009089
cds-WP_003689811.1	F9Z35_RS05235				32352.2	0.0185676	0.0728035	-0.255037	0.798695	0.999986	NZ_WHPG01000003.1	310510	311743	-	type 4 pilus assembly protein PilG	2,3,4,5-tetrahydropyridine-2,6-dicarboxylate N-succinyltransferase activity|0008666||IEA	NA
cds-WP_003689814.1	F9Z35_RS05230				8019.55	0.0695417	0.121548	-0.572132	0.567233	0.999986	NZ_WHPG01000003.1	309576	310437	-	prepilin peptidase	NA	GO:0004190
cds-WP_003689816.1	F9Z35_RS05225				2516.56	-0.0645748	0.191725	0.336809	0.736261	0.999986	NZ_WHPG01000003.1	308947	309580	-	dephospho-CoA kinase	aspartic-type endopeptidase activity|0004190||IEA	GO:0015937
cds-WP_003689818.1	F9Z35_RS05200				7009.65	0.0886656	0.0889235	-0.997099	0.318716	0.999986	NZ_WHPG01000003.1	306199	306646	+	DUF441 domain-containing protein	dephospho-CoA kinase activity|0004140||IEA	NA
cds-WP_003689819.1	F9Z35_RS05195				22231.2	-0.000950562	0.0956515	0.00993777	0.992071	0.999986	NZ_WHPG01000003.1	305221	306196	+	polyprenyl synthetase family protein	NA	GO:0008299
cds-WP_003689821.1	F9Z35_RS05180				11194.6	0.0112341	0.139098	-0.0807643	0.935629	0.999986	NZ_WHPG01000003.1	304392	304665	-	50S ribosomal protein L27	NA	GO:0006412
cds-WP_003689824.1	F9Z35_RS05170				1019.46	0.00502441	0.267222	-0.0188024	0.984999	0.999986	NZ_WHPG01000003.1	302629	302785	+	50S ribosomal protein L33	structural constituent of ribosome|0003735||IEA	GO:0006412
cds-WP_003689837.1	F9Z35_RS05145	ngo1684			2012.21	-0.18851	0.235586	0.800178	0.423608	0.999986	NZ_WHPG01000003.1	298651	299125	-	preQ(1) synthase	structural constituent of ribosome|0003735||IEA	GO:0033739
cds-WP_003689839.1	F9Z35_RS05140				3308.25	-0.13756	0.173987	0.790636	0.429156	0.999986	NZ_WHPG01000003.1	297890	298577	-	7-cyano-7-deazaguanine/7-aminomethyl-7-deazaguanine transporter	preQ1 synthase activity|0033739||IEA	GO:1990397
cds-WP_003689849.1	F9Z35_RS05115				4472.29	0.135747	0.108836	-1.24727	0.212299	0.999986	NZ_WHPG01000003.1	291599	291845	+	hypothetical protein	NA	NA
cds-WP_003689851.1	F9Z35_RS05100				4793.02	0.0537603	0.109998	-0.488741	0.625025	0.999986	NZ_WHPG01000003.1	290571	291048	-	CYTH domain-containing protein	NA	NA
cds-WP_003689852.1	F9Z35_RS05095				783.896	0.176104	0.22061	-0.798258	0.424721	0.999986	NZ_WHPG01000003.1	290053	290542	+	dihydrofolate reductase	NA	GO:0004146
cds-WP_003689853.1	F9Z35_RS05090				11489.9	-0.0730337	0.131818	0.554051	0.579544	0.999986	NZ_WHPG01000003.1	288930	289986	+	3-deoxy-7-phosphoheptulonate synthase AroG	dihydrofolate reductase activity|0004146||IEA	GO:0009073
cds-WP_003689859.1	F9Z35_RS13155				40.989	-0.10806	0.338167	0.319547	0.749312	0.999986	NZ_WHPG01000003.1	288017	288314	-	hypothetical protein	3-deoxy-7-phosphoheptulonate synthase activity|0003849||IEA	NA
cds-WP_003689861.1	F9Z35_RS13150				14.7144	-0.542055	0.73524	0.737249	0.460971	0.999986	NZ_WHPG01000003.1	287781	288021	-	membrane protein	NA	NA
cds-WP_003689873.1	F9Z35_RS05035				3162.3	0.0439527	0.131367	-0.334579	0.737942	0.999986	NZ_WHPG01000003.1	279988	280795	+	inner membrane protein YpjD	NA	GO:0005886
cds-WP_003689877.1	F9Z35_RS05025				24465.3	-0.0315119	0.156903	0.200836	0.840827	0.999986	NZ_WHPG01000003.1	277687	278143	-	four-helix bundle copper-binding protein	NA	NA
cds-WP_003689884.1	F9Z35_RS05000				4731.22	0.0774854	0.106121	-0.730162	0.465291	0.999986	NZ_WHPG01000003.1	274418	275330	-	LysR family transcriptional regulator	NA	GO:0001216
cds-WP_003689889.1	F9Z35_RS04990				12086.3	0.000181057	0.15839	-0.0011431	0.999088	0.999986	NZ_WHPG01000003.1	270799	272950	-	ATP-dependent DNA helicase DinG	DNA-binding transcription activator activity|0001216||IEA	GO:0006139
cds-WP_003689891.1	F9Z35_RS04985				4431.66	0.0672159	0.0944792	-0.711435	0.476815	0.999986	NZ_WHPG01000003.1	270149	270764	-	tellurite resistance TerB family protein	DNA binding|0003677||IEA	NA
cds-WP_003689901.1	F9Z35_RS04950				31124.2	0.0724589	0.0830133	-0.872859	0.38274	0.999986	NZ_WHPG01000003.1	258893	259898	-	aminoglycoside phosphotransferase family protein	NA	NA
cds-WP_003689904.1	F9Z35_RS04940				8012.36	-0.118619	0.1361	0.871554	0.383451	0.999986	NZ_WHPG01000003.1	256156	257695	-	murein biosynthesis integral membrane protein MurJ	NA	GO:0009252
cds-WP_003689907.1	F9Z35_RS04925				12852.9	-0.0287576	0.113612	0.25312	0.800175	0.999986	NZ_WHPG01000003.1	251865	254169	-	DNA helicase RecQ	NA	GO:0006310
cds-WP_003689912.1	F9Z35_RS04900				892.179	0.034014	0.148052	-0.229743	0.818291	0.999986	NZ_WHPG01000003.1	247887	248613	-	ComF family protein	DNA helicase activity|0003678||IEA	NA
cds-WP_003689916.1	F9Z35_RS04895				2721.9	0.201836	0.146164	-1.38088	0.167315	0.999986	NZ_WHPG01000003.1	247358	247823	-	tRNA (uridine(34)/cytosine(34)/5-carboxymethylaminomethyluridine(34)-2'-O)-methyltransferase TrmL	NA	GO:0006400
cds-WP_003689921.1	F9Z35_RS04885				1407.38	0.0184296	0.25014	-0.0736774	0.941267	0.999986	NZ_WHPG01000003.1	246157	246484	-	PepSY domain-containing protein	tRNA methyltransferase activity|0008175||IEA	NA
cds-WP_003689924.1	F9Z35_RS04880				2271.17	-0.0666222	0.175809	0.378946	0.704728	0.999986	NZ_WHPG01000003.1	245491	246076	-	Holliday junction branch migration protein RuvA	NA	GO:0006310
cds-WP_003689966.1	F9Z35_RS04720				4742.97	-0.040261	0.126987	0.317049	0.751206	0.999986	NZ_WHPG01000003.1	212050	213058	+	quinone-dependent dihydroorotate dehydrogenase	four-way junction helicase activity|0009378||IEA	GO:0006222
cds-WP_003689968.1	F9Z35_RS04715				42903.3	0.00494797	0.165527	-0.0298922	0.976153	0.999986	NZ_WHPG01000003.1	211582	211819	-	acyl carrier protein	dihydroorotate dehydrogenase activity|0004152||IEA	GO:0006633
cds-WP_003689969.1	F9Z35_RS04710				53981.7	-0.0133466	0.139523	0.0956588	0.923792	0.999986	NZ_WHPG01000003.1	210178	211426	-	beta-ketoacyl-ACP synthase II	NA	GO:0006633
cds-WP_003689984.1	F9Z35_RS04665				42633.9	0.0177396	0.0970847	-0.182723	0.855015	0.999986	NZ_WHPG01000003.1	195248	197639	-	DNA topoisomerase (ATP-hydrolyzing) subunit B	3-oxoacyl-[acyl-carrier-protein] synthase activity|0004315||IEA	GO:0006265
cds-WP_003689990.1	F9Z35_RS04610				3013.23	0.315023	0.18114	-1.73912	0.0820139	0.999986	NZ_WHPG01000003.1	187373	188099	+	leucyl/phenylalanyl-tRNA--protein transferase	DNA topoisomerase type II (double strand cut, ATP-hydrolyzing) activity|0003918||IEA	GO:0006508
cds-WP_003689992.1	F9Z35_RS04595				2890.36	0.171041	0.197312	-0.866856	0.386021	0.999986	NZ_WHPG01000003.1	186265	186643	-	outer membrane protein assembly factor BamE	leucyl-tRNA--protein transferase activity|0008914||IEA	NA
cds-WP_003689993.1	F9Z35_RS04590				9766	0.147989	0.166119	-0.89086	0.373004	0.999986	NZ_WHPG01000003.1	185446	186256	-	4-hydroxy-tetrahydrodipicolinate reductase	NA	GO:0009089
cds-WP_003689996.1	F9Z35_RS12240				34.8887	-0.116341	0.396821	0.293183	0.769382	0.999986	NZ_WHPG01000003.1	184814	184973	+	hypothetical protein	4-hydroxy-tetrahydrodipicolinate reductase|0008839||IEA	NA
cds-WP_003689999.1	F9Z35_RS04580				2967.68	0.0878198	0.154806	-0.567289	0.570518	0.999986	NZ_WHPG01000003.1	183634	184807	+	lipid-A-disaccharide synthase	NA	GO:0009245
cds-WP_003690001.1	F9Z35_RS04570				2325.6	0.0413015	0.14994	-0.275453	0.782968	0.999986	NZ_WHPG01000003.1	182491	183484	+	RluA family pseudouridine synthase	lipid-A-disaccharide synthase activity|0008915||IEA	GO:0001522
cds-WP_003690003.1	F9Z35_RS04565				82332.9	-0.0874804	0.159944	0.546943	0.584418	0.999986	NZ_WHPG01000003.1	179239	181999	-	Rne/Rng family ribonuclease	pseudouridine synthase activity|0009982||IEA	GO:0006401
cds-WP_003690010.1	F9Z35_RS04550				13369.8	-0.0543455	0.0848239	0.640686	0.521727	0.999986	NZ_WHPG01000003.1	174363	176259	-	tRNA uridine-5-carboxymethylaminomethyl(34) synthesis enzyme MnmG	RNA nuclease activity|0004540||IEA	GO:0002098
cds-WP_003690016.1	F9Z35_RS04535				2451.99	0.0632528	0.197822	-0.319746	0.749161	0.999986	NZ_WHPG01000003.1	171467	172091	+	16S rRNA (guanine(527)-N(7))-methyltransferase RsmG	flavin adenine dinucleotide binding|0050660||IEA	GO:0031167
cds-WP_003690018.1	F9Z35_RS04530				607.402	-0.0064161	0.167035	0.0384117	0.969359	0.999986	NZ_WHPG01000003.1	170893	171373	+	hypothetical protein	methyltransferase activity|0008168||IEA	NA
cds-WP_003690020.1	F9Z35_RS04520				562.146	0.0651355	0.169088	-0.385217	0.700076	0.999986	NZ_WHPG01000003.1	169514	170642	-	FUSC family protein	NA	GO:0055085
cds-WP_003690024.1	F9Z35_RS04510				1794.38	-0.0147091	0.146541	0.100375	0.920046	0.999986	NZ_WHPG01000003.1	167571	168564	-	DNA cytosine methyltransferase	transmembrane transporter activity|0022857||IEA	GO:1904047
cds-WP_003690026.1	F9Z35_RS04505				16123.1	-0.0341111	0.131246	0.259901	0.79494	0.999986	NZ_WHPG01000003.1	166872	167430	-	ribosome recycling factor	S-adenosyl-L-methionine binding|1904047||IEA	GO:0006412
cds-WP_003690027.1	F9Z35_RS04500				19788.1	-0.02626	0.0702653	0.373726	0.708608	0.999986	NZ_WHPG01000003.1	166070	166817	-	isoprenyl transferase	translation factor activity, RNA binding|0008135||IEA	GO:0016765
cds-WP_003690029.1	F9Z35_RS04495				13585	-0.00212021	0.101855	0.0208159	0.983392	0.999986	NZ_WHPG01000003.1	165270	166068	-	phosphatidate cytidylyltransferase	transferase activity, transferring alkyl or aryl (other than methyl) groups|0016765||IEA	GO:0016024
cds-WP_003690033.1	F9Z35_RS04480				29120.5	-0.104701	0.174476	0.600087	0.548448	0.999986	NZ_WHPG01000003.1	162655	163996	-	RIP metalloprotease RseP	phosphatidate cytidylyltransferase activity|0004605||IEA	GO:0006508
cds-WP_003690038.1	F9Z35_RS04450				6311.08	-0.0827867	0.104399	0.792985	0.427786	0.999986	NZ_WHPG01000003.1	156381	157158	-	acyl-ACP--UDP-N-acetylglucosamine O-acyltransferase	metalloendopeptidase activity|0004222||IEA	GO:0008610
cds-WP_003690041.1	F9Z35_RS04430				35778.8	0.00836822	0.0863976	-0.0968571	0.92284	0.999986	NZ_WHPG01000003.1	150247	153085	-	valine--tRNA ligase	acyl-[acyl-carrier-protein]-UDP-N-acetylglucosamine O-acyltransferase activity|0008780||IEA	GO:0006438
cds-WP_003690049.1	F9Z35_RS04400				30770.7	0.0583963	0.125952	-0.463638	0.642907	0.999986	NZ_WHPG01000003.1	145027	145948	+	LysR family transcriptional regulator OxyR	nucleotide binding|0000166||IEA	NA
cds-WP_003690052.1	F9Z35_RS04395				1112.19	0.135246	0.178525	-0.757573	0.448706	0.999986	NZ_WHPG01000003.1	144760	145024	+	cell division topological specificity factor MinE	NA	NA
cds-WP_003690053.1	F9Z35_RS04390				23700.6	0.0897827	0.125373	-0.716123	0.473916	0.999986	NZ_WHPG01000003.1	143941	144757	+	septum site-determining protein MinD	NA	GO:0000918
cds-WP_003690059.1	F9Z35_RS04375				225642	0.0113479	0.106785	-0.106269	0.915369	0.999986	NZ_WHPG01000003.1	141674	142661	+	DNA-directed RNA polymerase subunit alpha	ATP hydrolysis activity|0016887||IEA	GO:0006351
cds-WP_003690064.1	F9Z35_RS04340				45941.8	-0.0637521	0.0830187	0.767924	0.442532	0.999986	NZ_WHPG01000003.1	138052	138487	+	50S ribosomal protein L15	DNA binding|0003677||IEA	GO:0006412
cds-WP_003690068.1	F9Z35_RS04320				81091.8	-0.0422659	0.123981	0.340907	0.733174	0.999986	NZ_WHPG01000003.1	136435	136969	+	50S ribosomal protein L6	structural constituent of ribosome|0003735||IEA	GO:0006412
cds-WP_003690070.1	F9Z35_RS04305				80254.7	-0.0664873	0.114094	0.58274	0.560069	0.999986	NZ_WHPG01000003.1	135166	135706	+	50S ribosomal protein L5	structural constituent of ribosome|0003735||IEA	GO:0006412
cds-WP_003690072.1	F9Z35_RS04300				15005.2	-0.00523964	0.150006	0.0349296	0.972136	0.999986	NZ_WHPG01000003.1	134833	135157	+	50S ribosomal protein L24	structural constituent of ribosome|0003735||IEA	GO:0006412
cds-WP_003690075.1	F9Z35_RS04295				63921.6	-0.0543861	0.118552	0.458752	0.646412	0.999986	NZ_WHPG01000003.1	134453	134822	+	50S ribosomal protein L14	structural constituent of ribosome|0003735||IEA	GO:0006412
cds-WP_003690077.1	F9Z35_RS04290				15330.9	0.0689536	0.140006	-0.492504	0.622363	0.999986	NZ_WHPG01000003.1	133968	134232	+	30S ribosomal protein S17	structural constituent of ribosome|0003735||IEA	GO:0006412
cds-WP_003690079.1	F9Z35_RS04275				98923.3	-0.0763722	0.100099	0.76297	0.445481	0.999986	NZ_WHPG01000003.1	132685	133378	+	30S ribosomal protein S3	structural constituent of ribosome|0003735||IEA	GO:0006412
cds-WP_003690082.1	F9Z35_RS04265				10987.1	-0.176224	0.132448	1.33052	0.183348	0.999986	NZ_WHPG01000003.1	132059	132338	+	30S ribosomal protein S19	structural constituent of ribosome|0003735||IEA	GO:0006412
cds-WP_003690083.1	F9Z35_RS04260				152407	-0.101913	0.125809	0.810063	0.417904	0.999986	NZ_WHPG01000003.1	131220	132054	+	50S ribosomal protein L2	structural constituent of ribosome|0003735||IEA	GO:0006412
cds-WP_003690088.1	F9Z35_RS04250				80655.2	-0.0275429	0.134393	0.204942	0.837617	0.999986	NZ_WHPG01000003.1	130283	130904	+	50S ribosomal protein L4	structural constituent of ribosome|0003735||IEA	GO:0006412
cds-WP_003690097.1	F9Z35_RS04225				375092	-0.0954862	0.108212	0.882396	0.377563	0.999986	NZ_WHPG01000003.1	125147	127253	+	elongation factor G	structural constituent of ribosome|0003735||IEA	GO:0006414
cds-WP_003690099.1	F9Z35_RS04220				37015.4	-0.0692474	0.132246	0.523624	0.60054	0.999986	NZ_WHPG01000003.1	124658	125129	+	30S ribosomal protein S7	translation elongation factor activity|0003746||IEA	GO:0006412
cds-WP_003690100.1	F9Z35_RS04215				53264.1	-0.168708	0.103037	1.63736	0.101556	0.999986	NZ_WHPG01000003.1	124169	124541	+	30S ribosomal protein S12	structural constituent of ribosome|0003735||IEA	GO:0006412
cds-WP_003690106.1	F9Z35_RS04170				84343.1	0.0448337	0.163233	-0.274661	0.783577	0.999986	NZ_WHPG01000003.1	112034	112406	+	50S ribosomal protein L7/L12	structural constituent of ribosome|0003735||IEA	GO:0006412
cds-WP_003690110.1	F9Z35_RS04155				135173	0.0291361	0.105032	-0.277402	0.781472	0.999986	NZ_WHPG01000003.1	110553	111249	+	50S ribosomal protein L1	structural constituent of ribosome|0003735||IEA	GO:0006412
cds-WP_003690112.1	F9Z35_RS04150				121512	-0.0794512	0.105031	0.756453	0.449378	0.999986	NZ_WHPG01000003.1	110119	110554	+	50S ribosomal protein L11	structural constituent of ribosome|0003735||IEA	GO:0006412
cds-WP_003690113.1	F9Z35_RS04140				8365.29	-0.140593	0.274929	0.511381	0.609085	0.999986	NZ_WHPG01000003.1	109202	109481	+	preprotein translocase subunit SecE	structural constituent of ribosome|0003735||IEA	GO:0043952
cds-WP_003690114.1	F9Z35_RS04105				6408.72	0.00886101	0.0863243	-0.102648	0.918242	0.999986	NZ_WHPG01000003.1	106462	107032	+	16S rRNA (guanine(966)-N(2))-methyltransferase RsmD	protein-transporting ATPase activity|0015450||IEA	GO:0031167
cds-WP_003690120.1	F9Z35_RS04080				8599.95	-0.0429237	0.127513	0.336621	0.736403	0.999986	NZ_WHPG01000003.1	101336	101798	+	DUF494 family protein	16S rRNA (guanine(966)-N(2))-methyltransferase activity|0052913||IEA	NA
cds-WP_003690124.1	F9Z35_RS04070				24652	0.0727273	0.106294	-0.68421	0.493843	0.999986	NZ_WHPG01000003.1	98755	100033	+	sigma-54 dependent transcriptional regulator	NA	GO:0006355
cds-WP_003690126.1	F9Z35_RS04065				30761.6	0.035341	0.125578	-0.281427	0.778383	0.999986	NZ_WHPG01000003.1	96642	98763	+	HAMP domain-containing histidine kinase	ATP binding|0005524||IEA	NA
cds-WP_003690128.1	F9Z35_RS04060				5115.14	-0.0758982	0.0874393	0.86801	0.385389	0.999986	NZ_WHPG01000003.1	96043	96643	+	DUF4390 domain-containing protein	NA	NA
cds-WP_003690135.1	F9Z35_RS04025				5767.56	-0.0769557	0.110439	0.696816	0.485918	0.999986	NZ_WHPG01000003.1	89996	90455	+	aspartate carbamoyltransferase regulatory subunit	NA	GO:0009220
cds-WP_003690145.1	F9Z35_RS04005				11447.9	0.248041	0.23148	-1.07154	0.283925	0.999986	NZ_WHPG01000003.1	85769	86321	+	hypothetical protein	aspartate carbamoyltransferase activity|0004070||IEA	NA
cds-WP_003690149.1	F9Z35_RS03990				11076.6	0.161519	0.108672	-1.4863	0.1372	0.999986	NZ_WHPG01000003.1	83208	84681	-	pyruvate kinase	NA	GO:0006096
cds-WP_003690155.1	F9Z35_RS03970				96.602	0.133327	0.411768	-0.323792	0.746096	0.999986	NZ_WHPG01000003.1	80575	80773	+	hypothetical protein	pyruvate kinase activity|0004743||IEA	NA
cds-WP_003690157.1	F9Z35_RS03960				27624.8	-0.142115	0.114844	1.23747	0.215914	0.999986	NZ_WHPG01000003.1	78236	79451	+	sodium/glutamate symporter	NA	GO:0015813
cds-WP_003690162.1	F9Z35_RS03940				3787.54	-0.0701325	0.152659	0.459405	0.645943	0.999986	NZ_WHPG01000003.1	75490	76498	+	DNA adenine methylase	glutamate:sodium symporter activity|0015501||IEA	NA
cds-WP_003690166.1	F9Z35_RS03930				6117.5	-0.0535015	0.101622	0.526477	0.598557	0.999986	NZ_WHPG01000003.1	72192	74466	+	Tex family protein	NA	GO:0003676
cds-WP_003690169.1	F9Z35_RS03920				4508.47	-0.0591526	0.172882	0.342157	0.732233	0.999986	NZ_WHPG01000003.1	70016	71057	-	dTDP-glucose 4,6-dehydratase	nucleic acid binding|0003676||IEA	GO:0009243
cds-WP_003690201.1	F9Z35_RS03835				1589.33	0.179985	0.106754	-1.68598	0.0917993	0.999986	NZ_WHPG01000003.1	55130	55817	+	YggS family pyridoxal phosphate-dependent enzyme	dTDP-glucose 4,6-dehydratase activity|0008460||IEA	GO:0030170
cds-WP_003690202.1	F9Z35_RS03840				683.707	0.0656967	0.163676	-0.401384	0.688138	0.999986	NZ_WHPG01000003.1	55816	56224	+	hypothetical protein	pyridoxal phosphate binding|0030170||IEA	NA
cds-WP_003690212.1	F9Z35_RS04130				145418	-0.105091	0.146438	0.717649	0.472974	0.999986	NZ_WHPG01000003.1	107821	109006	+	elongation factor Tu	NA	GO:0006414
cds-WP_003690212.1-2	F9Z35_RS04230				21841.5	-0.148685	0.168111	0.884447	0.376455	0.999986	NZ_WHPG01000003.1	127340	128525	+	elongation factor Tu	translation elongation factor activity|0003746||IEA	GO:0006414
cds-WP_003690256.1	F9Z35_RS03910				1998.32	0.0270652	0.177099	-0.152826	0.878536	0.999986	NZ_WHPG01000003.1	68350	68908	-	dTDP-4-dehydrorhamnose 3,5-epimerase	translation elongation factor activity|0003746||IEA	GO:0009243
cds-WP_003690264.1	F9Z35_RS03935				6185.87	-0.0553271	0.150761	0.366986	0.713629	0.999986	NZ_WHPG01000003.1	74496	75498	+	DNA (cytosine-5-)-methyltransferase	dTDP-4-dehydrorhamnose 3,5-epimerase activity|0008830||IEA	GO:0006304
cds-WP_003690269.1	F9Z35_RS03965				3493.7	-0.0481177	0.130263	0.369388	0.711838	0.999986	NZ_WHPG01000003.1	79549	80566	+	lysozyme inhibitor LprI family protein	DNA (cytosine-5-)-methyltransferase activity|0003886||IEA	NA
cds-WP_003690288.1	F9Z35_RS04045				41061.6	0.0556321	0.117039	-0.475329	0.634552	0.999986	NZ_WHPG01000003.1	93222	93726	+	peptide deformylase	NA	GO:0036211
cds-WP_003690308.1	F9Z35_RS12225				24.2188	-0.248968	0.622362	0.400037	0.689129	0.999986	NZ_WHPG01000003.1	128939	129122	-	hypothetical protein	peptide deformylase activity|0042586||IEA	NA
cds-WP_003690310.1	F9Z35_RS04335				1071.08	0.0719432	0.197598	-0.36409	0.715791	0.999986	NZ_WHPG01000003.1	137865	138051	+	50S ribosomal protein L30	NA	GO:0006412
cds-WP_003690316.1	F9Z35_RS04435				4754.69	-0.0353814	0.182912	0.193434	0.846619	0.999986	NZ_WHPG01000003.1	153189	154449	-	D-amino acid dehydrogenase	structural constituent of ribosome|0003735||IEA	GO:0055130
cds-WP_003690317.1	F9Z35_RS04440				8030.21	0.012937	0.076306	-0.169541	0.865371	0.999986	NZ_WHPG01000003.1	154527	155919	-	sodium:alanine symporter family protein	D-amino-acid dehydrogenase activity|0008718||IEA	GO:0006814
cds-WP_003690324.1	F9Z35_RS04490				26629	-0.0926135	0.174994	0.529239	0.59664	0.999986	NZ_WHPG01000003.1	164030	165266	-	1-deoxy-D-xylulose-5-phosphate reductoisomerase	amino acid:sodium symporter activity|0005283||IEA	GO:0008299
cds-WP_003690336.1	F9Z35_RS04555				37766.1	-0.0236089	0.119505	0.197556	0.843393	0.999986	NZ_WHPG01000003.1	176431	177859	-	sodium:alanine symporter family protein	protein binding|0005515||IEA	GO:0006814
cds-WP_003690340.1	F9Z35_RS04615				3229.01	-0.278353	0.173699	1.6025	0.109044	0.999986	NZ_WHPG01000003.1	188353	189385	-	type I glyceraldehyde-3-phosphate dehydrogenase	amino acid:sodium symporter activity|0005283||IEA	GO:0006094
cds-WP_003690341.1	F9Z35_RS04620				2249.59	0.0803095	0.132616	-0.605579	0.544794	0.999986	NZ_WHPG01000003.1	189583	190423	-	RnfABCDGE type electron transport complex subunit B	NA	GO:0022900
cds-WP_003690352.1	F9Z35_RS04685				1278.46	-0.0735293	0.224433	0.327623	0.743197	0.999986	NZ_WHPG01000003.1	202866	203433	-	manganese efflux pump MntP family protein	electron transfer activity|0009055||IEA	NA
cds-WP_003690361.1	F9Z35_RS04730				35.483	0.0627393	0.382556	-0.164	0.869731	0.999986	NZ_WHPG01000003.1	213741	214077	+	hypothetical protein	NA	NA
cds-WP_003690382.1	F9Z35_RS06080				1778.93	-0.0108643	0.128839	0.0843243	0.932799	0.999986	NZ_WHPG01000004.1	109988	110588	+	carbonic anhydrase	NA	NA
cds-WP_003690402.1	F9Z35_RS06185				15759.1	-0.084548	0.130308	0.648831	0.516447	0.999986	NZ_WHPG01000004.1	128557	129778	-	diaminopimelate decarboxylase	NA	GO:0009089
cds-WP_003690418.1	F9Z35_RS06275				5367.38	0.043295	0.155104	-0.279135	0.780141	0.999986	NZ_WHPG01000004.1	154809	155586	+	lipid asymmetry maintenance ABC transporter permease subunit MlaE	diaminopimelate decarboxylase activity|0008836||IEA	GO:0043190
cds-WP_003690423.1	F9Z35_RS06310				7550.99	-0.0991494	0.123997	0.799613	0.423935	0.999986	NZ_WHPG01000004.1	158777	159266	+	TlpA disulfide reductase family protein	NA	GO:0016491
cds-WP_003690431.1	F9Z35_RS06345				3679.67	-3.62894e-05	0.0832926	0.000435686	0.999652	0.999986	NZ_WHPG01000004.1	163810	164203	+	ClpXP protease specificity-enhancing factor	oxidoreductase activity|0016491||IEA	NA
cds-WP_003690445.1	F9Z35_RS06400				35420.2	-0.0982273	0.151503	0.648352	0.516758	0.999986	NZ_WHPG01000004.1	172824	173691	+	F0F1 ATP synthase subunit A	NA	GO:0015986
cds-WP_003690451.1	F9Z35_RS06430				160072	-0.0676961	0.142079	0.476468	0.633741	0.999986	NZ_WHPG01000004.1	177557	178955	+	F0F1 ATP synthase subunit beta	proton transmembrane transporter activity|0015078||IEA	GO:0015986
cds-WP_003690463.1	F9Z35_RS06490				47920.9	0.0487816	0.0760709	-0.641265	0.52135	0.999986	NZ_WHPG01000004.1	190037	190784	-	3-oxoacyl-ACP reductase FabG	proton-transporting ATP synthase activity, rotational mechanism|0046933||IEA	GO:0006633
cds-WP_003690470.1	F9Z35_RS06560				6340.36	0.0148651	0.0906706	-0.163947	0.869773	0.999986	NZ_WHPG01000004.1	200785	201376	+	nucleoside triphosphate pyrophosphatase	3-oxoacyl-[acyl-carrier-protein] reductase (NADPH) activity|0004316||IEA	GO:0009117
cds-WP_003690475.1	F9Z35_RS06580				2433.49	0.0256224	0.113821	-0.225111	0.821893	0.999986	NZ_WHPG01000004.1	204038	204260	-	membrane protein insertion efficiency factor YidD	nucleotide binding|0000166||IEA	NA
cds-WP_003690500.1	F9Z35_RS06730				2764.67	-0.0465325	0.143089	0.325199	0.74503	0.999986	NZ_WHPG01000004.1	230772	231201	-	MJ0042-type zinc finger domain-containing protein	NA	GO:0008270
cds-WP_003690501.1	F9Z35_RS06735				5571.63	0.0115115	0.0869321	-0.132419	0.894653	0.999986	NZ_WHPG01000004.1	231268	231910	-	orotate phosphoribosyltransferase	zinc ion binding|0008270||IEA	GO:0009220
cds-WP_003690567.1	F9Z35_RS07075				9574.6	-0.0335674	0.087638	0.383024	0.701702	0.999986	NZ_WHPG01000004.1	305723	306803	-	3-dehydroquinate synthase	orotate phosphoribosyltransferase activity|0004588||IEA	GO:0009423
cds-WP_003690581.1	F9Z35_RS07195				8312.05	0.0386227	0.0848759	-0.455049	0.649074	0.999986	NZ_WHPG01000004.1	333619	335662	+	ATP-dependent DNA helicase RecG	3-dehydroquinate synthase activity|0003856||IEA	GO:0006281
cds-WP_003690589.1	F9Z35_RS07260				4786.72	0.0550552	0.146322	-0.37626	0.706724	0.999986	NZ_WHPG01000004.1	343036	344263	-	YihY family inner membrane protein	DNA helicase activity|0003678||IEA	GO:0008150
cds-WP_003690617.1	F9Z35_RS07455				112.613	-0.0508376	0.233799	0.217441	0.827864	0.999986	NZ_WHPG01000004.1	374009	374387	-	hypothetical protein	molecular_function|0003674||IEA	NA
cds-WP_003690619.1	F9Z35_RS07500				33831.5	-0.0187805	0.145765	0.128841	0.897484	0.999986	NZ_WHPG01000004.1	380547	381057	-	ribosome maturation factor RimM	NA	GO:0006364
cds-WP_003690624.1	F9Z35_RS07525				16662	-0.0724335	0.151842	0.477033	0.633339	0.999986	NZ_WHPG01000004.1	386189	388004	-	PglL family O-oligosaccharyltransferase	RNA binding|0003723||IEA	NA
cds-WP_003690630.1	F9Z35_RS07535				2972.42	-0.111689	0.118201	0.944912	0.344704	0.999986	NZ_WHPG01000004.1	388355	388964	-	Maf family nucleotide pyrophosphatase	NA	GO:0000917
cds-WP_003690632.1	F9Z35_RS07540				7745.13	-0.0311883	0.120617	0.258573	0.795964	0.999986	NZ_WHPG01000004.1	389007	389778	-	twin-arginine translocase subunit TatC	NA	GO:0015628
cds-WP_003690691.1	F9Z35_RS07615				7775.89	0.00897958	0.103247	-0.0869721	0.930694	0.999986	NZ_WHPG01000004.1	400248	401214	+	ABC transporter permease subunit	NA	GO:0055085
cds-WP_003690707.1	F9Z35_RS07695				5276.09	0.104755	0.0924416	-1.1332	0.257129	0.999986	NZ_WHPG01000004.1	419327	420095	-	imidazole glycerol phosphate synthase subunit HisF	NA	GO:0000105
cds-WP_003690726.1	F9Z35_RS07890				10206.6	0.0325766	0.0761596	-0.427741	0.66884	0.999986	NZ_WHPG01000004.1	452355	453117	+	3-deoxy-manno-octulosonate cytidylyltransferase	imidazoleglycerol-phosphate synthase activity|0000107||IEA	GO:0009244
cds-WP_003690730.1	F9Z35_RS07925				512.728	0.132813	0.271916	-0.488435	0.625241	0.999986	NZ_WHPG01000004.1	456650	456875	+	sulfurtransferase TusA family protein	3-deoxy-manno-octulosonate cytidylyltransferase activity|0008690||IEA	NA
cds-WP_003690741.1	F9Z35_RS07995				32824.4	-0.0878145	0.125803	0.698031	0.485158	0.999986	NZ_WHPG01000004.1	467126	468671	-	amidophosphoribosyltransferase	NA	GO:0009152
cds-WP_003690743.1	F9Z35_RS08005				12630.8	-0.040431	0.145959	0.277003	0.781778	0.999986	NZ_WHPG01000004.1	469354	470395	-	cell division protein FtsN	amidophosphoribosyltransferase activity|0004044||IEA	GO:0000910
cds-WP_003690747.1	F9Z35_RS08030				5813.01	-0.00963046	0.145342	0.0662605	0.94717	0.999986	NZ_WHPG01000004.1	473360	473816	-	hypothetical protein	NA	NA
cds-WP_003690756.1	F9Z35_RS08090				4097.23	-0.0600603	0.138685	0.433069	0.664965	0.999986	NZ_WHPG01000004.1	488492	489272	+	peptidoglycan editing factor PgeF	NA	NA
cds-WP_003690764.1	F9Z35_RS08135				3487.94	-0.0257907	0.142091	0.181508	0.855969	0.999986	NZ_WHPG01000004.1	496376	497117	-	DUF808 family protein	NA	NA
cds-WP_003690774.1	F9Z35_RS08190				2446.36	-0.0840467	0.133364	0.630205	0.528561	0.999986	NZ_WHPG01000004.1	506626	507040	+	very short patch repair endonuclease	NA	NA
cds-WP_003690777.1	F9Z35_RS08220				1869.24	0.154356	0.188139	-0.820438	0.411967	0.999986	NZ_WHPG01000004.1	511207	511516	+	hypothetical protein	NA	NA
cds-WP_003690778.1	F9Z35_RS08240				1352.31	0.0832198	0.141464	-0.588277	0.556346	0.999986	NZ_WHPG01000004.1	514108	514756	+	dethiobiotin synthase	NA	GO:0009102
cds-WP_003690783.1	F9Z35_RS08355				3428.29	0.119454	0.112186	-1.06479	0.286973	0.999986	NZ_WHPG01000004.1	530889	531765	+	site-specific tyrosine recombinase XerD	dethiobiotin synthase activity|0004141||IEA	GO:0006310
cds-WP_003690787.1	F9Z35_RS08385				92927.4	-0.0679848	0.0856071	0.794149	0.427109	0.999986	NZ_WHPG01000004.1	535060	537184	+	polyribonucleotide nucleotidyltransferase	site-specific recombinase activity|0009009||IEA	GO:0006402
cds-WP_003690799.1	F9Z35_RS08465				702.685	0.0308982	0.154401	-0.200117	0.841389	0.999986	NZ_WHPG01000004.1	550074	550290	+	DUF333 domain-containing protein	polyribonucleotide nucleotidyltransferase activity|0004654||IEA	NA
cds-WP_003690802.1	F9Z35_RS08480				2754.25	0.0481187	0.214536	-0.224291	0.822531	0.999986	NZ_WHPG01000004.1	550806	551433	+	uracil phosphoribosyltransferase	NA	GO:0008655
cds-WP_003690805.1	F9Z35_RS08485				1548.37	0.0818864	0.264444	-0.309655	0.756823	0.999986	NZ_WHPG01000004.1	551455	551776	+	DUF2322 family protein	uracil phosphoribosyltransferase activity|0004845||IEA	NA
cds-WP_003690807.1	F9Z35_RS08495				3690.08	-0.0209897	0.136039	0.154291	0.87738	0.999986	NZ_WHPG01000004.1	552614	553439	+	N-6 DNA methylase	NA	GO:0006306
cds-WP_003690821.1	F9Z35_RS08550				7622.55	0.0970764	0.115788	-0.838397	0.401808	0.999986	NZ_WHPG01000004.1	564074	565454	+	DNA repair protein RadA	DNA binding|0003677||IEA	GO:0006281
cds-WP_003690828.1	F9Z35_RS08590				13338.6	-0.0146841	0.139221	0.105473	0.916	0.999986	NZ_WHPG01000004.1	573956	575339	-	phosphomannomutase/phosphoglucomutase	ATP binding|0005524||IEA	NA
cds-WP_003690830.1	F9Z35_RS08610				892.896	-0.0669561	0.152774	0.438268	0.661192	0.999986	NZ_WHPG01000004.1	577779	578142	-	VanZ family protein	NA	NA
cds-WP_003690833.1	F9Z35_RS08645				6842.71	0.107102	0.0787711	-1.35966	0.173937	0.999986	NZ_WHPG01000004.1	582721	583006	+	ribosome assembly RNA-binding protein YhbY	NA	GO:0008150
cds-WP_003690844.1	F9Z35_RS08680				4714.66	0.00265309	0.108658	-0.024417	0.98052	0.999986	NZ_WHPG01000004.1	588997	589564	-	hypothetical protein	RNA binding|0003723||IEA	NA
cds-WP_003690875.1	F9Z35_RS08855				9698.52	-0.0879543	0.0822421	1.06946	0.284864	0.999986	NZ_WHPG01000004.1	625998	626628	-	YfgM family protein	NA	NA
cds-WP_003690918.1	F9Z35_RS00415				4.42503	0.195682	1.14815	-0.170432	0.86467	0.999986	NZ_WHPG01000002.1	46581	46965	+	recombination protein NinB	NA	NA
cds-WP_003690948.1	F9Z35_RS00530				35.794	0.225813	0.457938	-0.493108	0.621936	0.999986	NZ_WHPG01000002.1	70409	70613	-	hypothetical protein	NA	NA
cds-WP_003690950.1	F9Z35_RS00535				16524.6	0.116912	0.218456	-0.535172	0.592531	0.999986	NZ_WHPG01000002.1	70715	71852	+	N-acetyllactosaminide alpha-2,3-sialyltransferase	NA	NA
cds-WP_003690986.1	F9Z35_RS00730				11674.2	0.0385459	0.106073	-0.363389	0.716314	0.999986	NZ_WHPG01000002.1	104807	105818	+	tryptophan--tRNA ligase	NA	GO:0006436
cds-WP_003690987.1	F9Z35_RS00735				4622.03	0.0557481	0.0857448	-0.650163	0.515587	0.999986	NZ_WHPG01000002.1	105898	106444	+	hypothetical protein	tryptophan-tRNA ligase activity|0004830||IEA	NA
cds-WP_003691002.1	F9Z35_RS00835				32501.3	0.0495997	0.230023	-0.215629	0.829277	0.999986	NZ_WHPG01000002.1	123046	124222	-	nitronate monooxygenase family protein	NA	GO:0004497
cds-WP_003691062.1	F9Z35_RS01200				230.917	0.3079	0.248536	-1.23885	0.2154	0.999986	NZ_WHPG01000002.1	181536	181752	-	hypothetical protein	monooxygenase activity|0004497||IEA	NA
cds-WP_003691081.1	F9Z35_RS01390				55964.6	-0.187293	0.120289	1.55703	0.119464	0.999986	NZ_WHPG01000002.1	214620	215802	+	2-oxoglutarate dehydrogenase complex dihydrolipoyllysine-residue succinyltransferase	NA	GO:0006099
cds-WP_003691083.1	F9Z35_RS01435				771.559	0.155653	0.183546	-0.848036	0.396418	0.999986	NZ_WHPG01000002.1	222716	223136	+	type II toxin-antitoxin system toxin FitB	dihydrolipoyllysine-residue succinyltransferase activity|0004149||IEA	NA
cds-WP_003691095.1	F9Z35_RS01520				20546.6	-0.121085	0.0995559	1.21625	0.22389	0.999986	NZ_WHPG01000002.1	240659	242351	+	D-lactate dehydrogenase	NA	GO:0006089
cds-WP_003691115.1	F9Z35_RS01655				9494.96	-0.0558918	0.114616	0.487646	0.625801	0.999986	NZ_WHPG01000002.1	265055	266030	-	class 1 fructose-bisphosphatase	oxidoreductase activity, acting on the CH-OH group of donors, quinone or similar compound as acceptor|0016901||IEA	GO:0005975
cds-WP_003691121.1	F9Z35_RS01675				2119.67	0.0992269	0.225788	-0.43947	0.660321	0.999986	NZ_WHPG01000002.1	267945	268548	-	glycerol-3-phosphate 1-O-acyltransferase PlsY	fructose 1,6-bisphosphate 1-phosphatase activity|0042132||IEA	GO:0006654
cds-WP_003691147.1	F9Z35_RS01830				9505.31	-0.0486563	0.12545	0.387856	0.698123	0.999986	NZ_WHPG01000002.1	294944	295706	+	DUF2314 domain-containing protein	O-acyltransferase activity|0008374||IEA	NA
cds-WP_003691155.1	F9Z35_RS01855				43310.5	0.0129535	0.0905211	-0.1431	0.886211	0.999986	NZ_WHPG01000002.1	297793	298753	+	acetyl-CoA carboxylase carboxyltransferase subunit alpha	NA	GO:0006633
cds-WP_003691184.1	F9Z35_RS02060				20007.5	0.025835	0.103752	-0.249007	0.803356	0.999986	NZ_WHPG01000002.1	333716	335639	-	ATP-binding cassette domain-containing protein	acetyl-CoA carboxylase activity|0003989||IEA	GO:0005524
cds-WP_003691202.1	F9Z35_RS02165				4335.91	0.0722316	0.124929	-0.578183	0.563141	0.999986	NZ_WHPG01000002.1	354485	355517	+	Holliday junction branch migration DNA helicase RuvB	ATP binding|0005524||IEA	GO:0006281
cds-WP_003691204.1	F9Z35_RS12170				529.859	0.0844533	0.304459	-0.277388	0.781482	0.999986	NZ_WHPG01000002.1	358688	359303	-	molybdenum cofactor guanylyltransferase	DNA binding|0003677||IEA	GO:0005525
cds-WP_003691226.1	F9Z35_RS02405				91498.4	0.030182	0.106053	-0.284594	0.775955	0.999986	NZ_WHPG01000002.1	395970	397806	+	phosphogluconate dehydratase	GTP binding|0005525||IEA	GO:0009255
cds-WP_003691244.1	F9Z35_RS02495				3942.53	0.00679898	0.160091	-0.0424696	0.966124	0.999986	NZ_WHPG01000002.1	416046	417249	-	restriction endonuclease subunit S	phosphogluconate dehydratase activity|0004456||IEA	GO:0006304
cds-WP_003691259.1	F9Z35_RS02545				4071.06	0.0575059	0.129867	-0.442806	0.657906	0.999986	NZ_WHPG01000002.1	429335	429704	+	hypothetical protein	DNA binding|0003677||IEA	NA
cds-WP_003691269.1	F9Z35_RS02650				4227.06	-0.0668076	0.111219	0.600688	0.548048	0.999986	NZ_WHPG01000002.1	450548	451418	+	DUF1853 family protein	NA	NA
cds-WP_003691271.1	F9Z35_RS02670				18966.5	0.0471367	0.161406	-0.292039	0.770257	0.999986	NZ_WHPG01000002.1	453532	454876	-	aldehyde dehydrogenase family protein	NA	GO:0016491
cds-WP_003691281.1	F9Z35_RS02725				6379.67	0.0431047	0.227446	-0.189517	0.849688	0.999986	NZ_WHPG01000002.1	466670	467492	+	NAD(+) synthase	oxidoreductase activity|0016491||IEA	GO:0009435
cds-WP_003691287.1	F9Z35_RS02775				5438.9	0.215595	0.297065	-0.725751	0.467992	0.999986	NZ_WHPG01000002.1	473488	474682	+	aspartate aminotransferase family protein	NAD+ synthase activity|0008795||IEA	GO:0030170
cds-WP_003691316.1	F9Z35_RS02920				50556.7	0.12334	0.185489	-0.664945	0.506086	0.999986	NZ_WHPG01000002.1	504433	505720	+	phosphopyruvate hydratase	pyridoxal phosphate binding|0030170||IEA	GO:0006096
cds-WP_003691321.1	F9Z35_RS02995				441133	-0.0636966	0.0958215	0.664742	0.506215	0.999986	NZ_WHPG01000002.1	519648	521334	+	30S ribosomal protein S1	phosphopyruvate hydratase activity|0004634||IEA	GO:0006412
cds-WP_003691325.1	F9Z35_RS03060				28576.8	0.0219032	0.098388	-0.222621	0.823831	0.999986	NZ_WHPG01000002.1	532754	535193	-	DNA translocase FtsK	RNA binding|0003723||IEA	NA
cds-WP_003691328.1	F9Z35_RS03070				8752.95	0.058618	0.123691	-0.473909	0.635565	0.999986	NZ_WHPG01000002.1	536672	537155	-	DUF4189 domain-containing protein	NA	NA
cds-WP_003691340.1	F9Z35_RS03160				2307.14	-0.0645802	0.0856982	0.753577	0.451103	0.999986	NZ_WHPG01000002.1	557110	557671	+	CreA family protein	NA	NA
cds-WP_003691347.1	F9Z35_RS03185				232163	-0.0317183	0.0993842	0.319148	0.749614	0.999986	NZ_WHPG01000002.1	561806	564470	+	pyruvate dehydrogenase (acetyl-transferring), homodimeric type	NA	GO:0006086
cds-WP_003691360.1	F9Z35_RS03220				3499.37	-0.0864903	0.132985	0.650377	0.515448	0.999986	NZ_WHPG01000002.1	573917	574478	+	YceI family protein	pyruvate dehydrogenase activity|0004738||IEA	GO:0042597
cds-WP_003691371.1	F9Z35_RS03260				2231.51	-0.0425275	0.131499	0.323406	0.746388	0.999986	NZ_WHPG01000002.1	584586	585066	-	Cys-tRNA(Pro) deacylase	NA	GO:0043039
cds-WP_003691388.1	F9Z35_RS03350				1674.56	0.0296519	0.185959	-0.159454	0.873311	0.999986	NZ_WHPG01000002.1	603931	605125	+	SGNH/GDSL hydrolase family protein	aminoacyl-tRNA editing activity|0002161||IEA	NA
cds-WP_003691393.1	F9Z35_RS03355				9746.18	-0.139519	0.10208	1.36676	0.171702	0.999986	NZ_WHPG01000002.1	605375	606929	+	fatty acid--CoA ligase	NA	NA
cds-WP_003691396.1	F9Z35_RS03360				2744.48	-0.00234014	0.0925885	0.0252747	0.979836	0.999986	NZ_WHPG01000002.1	607018	609046	-	BCCT family transporter	NA	NA
cds-WP_003691398.1	F9Z35_RS03370				15299.3	-0.095926	0.135863	0.70605	0.480157	0.999986	NZ_WHPG01000002.1	610830	611865	-	phosphoribosylformylglycinamidine cyclo-ligase	NA	GO:0006189
cds-WP_003691408.1	F9Z35_RS03430				29.2788	-0.703152	0.510698	1.37684	0.168561	0.999986	NZ_WHPG01000002.1	620190	620523	-	hypothetical protein	phosphoribosylformylglycinamidine cyclo-ligase activity|0004641||IEA	NA
cds-WP_003691416.1	F9Z35_RS03480				109.13	-0.119688	0.250127	0.478507	0.63229	0.999986	NZ_WHPG01000002.1	628723	629497	-	hypothetical protein	NA	NA
cds-WP_003691423.1	F9Z35_RS03515				717.647	0.150967	0.209316	-0.721239	0.470762	0.999986	NZ_WHPG01000002.1	634094	636242	-	phage portal protein	NA	NA
cds-WP_003691454.1	F9Z35_RS09485				36407.5	0.117141	0.242748	-0.482564	0.629405	0.999986	NZ_WHPG01000007.1	9351	9753	+	type II toxin-antitoxin system HicB family antitoxin	NA	NA
cds-WP_003691563.1	F9Z35_RS00245				0.303089	0.0350662	4.08047	-0.00859365	0.993143	0.999986	NZ_WHPG01000002.1	28540	28900	+	hypothetical protein	NA	NA
cds-WP_003691584.1-3	F9Z35_RS00215				22.1956	-0.443902	0.488772	0.908198	0.363773	0.999986	NZ_WHPG01000002.1	24578	24797	+	major capsid protein	NA	NA
cds-WP_003691591.1	F9Z35_RS11350				7083.88	0.122377	0.09889	-1.23751	0.215898	0.999986	NZ_WHPG01000007.1	369416	369974	+	nitroreductase family protein	NA	NA
cds-WP_003691594.1	F9Z35_RS11315				2390.02	0.0612035	0.125022	-0.489541	0.624459	0.999986	NZ_WHPG01000007.1	359532	360873	+	GTPase/DUF3482 domain-containing protein	NA	NA
cds-WP_003691602.1	F9Z35_RS11275				9403.97	0.0935523	0.213532	-0.438118	0.661301	0.999986	NZ_WHPG01000007.1	349601	350957	+	PFL family protein	NA	NA
cds-WP_003691603.1	F9Z35_RS11270				493.398	0.140018	0.31101	-0.450203	0.652564	0.999986	NZ_WHPG01000007.1	349314	349587	+	ACT domain-containing protein	NA	NA
cds-WP_003691604.1	F9Z35_RS11265				2661.09	0.0502114	0.120241	-0.417591	0.676246	0.999986	NZ_WHPG01000007.1	348452	349190	+	toxin-antitoxin system YwqK family antitoxin	NA	NA
cds-WP_003691611.1	F9Z35_RS09685				547.88	0.109256	0.259367	-0.42124	0.67358	0.999986	NZ_WHPG01000007.1	36548	36947	-	immunity 41 family protein	NA	NA
cds-WP_003691615.1	F9Z35_RS09715				174.352	-0.108887	0.267377	0.407239	0.683832	0.999986	NZ_WHPG01000007.1	40874	41816	-	adhesin MafA	NA	NA
cds-WP_003691615.1-2	F9Z35_RS10690				59.7311	-0.245562	0.277787	0.883993	0.3767	0.999986	NZ_WHPG01000007.1	245495	246437	+	adhesin MafA	NA	NA
cds-WP_003691630.1	F9Z35_RS11195				37456.2	0.0930738	0.119616	-0.778103	0.436508	0.999986	NZ_WHPG01000007.1	337250	338435	-	bifunctional phosphopantothenoylcysteine decarboxylase/phosphopantothenate--cysteine ligase CoaBC	NA	GO:0015937
cds-WP_003691634.1	F9Z35_RS11180				12194.7	0.107596	0.109426	-0.98328	0.32547	0.999986	NZ_WHPG01000007.1	334053	334671	+	guanylate kinase	phosphopantothenate--cysteine ligase activity|0004632||IEA	GO:0015949
cds-WP_003691638.1	F9Z35_RS11160				24933.3	-0.0242418	0.239509	0.101214	0.91938	0.999986	NZ_WHPG01000007.1	330812	332168	-	tRNA 5-hydroxyuridine modification protein YegQ	guanylate kinase activity|0004385||IEA	NA
cds-WP_003691649.1	F9Z35_RS11115				3754.82	-0.0163692	0.0992348	0.164954	0.86898	0.999986	NZ_WHPG01000007.1	322289	322808	-	membrane integrity-associated transporter subunit PqiC	NA	NA
cds-WP_003691652.1	F9Z35_RS11105				4336.12	-0.0252446	0.169531	0.148909	0.881626	0.999986	NZ_WHPG01000007.1	321103	321745	-	arylesterase	NA	NA
cds-WP_003691661.1	F9Z35_RS11055				4699.56	-0.0583938	0.188022	0.310568	0.756129	0.999986	NZ_WHPG01000007.1	312763	313852	+	tRNA (uridine(54)-C5)-methyltransferase TrmA	NA	GO:0006400
cds-WP_003691666.1	F9Z35_RS11040				8069.5	0.0416995	0.212345	-0.196377	0.844315	0.999986	NZ_WHPG01000007.1	308941	310927	+	DNA topoisomerase IV subunit B	tRNA (uracil(54)-C5)-methyltransferase activity, S-adenosyl methionine-dependent|0030697||IEA	GO:0006265
cds-WP_003691673.1	F9Z35_RS11025				42730.1	0.0521163	0.10265	-0.50771	0.611657	0.999986	NZ_WHPG01000007.1	305818	306817	+	2-hydroxyacid dehydrogenase	DNA topoisomerase type II (double strand cut, ATP-hydrolyzing) activity|0003918||IEA	GO:0008720
cds-WP_003691684.1	F9Z35_RS10990				5573.96	0.0390507	0.093392	-0.418137	0.675847	0.999986	NZ_WHPG01000007.1	298472	299366	+	chorismate mutase	D-lactate dehydrogenase activity|0008720||IEA	NA
cds-WP_003691687.1	F9Z35_RS10980				24358.7	-0.0589656	0.238386	0.247353	0.804635	0.999986	NZ_WHPG01000007.1	294737	296216	+	4-hydroxy-3-polyprenylbenzoate decarboxylase	NA	GO:0016831
cds-WP_003691689.1	F9Z35_RS10975				11310.1	-0.0478297	0.266019	0.179798	0.857311	0.999986	NZ_WHPG01000007.1	294202	294718	+	DUF2199 domain-containing protein	carboxy-lyase activity|0016831||IEA	NA
cds-WP_003691706.1	F9Z35_RS10930				6832.26	-0.0492073	0.125039	0.393537	0.693923	0.999986	NZ_WHPG01000007.1	287995	289060	-	glycosyltransferase family 4 protein	NA	NA
cds-WP_003691712.1	F9Z35_RS10895				3321.54	0.0371629	0.105772	-0.351348	0.725327	0.999986	NZ_WHPG01000007.1	284434	285229	+	thymidylate synthase	NA	GO:0006231
cds-WP_003691714.1	F9Z35_RS10890				75147.4	0.000386652	0.153601	-0.00251724	0.997992	0.999986	NZ_WHPG01000007.1	282676	284011	-	NADP-specific glutamate dehydrogenase	thymidylate synthase activity|0004799||IEA	GO:0006520
cds-WP_003691718.1	F9Z35_RS10880				667.135	0.165325	0.251417	-0.657571	0.510814	0.999986	NZ_WHPG01000007.1	281658	282438	+	FadR/GntR family transcriptional regulator	oxidoreductase activity, acting on the CH-NH2 group of donors, NAD or NADP as acceptor|0016639||IEA	GO:0003677
cds-WP_003691731.1	F9Z35_RS00340				122.408	0.121432	0.239277	-0.507494	0.611808	0.999986	NZ_WHPG01000002.1	38479	38698	+	hypothetical protein	DNA binding|0003677||IEA	NA
cds-WP_003691733.1	F9Z35_RS00345				3888.34	0.0123746	0.101611	-0.121784	0.90307	0.999986	NZ_WHPG01000002.1	38714	39074	-	hypothetical protein	NA	NA
cds-WP_003691751.1	F9Z35_RS00050				623.909	-0.0153537	0.204479	0.0750868	0.940146	0.999986	NZ_WHPG01000001.1	5964	6387	-	very short patch repair endonuclease	NA	NA
cds-WP_003691802.1	F9Z35_RS11825				4275.22	-0.124554	0.131856	0.944623	0.344852	0.999986	NZ_WHPG01000007.1	465157	466378	-	bifunctional glutamate N-acetyltransferase/amino-acid acetyltransferase ArgJ	NA	GO:0006526
cds-WP_003691838.1	F9Z35_RS05185				39217.3	-0.117787	0.119307	0.987262	0.323514	0.999986	NZ_WHPG01000003.1	304689	304998	-	50S ribosomal protein L21	glutamate N-acetyltransferase activity|0004358||IEA	GO:0006412
cds-WP_003691862.1	F9Z35_RS05130				2256.04	0.0420805	0.211334	-0.199119	0.84217	0.999986	NZ_WHPG01000003.1	295203	296172	-	hypothetical protein	structural constituent of ribosome|0003735||IEA	NA
cds-WP_003691893.1	F9Z35_RS04995				6900.66	-0.0115774	0.144802	0.0799534	0.936274	0.999986	NZ_WHPG01000003.1	273130	274429	-	deoxyribodipyrimidine photo-lyase	NA	GO:0006281
cds-WP_003691902.1	F9Z35_RS04960				16812.5	0.0402614	0.0878874	-0.458102	0.646879	0.999986	NZ_WHPG01000003.1	262474	263476	+	peptidylprolyl isomerase	DNA binding|0003677||IEA	NA
cds-WP_003692001.1	F9Z35_RS05680				2457.54	-0.0990003	0.264516	0.374269	0.708204	0.999986	NZ_WHPG01000004.1	34707	35376	+	amino acid ABC transporter permease	NA	GO:0006865
cds-WP_003692010.1	F9Z35_RS05650				143.689	-0.236624	0.210058	1.12647	0.259968	0.999986	NZ_WHPG01000004.1	28607	28802	-	sulfur carrier protein ThiS	ATPase-coupled transmembrane transporter activity|0042626||IEA	GO:0009228
cds-WP_003692011.1	F9Z35_RS05645				397.033	-0.164543	0.211525	0.777892	0.436633	0.999986	NZ_WHPG01000004.1	27740	28529	-	thiazole synthase	catalytic activity|0003824||IEA	GO:1990107
cds-WP_003692028.1	F9Z35_RS05535				11424.2	0.0925364	0.143496	-0.644872	0.51901	0.999986	NZ_WHPG01000004.1	11096	11690	-	phosphoheptose isomerase	thiazole synthase activity|1990107||IEA	GO:1901135
cds-WP_003692066.1	F9Z35_RS03650				210.946	-0.14513	0.199846	0.726211	0.46771	0.999986	NZ_WHPG01000003.1	17461	17641	+	zf-HC2 domain-containing protein	D-sedoheptulose 7-phosphate isomerase activity|0008968||IEA	NA
cds-WP_003692077.1	F9Z35_RS03745				1036.67	0.256657	0.178944	-1.43428	0.151492	0.999986	NZ_WHPG01000003.1	34335	34689	-	arsenate reductase (glutaredoxin)	NA	GO:0008794
cds-WP_003692089.1	F9Z35_RS03805				119.905	-0.00353761	0.485596	0.00728509	0.994187	0.999986	NZ_WHPG01000003.1	44696	45089	-	hypothetical protein	arsenate reductase (glutaredoxin) activity|0008794||IEA	NA
cds-WP_003692093.1	F9Z35_RS03815				2829.93	-0.0284338	0.149548	0.190132	0.849206	0.999986	NZ_WHPG01000003.1	49544	49829	+	GIY-YIG nuclease family protein	NA	GO:0004518
cds-WP_003692100.1	F9Z35_RS03825				70136.5	-0.000254804	0.0920172	0.00276909	0.997791	0.999986	NZ_WHPG01000003.1	52577	53804	-	PilT/PilU family type 4a pilus ATPase	nuclease activity|0004518||IEA	NA
cds-WP_003692108.1	F9Z35_RS03850				5292.12	-0.11463	0.238488	0.480652	0.630764	0.999986	NZ_WHPG01000003.1	57214	57631	+	RNA polymerase-binding protein DksA	NA	GO:0006355
cds-WP_003692220.1	F9Z35_RS11560				16145.9	-0.0726864	0.181624	0.400204	0.689007	0.999986	NZ_WHPG01000007.1	406719	407589	-	NAD(P)-dependent oxidoreductase	enzyme binding|0019899||IEA	GO:0050661
cds-WP_003692227.1	F9Z35_RS11590				22990.2	-0.00836528	0.162096	0.051607	0.958842	0.999986	NZ_WHPG01000007.1	412726	413380	-	SCO family protein	NADP binding|0050661||IEA	NA
cds-WP_003692228.1	F9Z35_RS11605				48786.2	-0.111611	0.115783	0.963965	0.335063	0.999986	NZ_WHPG01000007.1	414444	416172	+	biosynthetic-type acetolactate synthase large subunit	NA	GO:0009097
cds-WP_003692233.1	F9Z35_RS11640				5676.05	0.00869358	0.148018	-0.0587333	0.953165	0.999986	NZ_WHPG01000007.1	422282	423353	-	LPS export ABC transporter permease LptG	acetolactate synthase activity|0003984||IEA	GO:0015920
cds-WP_003692267.1	F9Z35_RS11830				1204.39	0.0829614	0.0951314	-0.872072	0.383169	0.999986	NZ_WHPG01000007.1	466444	467137	-	LrgB family protein	lipopolysaccharide transmembrane transporter activity|0015221||IEA	GO:0016020
cds-WP_003692348.1	F9Z35_RS06060				4651.33	0.0745768	0.167015	-0.446528	0.655216	0.999986	NZ_WHPG01000004.1	105000	105918	+	homoserine kinase	NA	GO:0009088
cds-WP_003692360.1	F9Z35_RS06110				4203.44	-0.14578	0.230328	0.632927	0.526782	0.999986	NZ_WHPG01000004.1	113467	113983	+	pantetheine-phosphate adenylyltransferase	homoserine kinase activity|0004413||IEA	GO:0015937
cds-WP_003692419.1	F9Z35_RS06375				3108.94	-0.05565	0.170371	0.32664	0.74394	0.999986	NZ_WHPG01000004.1	168446	169133	+	methionine ABC transporter permease	pantetheine-phosphate adenylyltransferase activity|0004595||IEA	GO:0048473
cds-WP_003692424.1	F9Z35_RS06440				7835.71	-0.0395778	0.0844033	0.468914	0.639131	0.999986	NZ_WHPG01000004.1	179559	180456	+	glycine--tRNA ligase subunit alpha	ABC-type D-methionine transporter activity|0033232||IEA	GO:0006426
cds-WP_003692438.1	F9Z35_RS06475				2441.45	0.0956143	0.192707	-0.496164	0.619779	0.999986	NZ_WHPG01000004.1	187646	188372	-	16S rRNA (uracil(1498)-N(3))-methyltransferase	glycine-tRNA ligase activity|0004820||IEA	GO:0006364
cds-WP_003692441.1	F9Z35_RS06485				2286.34	0.0185287	0.143362	-0.129244	0.897165	0.999986	NZ_WHPG01000004.1	189487	189973	-	YchJ family protein	methyltransferase activity|0008168||IEA	NA
cds-WP_003692498.1	F9Z35_RS06845				2495.26	-0.0947186	0.136951	0.691623	0.489174	0.999986	NZ_WHPG01000004.1	252399	252933	-	hypothetical protein	NA	NA
cds-WP_003692533.1	F9Z35_RS07030				4813.88	-0.0665536	0.126492	0.52615	0.598784	0.999986	NZ_WHPG01000004.1	294165	296076	-	nucleoside-diphosphate sugar epimerase/dehydratase	NA	GO:0000271
cds-WP_003692554.1	F9Z35_RS07090				34202.8	-0.094941	0.0823638	1.1527	0.249032	0.999986	NZ_WHPG01000004.1	310852	311398	-	pilus assembly protein PilP	NA	NA
cds-WP_003692612.1	F9Z35_RS07480				5554.43	-0.0210622	0.102906	0.204673	0.837828	0.999986	NZ_WHPG01000004.1	377462	378338	-	metal ABC transporter permease	NA	GO:0030001
cds-WP_003692667.1	F9Z35_RS07805				817	0.123765	0.257716	-0.480238	0.631058	0.999986	NZ_WHPG01000004.1	436318	436708	+	hypothetical protein	NA	NA
cds-WP_003692687.1	F9Z35_RS07920				4340.38	-0.0233785	0.151612	0.1542	0.877452	0.999986	NZ_WHPG01000004.1	455931	456543	-	CNP1-like family protein	NA	NA
cds-WP_003692709.1	F9Z35_RS08075				9243.5	-0.0395221	0.135228	0.292262	0.770086	0.999986	NZ_WHPG01000004.1	485813	486938	+	23S rRNA pseudouridine(1911/1915/1917) synthase RluD	NA	GO:0001522
cds-WP_003692723.1	F9Z35_RS08145				2752.31	-0.0588396	0.117705	0.499889	0.617153	0.999986	NZ_WHPG01000004.1	499038	499506	-	cytochrome c2	RNA binding|0003723||IEA	NA
cds-WP_003692725.1	F9Z35_RS08150				11091	-0.0222798	0.0822324	0.270937	0.786439	0.999986	NZ_WHPG01000004.1	499696	500779	-	ferrochelatase	NA	GO:0006779
cds-WP_003692740.1	F9Z35_RS08375				9328.09	0.0696522	0.0834528	-0.83463	0.403926	0.999986	NZ_WHPG01000004.1	532907	533771	-	dTDP-4-dehydrorhamnose reductase	ferrochelatase activity|0004325||IEA	GO:0009243
cds-WP_003692767.1	F9Z35_RS08555				4657.87	0.0232148	0.0885863	-0.262059	0.793276	0.999986	NZ_WHPG01000004.1	565728	566208	-	DUF302 domain-containing protein	dTDP-4-dehydrorhamnose reductase activity|0008831||IEA	NA
cds-WP_003692783.1	F9Z35_RS08685				6519.79	-0.0719574	0.125473	0.57349	0.566313	0.999986	NZ_WHPG01000004.1	589613	590390	-	SDR family oxidoreductase	NA	GO:0005524
cds-WP_003692786.1	F9Z35_RS08690				9989.62	-0.0695562	0.109867	0.633097	0.52667	0.999986	NZ_WHPG01000004.1	590444	591095	-	TetR/AcrR family transcriptional regulator	ATP binding|0005524||IEA	NA
cds-WP_003692788.1	F9Z35_RS08695				8698.18	-0.00972938	0.133348	0.0729626	0.941836	0.999986	NZ_WHPG01000004.1	591106	592147	-	UDP-N-acetylmuramate dehydrogenase	NA	GO:0008762
cds-WP_003692807.1	F9Z35_RS08830				5698.59	0.13965	0.101687	-1.37334	0.169647	0.999986	NZ_WHPG01000004.1	621588	622293	+	SIMPL domain-containing protein	UDP-N-acetylmuramate dehydrogenase activity|0008762||IEA	NA
cds-WP_003692842.1	F9Z35_RS00335				0.343017	-1.87691	4.03327	0.465357	0.641675	0.999986	NZ_WHPG01000002.1	37796	37997	-	hypothetical protein	NA	NA
cds-WP_003692874.1	F9Z35_RS03465				41.7765	-0.314421	0.339238	0.926845	0.354007	0.999986	NZ_WHPG01000002.1	627456	628056	-	DUF2460 domain-containing protein	NA	NA
cds-WP_003692877.1	F9Z35_RS03450				13564.1	0.0731993	0.12974	-0.564198	0.572619	0.999986	NZ_WHPG01000002.1	625866	626145	+	XRE family transcriptional regulator	NA	NA
cds-WP_003692884.1	F9Z35_RS03425				2374.73	-0.114674	0.126956	0.903256	0.36639	0.999986	NZ_WHPG01000002.1	619829	620063	+	hypothetical protein	NA	NA
cds-WP_003692918.1	F9Z35_RS03275				9654.21	-0.148121	0.0817981	1.81081	0.0701701	0.999986	NZ_WHPG01000002.1	586492	587452	+	tRNA 2-thiocytidine(32) synthetase TtcA	NA	GO:0008033
cds-WP_003692950.1	F9Z35_RS03095				3949.2	-0.0147531	0.222648	0.0662619	0.947169	0.999986	NZ_WHPG01000002.1	540620	540923	-	primosomal replication protein N	NA	GO:0006269
cds-WP_003692969.1	F9Z35_RS02985				13755.1	-0.151195	0.173066	0.873628	0.382321	0.999986	NZ_WHPG01000002.1	517236	518607	+	sodium-dependent transporter	single-stranded DNA binding|0003697||IEA	GO:0005886
cds-WP_003692988.1	F9Z35_RS02865				51762.4	-0.0694525	0.187806	0.369809	0.711525	0.999986	NZ_WHPG01000002.1	489465	492216	+	DNA gyrase subunit A	NA	GO:0006259
cds-WP_003693022.1	F9Z35_RS02575				6464.73	-0.0358735	0.10125	0.354306	0.72311	0.999986	NZ_WHPG01000002.1	437295	438576	-	CAP domain-containing protein	DNA binding|0003677||IEA	NA
cds-WP_003693052.1	F9Z35_RS02395				45122.8	0.036707	0.190613	-0.192573	0.847293	0.999986	NZ_WHPG01000002.1	394005	395451	-	glucose-6-phosphate dehydrogenase	NA	GO:0006098
cds-WP_003693067.1	F9Z35_RS02295				2878.58	0.0583179	0.159729	-0.365106	0.715032	0.999986	NZ_WHPG01000002.1	379495	380566	+	integrase arm-type DNA-binding domain-containing protein	glucose-6-phosphate dehydrogenase activity|0004345||IEA	NA
cds-WP_003693243.1	F9Z35_RS01795				14377.2	0.0230883	0.122718	-0.188141	0.850766	0.999986	NZ_WHPG01000002.1	288141	288813	-	CsgG/HfaB family protein	NA	NA
cds-WP_003693256.1	F9Z35_RS01715				4735.93	-0.0520493	0.143758	0.362062	0.717305	0.999986	NZ_WHPG01000002.1	274588	275851	-	glutamate-5-semialdehyde dehydrogenase	NA	GO:0006561
cds-WP_003693270.1	F9Z35_RS01595				10362.3	0.0111926	0.137627	-0.0813257	0.935183	0.999986	NZ_WHPG01000002.1	252667	253606	-	DNA cytosine methyltransferase	glutamate-5-semialdehyde dehydrogenase activity|0004350||IEA	GO:1904047
cds-WP_003693285.1	F9Z35_RS01410				41804.6	-0.0426827	0.129076	0.330679	0.740887	0.999986	NZ_WHPG01000002.1	219151	220042	+	succinate--CoA ligase subunit alpha	S-adenosyl-L-methionine binding|1904047||IEA	GO:0003824
cds-WP_003693308.1	F9Z35_RS01255				1213.52	-0.11488	0.151322	0.759175	0.447748	0.999986	NZ_WHPG01000002.1	192354	193074	-	tRNA adenosine(34) deaminase TadA	catalytic activity|0003824||IEA	GO:0002100
cds-WP_003693315.1	F9Z35_RS01230				40597.6	0.068051	0.0789117	-0.862369	0.388484	0.999986	NZ_WHPG01000002.1	187149	188346	-	outer membrane protein assembly factor BamC	tRNA-specific adenosine deaminase activity|0008251||IEA	NA
cds-WP_003693342.1	F9Z35_RS01105				3251.14	-0.0217237	0.100722	0.21568	0.829237	0.999986	NZ_WHPG01000002.1	166879	167569	+	2-C-methyl-D-erythritol 4-phosphate cytidylyltransferase	NA	GO:0019288
cds-WP_003693344.1	F9Z35_RS01100				3218.38	-0.0473433	0.0856198	0.552948	0.580299	0.999986	NZ_WHPG01000002.1	166148	166883	+	DNA polymerase III subunit epsilon	2-C-methyl-D-erythritol 4-phosphate cytidylyltransferase activity|0050518||IEA	GO:0006260
cds-WP_003693386.1	F9Z35_RS12555				0.602464	1.20677	3.71809	-0.324568	0.745508	0.999986	NZ_WHPG01000002.1	129145	129328	-	hypothetical protein	DNA-directed DNA polymerase activity|0003887||IEA	NA
cds-WP_003693417.1	F9Z35_RS00645				1916.47	0.0828671	0.0987702	-0.838989	0.401476	0.999986	NZ_WHPG01000002.1	89069	90503	+	NAD-dependent succinate-semialdehyde dehydrogenase	NA	NA
cds-WP_003693463.1-2	F9Z35_RS03560				32.9309	-0.120747	0.381993	0.316096	0.75193	0.999986	NZ_WHPG01000002.1	641415	641910	-	DUF3310 domain-containing protein	NA	NA
cds-WP_003693477.1	F9Z35_RS09490				42148.9	0.131035	0.218859	-0.598719	0.54936	0.999986	NZ_WHPG01000007.1	9935	10520	+	Panacea domain-containing protein	NA	NA
cds-WP_003693479.1	F9Z35_RS09495				19941.3	0.0504175	0.165512	-0.304616	0.760659	0.999986	NZ_WHPG01000007.1	10528	10945	+	hypothetical protein	NA	NA
cds-WP_003693486.1	F9Z35_RS09555				6830.32	0.0436153	0.103315	-0.42216	0.672908	0.999986	NZ_WHPG01000007.1	16940	18095	-	tyrosine-type recombinase/integrase	NA	GO:0006310
cds-WP_003693497.1	F9Z35_RS09635				501.536	0.0739625	0.12613	-0.586397	0.557609	0.999986	NZ_WHPG01000007.1	30478	30754	+	GIY-YIG nuclease family protein	DNA binding|0003677||IEA	NA
cds-WP_003693500.1	F9Z35_RS09655				2104.67	-0.0118424	0.21643	0.0547168	0.956364	0.999986	NZ_WHPG01000007.1	32865	33267	-	hypothetical protein	NA	NA
cds-WP_003693510.1	F9Z35_RS09730				26379.4	0.388424	0.537204	-0.723048	0.46965	0.999986	NZ_WHPG01000007.1	43359	44934	+	inorganic phosphate transporter	NA	GO:0006817
cds-WP_003693549.1	F9Z35_RS09970				11267.5	-0.100881	0.15192	0.664042	0.506664	0.999986	NZ_WHPG01000007.1	87232	88879	+	phosphoethanolamine transferase	NA	NA
cds-WP_003693564.1	F9Z35_RS10055				298.973	-0.119222	0.193259	0.616902	0.537299	0.999986	NZ_WHPG01000007.1	106577	107366	+	TSUP family transporter	NA	GO:0016020
cds-WP_003693582.1	F9Z35_RS10115				3971.07	0.110401	0.160307	-0.688688	0.49102	0.999986	NZ_WHPG01000007.1	120724	121600	+	EamA family transporter	NA	GO:0016020
cds-WP_003693637.1	F9Z35_RS10315				153678	0.161237	0.33063	-0.487667	0.625786	0.999986	NZ_WHPG01000007.1	164849	165428	+	NAD(P)H-dependent oxidoreductase	NA	GO:0008753
cds-WP_003693646.1	F9Z35_RS10340				5735.13	0.0449295	0.156044	-0.287928	0.773402	0.999986	NZ_WHPG01000007.1	169314	170148	+	phosphoserine phosphatase SerB	NADPH dehydrogenase (quinone) activity|0008753||IEA	GO:0006564
cds-WP_003693694.1	F9Z35_RS10550				2580.82	-0.053467	0.145106	0.368468	0.712525	0.999986	NZ_WHPG01000007.1	217937	218993	-	FAD:protein FMN transferase	L-phosphoserine phosphatase activity|0036424||IEA	GO:0017013
cds-WP_003693700.1	F9Z35_RS10600				7881.66	-0.0545043	0.235138	0.231797	0.816696	0.999986	NZ_WHPG01000007.1	228411	229017	-	DUF1415 family protein	transferase activity|0016740||IEA	NA
cds-WP_003693701.1	F9Z35_RS10615				26636.9	0.116279	0.165461	-0.702761	0.482205	0.999986	NZ_WHPG01000007.1	230057	231158	+	glycine cleavage system aminomethyltransferase GcvT	NA	GO:0019464
cds-WP_003693718.1	F9Z35_RS09705	NGO1586			1457.44	-0.0932801	0.135948	0.686146	0.492621	0.999986	NZ_WHPG01000007.1	38881	39163	-	hypothetical protein	aminomethyltransferase activity|0004047||IEA	NA
cds-WP_003693747.1	F9Z35_RS10815				411.304	-0.180849	0.185182	0.976601	0.328767	0.999986	NZ_WHPG01000007.1	265077	265248	+	CcoQ/FixQ family Cbb3-type cytochrome c oxidase assembly chaperone	NA	NA
cds-WP_003693763.1	F9Z35_RS10850				216.278	-0.198355	0.288315	0.687979	0.491466	0.999986	NZ_WHPG01000007.1	273923	274556	-	multidrug efflux system transcriptional repressor MtrR	NA	NA
cds-WP_003693770.1	F9Z35_RS10865				10721.4	-0.044497	0.123507	0.36028	0.718638	0.999986	NZ_WHPG01000007.1	279312	280716	+	multidrug efflux transporter outer membrane subunit MtrE	NA	NA
cds-WP_003693786.1	F9Z35_RS10985				14764	-0.0334072	0.213041	0.156811	0.875394	0.999986	NZ_WHPG01000007.1	296279	298382	-	AsmA family protein	NA	NA
cds-WP_003693788.1	F9Z35_RS10995				2936.16	0.0731965	0.12192	-0.600364	0.548264	0.999986	NZ_WHPG01000007.1	299505	300360	+	dihydropteroate synthase	NA	GO:0009396
cds-WP_003693790.1	F9Z35_RS11010				7291.2	-0.0323323	0.133218	0.242703	0.808235	0.999986	NZ_WHPG01000007.1	302762	303755	+	asparaginase	dihydropteroate synthase activity|0004156||IEA	NA
cds-WP_003693800.1	F9Z35_RS11110				3520.03	0.0338367	0.164272	-0.205979	0.836807	0.999986	NZ_WHPG01000007.1	321734	322286	-	DNA-3-methyladenine glycosylase I	NA	NA
cds-WP_003693803.1	F9Z35_RS11120				11429.6	0.00820518	0.0918193	-0.0893622	0.928794	0.999986	NZ_WHPG01000007.1	322807	324469	-	intermembrane transport protein PqiB	NA	NA
cds-WP_003693991.1	F9Z35_RS00275				24.4624	0.310191	0.453317	-0.684268	0.493806	0.999986	NZ_WHPG01000002.1	32400	32595	-	hypothetical protein	NA	NA
cds-WP_003694038.1	F9Z35_RS11310				1685.27	0.0250407	0.108879	-0.229986	0.818102	0.999986	NZ_WHPG01000007.1	358118	359459	+	DUF2868 domain-containing protein	NA	NA
cds-WP_003694146.1	F9Z35_RS00185				8582.75	0.000864193	0.13748	-0.00628596	0.994985	0.999986	NZ_WHPG01000002.1	20545	21715	+	O-succinylhomoserine sulfhydrylase	NA	GO:0008652
cds-WP_003694155.1	F9Z35_RS05350				105.365	0.125034	0.333248	-0.375199	0.707513	0.999986	NZ_WHPG01000003.1	329681	330638	-	IS110-like element ISNgo3 family transposase	carbon-oxygen lyase activity|0016835||IEA	GO:0006313
cds-WP_003694229.1	F9Z35_RS04930				6965.91	-0.0423823	0.0792714	0.534648	0.592893	0.999986	NZ_WHPG01000003.1	254231	255014	-	indole-3-glycerol phosphate synthase TrpC	transposase activity|0004803||IEA	GO:0006568
cds-WP_003694242.1	F9Z35_RS04865				4775.7	-0.0661761	0.0787905	0.839899	0.400965	0.999986	NZ_WHPG01000003.1	242543	243467	-	ribosome small subunit-dependent GTPase A	indole-3-glycerol-phosphate synthase activity|0004425||IEA	GO:0006412
cds-WP_003694272.1	F9Z35_RS04725				520.038	0.0428355	0.142668	-0.300245	0.76399	0.999986	NZ_WHPG01000003.1	213254	213728	+	DUF2247 family protein	GTP binding|0005525||IEA	NA
cds-WP_003694315.1	F9Z35_RS04465				14275.5	-0.0674548	0.154165	0.43755	0.661713	0.999986	NZ_WHPG01000003.1	158578	159622	-	UDP-3-O-(3-hydroxymyristoyl)glucosamine N-acyltransferase	NA	GO:0009245
cds-WP_003694346.1	F9Z35_RS04165				140876	-0.0610997	0.096398	0.633827	0.526194	0.999986	NZ_WHPG01000003.1	111476	111977	+	50S ribosomal protein L10	N-acyltransferase activity|0016410||IEA	GO:0006412
cds-WP_003694383.1	F9Z35_RS03925				6585.79	0.0460987	0.099528	-0.463173	0.64324	0.999986	NZ_WHPG01000003.1	71057	72074	-	UDP-glucose 4-epimerase GalE	structural constituent of ribosome|0003735||IEA	GO:0006012
cds-WP_003694396.1	F9Z35_RS05930				2403.08	0.1502	0.207208	-0.724873	0.46853	0.999986	NZ_WHPG01000004.1	83596	84079	+	CinA family protein	UDP-glucose 4-epimerase activity|0003978||IEA	NA
cds-WP_003694418.1	F9Z35_RS05805				1323.31	0.124675	0.180562	-0.690484	0.48989	0.999986	NZ_WHPG01000004.1	57264	57702	+	PTS sugar transporter subunit IIA	NA	GO:0008643
cds-WP_003694420.1	F9Z35_RS05800				2833.12	0.0475053	0.159836	-0.297213	0.766304	0.999986	NZ_WHPG01000004.1	56617	57181	+	hypoxanthine-guanine phosphoribosyltransferase	kinase activity|0016301||IEA	GO:0009116
cds-WP_003694428.1	F9Z35_RS05755				702.554	-0.0937832	0.290515	0.322817	0.746834	0.999986	NZ_WHPG01000004.1	47441	47936	-	hypothetical protein	NA	NA
cds-WP_003694435.1	F9Z35_RS05625				20232.1	-0.00309128	0.099775	0.0309825	0.975283	0.999986	NZ_WHPG01000004.1	24292	26071	+	bifunctional biotin--[acetyl-CoA-carboxylase] ligase/type III pantothenate kinase	NA	NA
cds-WP_003694482.1	F9Z35_RS03670				2088.44	0.125108	0.101868	-1.22813	0.219398	0.999986	NZ_WHPG01000003.1	18994	19597	-	L-threonylcarbamoyladenylate synthase	NA	GO:0000166
cds-WP_003694628.1	F9Z35_RS06165				225908	-0.0749918	0.101964	0.73547	0.462053	0.999986	NZ_WHPG01000004.1	123926	125561	+	chaperonin GroEL	nucleotide binding|0000166||IEA	GO:0006457
cds-WP_003694697.1	F9Z35_RS06720				8018.65	-0.0485294	0.122705	0.395495	0.692477	0.999986	NZ_WHPG01000004.1	227354	229370	-	prolyl oligopeptidase family protein	protein binding|0005515||IEA	NA
cds-WP_003694771.1	F9Z35_RS07215				594.348	0.00361664	0.13219	-0.0273595	0.978173	0.999986	NZ_WHPG01000004.1	337840	338995	+	cupin domain-containing protein	NA	GO:0043687
cds-WP_003694793.1	F9Z35_RS07340				7863.26	-0.146091	0.106418	1.3728	0.169815	0.999986	NZ_WHPG01000004.1	355782	357162	+	Na+/H+ antiporter NhaC	NA	GO:0006814
cds-WP_003694796.1	F9Z35_RS07350				4028.27	-0.0795702	0.129866	0.612711	0.540067	0.999986	NZ_WHPG01000004.1	358130	358646	-	rRNA maturation RNase YbeY	sodium:proton antiporter activity|0015385||IEA	GO:0042254
cds-WP_003694809.1	F9Z35_RS12350				36.2927	0.895674	0.457049	-1.95969	0.050032	0.999986	NZ_WHPG01000004.1	365630	365780	+	hypothetical protein	RNA nuclease activity|0004540||IEA	NA
cds-WP_003694813.1	F9Z35_RS07425				36237.5	-0.122663	0.240291	0.510475	0.609719	0.999986	NZ_WHPG01000004.1	369427	372031	+	aminopeptidase N	NA	GO:0006508
cds-WP_003694824.1	F9Z35_RS07565				119134	0.162973	0.185694	-0.87764	0.380139	0.999986	NZ_WHPG01000004.1	391591	392656	-	2,3-butanediol dehydrogenase	aminopeptidase activity|0004177||IEA	NA
cds-WP_003694852.1	F9Z35_RS07910				17102.3	-0.0243392	0.124454	0.195568	0.844949	0.999986	NZ_WHPG01000004.1	454177	454963	+	tryptophan synthase subunit alpha	NA	GO:0000162
cds-WP_003694907.1	F9Z35_RS08460				16284.9	0.0112826	0.0996125	-0.113265	0.909821	0.999986	NZ_WHPG01000004.1	549269	550049	+	TatD family hydrolase	tryptophan synthase activity|0004834||IEA	GO:0016787
cds-WP_003694912.1	F9Z35_RS08530				27134.1	0.00433664	0.200858	-0.0215905	0.982775	0.999986	NZ_WHPG01000004.1	559654	561529	-	Z1 domain-containing protein	hydrolase activity|0016787||IEA	NA
cds-WP_003694944.1	F9Z35_RS08795				10733.6	-0.0260345	0.116818	0.222863	0.823642	0.999986	NZ_WHPG01000004.1	615253	616954	+	single-stranded-DNA-specific exonuclease RecJ	NA	GO:0006310
cds-WP_003695011.1	F9Z35_RS00475				1152.99	0.143456	0.154939	-0.925884	0.354506	0.999986	NZ_WHPG01000002.1	62211	63507	+	DUF4043 family protein	single-stranded DNA exodeoxyribonuclease activity|0008297||IEA	NA
cds-WP_003695051.1	F9Z35_RS00710	ngo_1049			3213.22	-0.043254	0.142475	0.303591	0.761439	0.999986	NZ_WHPG01000002.1	99386	100193	-	DUF4198 domain-containing protein	NA	NA
cds-WP_003695054.1	F9Z35_RS00720				14643.8	0.0327936	0.116169	-0.282293	0.777719	0.999986	NZ_WHPG01000002.1	100682	101897	+	pyridoxal phosphate-dependent aminotransferase	NA	GO:0009058
cds-WP_003695064.1	F9Z35_RS00795				9416.65	0.0117697	0.0862266	-0.136497	0.891429	0.999986	NZ_WHPG01000002.1	114727	115252	+	single-stranded DNA-binding protein	catalytic activity|0003824||IEA	NA
cds-WP_003695091.1	F9Z35_RS00990				1725.43	-0.12459	0.0939496	1.32614	0.184793	0.999986	NZ_WHPG01000002.1	146145	146655	+	hemerythrin domain-containing protein	NA	NA
cds-WP_003695094.1	F9Z35_RS01005				2163.17	0.136372	0.160717	-0.848523	0.396147	0.999986	NZ_WHPG01000002.1	148986	149802	+	helix-turn-helix domain-containing protein	NA	GO:0006355
cds-WP_003695121.1	F9Z35_RS12120				900.226	0.201702	0.11524	-1.75027	0.080071	0.999986	NZ_WHPG01000002.1	199387	199606	+	hypothetical protein	DNA-binding transcription factor activity|0003700||IEA	NA
cds-WP_003695161.1	F9Z35_RS01710				10652.4	0.0646703	0.107642	-0.600792	0.547978	0.999986	NZ_WHPG01000002.1	271368	274413	+	DNA translocase FtsK	NA	NA
cds-WP_003695198.1	F9Z35_RS01960				25706.1	-0.0593076	0.0986811	0.601003	0.547838	0.999986	NZ_WHPG01000002.1	317438	319814	+	ribonuclease R	NA	GO:0006401
cds-WP_003695291.1	F9Z35_RS02070				18357.1	-0.0835137	0.076824	1.08708	0.277002	0.999986	NZ_WHPG01000002.1	336282	337590	+	homoserine dehydrogenase	ribonuclease R activity|0008997||IEA	GO:0006520
cds-WP_003695312.1	F9Z35_RS02250				11955.7	-0.0733293	0.108841	0.673729	0.500484	0.999986	NZ_WHPG01000002.1	369242	371366	+	DNA polymerase III subunit gamma/tau	homoserine dehydrogenase activity|0004412||IEA	GO:0006260
cds-WP_003695315.1	F9Z35_RS02275				1348.86	0.00440754	0.134012	-0.0328892	0.973763	0.999986	NZ_WHPG01000002.1	376549	377608	-	DNA polymerase IV	DNA binding|0003677||IEA	GO:0006281
cds-WP_003695320.1	F9Z35_RS12605				49.1902	-0.26564	0.43887	0.605283	0.544991	0.999986	NZ_WHPG01000002.1	380526	380775	+	hypothetical protein	damaged DNA binding|0003684||IEA	NA
cds-WP_003695326.1	F9Z35_RS02335				33.5543	0.196269	0.425723	-0.461026	0.64478	0.999986	NZ_WHPG01000002.1	384232	384796	+	phage tail protein	NA	NA
cds-WP_003695341.1	F9Z35_RS02410				27259.8	0.0728956	0.100395	-0.726085	0.467787	0.999986	NZ_WHPG01000002.1	398015	398654	+	bifunctional 4-hydroxy-2-oxoglutarate aldolase/2-dehydro-3-deoxy-phosphogluconate aldolase	NA	GO:0016830
cds-WP_003695392.1	F9Z35_RS02685				31927.4	0.00251274	0.0842842	-0.0298128	0.976216	0.999986	NZ_WHPG01000002.1	456036	457482	+	Asp-tRNA(Asn)/Glu-tRNA(Gln) amidotransferase subunit GatA	carbon-carbon lyase activity|0016830||IEA	GO:0006424
cds-WP_003695394.1	F9Z35_RS02690				17544.3	-0.049994	0.152111	0.328668	0.742406	0.999986	NZ_WHPG01000002.1	457478	458411	+	VirK/YbjX family protein	glutaminyl-tRNA synthase (glutamine-hydrolyzing) activity|0050567||IEA	NA
cds-WP_003695397.1	F9Z35_RS12210				5.36548	-1.3049	1.07964	1.20864	0.2268	0.999986	NZ_WHPG01000002.1	461807	461960	+	hypothetical protein	NA	NA
cds-WP_003695399.1	F9Z35_RS02710				13914.2	0.0054691	0.129559	-0.0422132	0.966329	0.999986	NZ_WHPG01000002.1	461968	463018	+	pseudouridine synthase	NA	GO:0009982
cds-WP_003695499.1	F9Z35_RS09500				72.8692	0.173286	0.440991	-0.392947	0.694358	0.999986	NZ_WHPG01000007.1	11186	11387	+	hypothetical protein	pseudouridine synthase activity|0009982||IEA	NA
cds-WP_003695505.1	F9Z35_RS09610				847.682	0.0843975	0.188293	-0.448225	0.653991	0.999986	NZ_WHPG01000007.1	25807	26509	-	monofunctional biosynthetic peptidoglycan transglycosylase	NA	GO:0009252
cds-WP_003695549.1	F9Z35_RS10095				3421.19	0.0589652	0.178224	-0.330848	0.740759	0.999986	NZ_WHPG01000007.1	116405	117278	-	prephenate dehydrogenase	NA	NA
cds-WP_003695555.1	F9Z35_RS10135				14848.5	-0.00590825	0.103818	0.0569096	0.954617	0.999986	NZ_WHPG01000007.1	124122	124866	+	DNA repair protein RecO	NA	GO:0006281
cds-WP_003695556.1	F9Z35_RS10140				18817.3	-0.0586397	0.125329	0.467885	0.639867	0.999986	NZ_WHPG01000007.1	124918	125647	+	pyridoxine 5'-phosphate synthase	DNA binding|0003677||IEA	GO:0008615
cds-WP_003695557.1	F9Z35_RS10145				7587.29	-0.0884768	0.0986998	0.896423	0.370027	0.999986	NZ_WHPG01000007.1	125696	126074	+	holo-ACP synthase	pyridoxine 5'-phosphate synthase activity|0033856||IEA	GO:0008610
cds-WP_003695612.1	F9Z35_RS10555				17434.7	-0.120513	0.0939592	1.28261	0.199628	0.999986	NZ_WHPG01000007.1	219509	220727	-	NADH:ubiquinone reductase (Na(+)-transporting) subunit F	holo-[acyl-carrier-protein] synthase activity|0008897||IEA	GO:0006814
cds-WP_003695621.1	F9Z35_RS10625				7637.25	0.093668	0.158162	-0.592228	0.553698	0.999986	NZ_WHPG01000007.1	231895	232282	+	glycine cleavage system protein GcvH	oxidoreductase activity, acting on NAD(P)H, quinone or similar compound as acceptor|0016655||IEA	GO:0019464
cds-WP_003695633.1	F9Z35_RS10660				583.855	-0.183609	0.217644	0.843621	0.398881	0.999986	NZ_WHPG01000007.1	240809	241640	+	ABC transporter permease	catalytic activity|0003824||IEA	NA
cds-WP_003695641.1	F9Z35_RS10715				1888.55	-0.0967136	0.20141	0.480183	0.631097	0.999986	NZ_WHPG01000007.1	249816	250044	+	hypothetical protein	NA	NA
cds-WP_003695653.1	F9Z35_RS10760				12531.7	0.0341799	0.097775	-0.349577	0.726656	0.999986	NZ_WHPG01000007.1	253954	256168	-	bifunctional (p)ppGpp synthetase/guanosine-3',5'-bis(diphosphate) 3'-pyrophosphohydrolase	NA	GO:0015970
cds-WP_003695694.1	F9Z35_RS10920				6944.2	-0.321539	0.211727	1.51864	0.128852	0.999986	NZ_WHPG01000007.1	286424	287762	-	sodium-dependent transporter	ATP binding|0005524||IEA	GO:0005886
cds-WP_003695696.1	F9Z35_RS10935				5036.82	-0.109304	0.126135	0.866563	0.386182	0.999986	NZ_WHPG01000007.1	289060	289819	-	glycosyltransferase family 2 protein	NA	GO:0016757
cds-WP_003695921.1	F9Z35_RS11375				3974.18	0.00536252	0.118057	-0.0454233	0.96377	0.999986	NZ_WHPG01000007.1	376360	377542	-	LD-carboxypeptidase	glycosyltransferase activity|0016757||IEA	NA
cds-WP_003695923.1	F9Z35_RS11335				15209.1	0.0557122	0.0863003	-0.645562	0.518563	0.999986	NZ_WHPG01000007.1	366203	367310	+	phosphoserine transaminase	NA	GO:0006564
cds-WP_003695998.1	F9Z35_RS00350				6948.65	0.103864	0.207631	-0.500232	0.616911	0.999986	NZ_WHPG01000002.1	39074	39614	-	type II toxin-antitoxin system antitoxin SocA domain-containing protein	O-phospho-L-serine:2-oxoglutarate aminotransferase activity|0004648||IEA	NA
cds-WP_003696042.1	F9Z35_RS11855				10183.6	-0.0309356	0.124705	0.248071	0.80408	0.999986	NZ_WHPG01000007.1	469769	471224	-	magnesium transporter	NA	GO:0015693
cds-WP_003696096.1	F9Z35_RS05220				429.02	0.0295934	0.261681	-0.113089	0.90996	0.999986	NZ_WHPG01000003.1	308745	308955	-	DNA gyrase inhibitor YacG	magnesium ion transmembrane transporter activity|0015095||IEA	NA
cds-WP_003696139.1	F9Z35_RS04890				4144.82	0.00668577	0.0884698	-0.0755712	0.93976	0.999986	NZ_WHPG01000003.1	246544	247231	-	septal ring lytic transglycosylase RlpA family protein	NA	NA
cds-WP_003696151.1	F9Z35_RS04760				15909.6	-0.00210844	0.104721	0.0201338	0.983937	0.999986	NZ_WHPG01000003.1	221329	221950	+	fused MFS/spermidine synthase	NA	NA
cds-WP_003696344.1	F9Z35_RS05590				31533.3	0.00800758	0.118878	-0.0673598	0.946295	0.999986	NZ_WHPG01000004.1	20362	21478	-	aspartate-semialdehyde dehydrogenase	NA	GO:0009089
cds-WP_003696353.1	F9Z35_RS05525				4002.74	-0.12694	0.153118	0.829035	0.407085	0.999986	NZ_WHPG01000004.1	9766	10417	-	hypothetical protein	aspartate-semialdehyde dehydrogenase activity|0004073||IEA	NA
cds-WP_003696556.1	F9Z35_RS06360				9298.81	-0.0167489	0.0935266	0.179082	0.857874	0.999986	NZ_WHPG01000004.1	165480	167331	-	lytic transglycosylase LtgA	NA	NA
cds-WP_003696594.1	F9Z35_RS06495				80402.3	-0.00913963	0.108919	0.0839125	0.933126	0.999986	NZ_WHPG01000004.1	190845	192411	-	glutamine-hydrolyzing GMP synthase	NA	GO:0006177
cds-WP_003696596.1	F9Z35_RS06520				44.9861	-0.480236	0.383759	1.2514	0.210788	0.999986	NZ_WHPG01000004.1	196876	197080	-	hypothetical protein	GMP synthase (glutamine-hydrolyzing) activity|0003922||IEA	NA
cds-WP_003696618.1	F9Z35_RS06685				2269.48	0.102049	0.204456	-0.499125	0.617691	0.999986	NZ_WHPG01000004.1	220329	220857	+	GAF domain-containing protein	NA	GO:0005515
cds-WP_003696634.1	F9Z35_RS06770				36211.7	0.011586	0.0862063	-0.134398	0.893088	0.999986	NZ_WHPG01000004.1	237211	239125	+	1-deoxy-D-xylulose-5-phosphate synthase	protein binding|0005515||IEA	GO:0008615
cds-WP_003696683.1	F9Z35_RS07105				69378	-0.083413	0.196216	0.425108	0.670758	0.999986	NZ_WHPG01000004.1	312665	313781	-	type IV pilus biogenesis protein PilM	1-deoxy-D-xylulose-5-phosphate synthase activity|0008661||IEA	NA
cds-WP_003696697.1	F9Z35_RS07230				3596.11	-0.0145753	0.137436	0.106051	0.915542	0.999986	NZ_WHPG01000004.1	339637	340912	+	HlyD family efflux transporter periplasmic adaptor subunit	NA	NA
cds-WP_003696701.1	F9Z35_RS07255				1111.18	-0.0320602	0.126442	0.253556	0.799839	0.999986	NZ_WHPG01000004.1	342734	343016	+	ATP-binding cassette domain-containing protein	NA	GO:0005524
cds-WP_003696726.1	F9Z35_RS07440				131.233	0.121391	0.320959	-0.378215	0.705271	0.999986	NZ_WHPG01000004.1	373102	373639	-	hypothetical protein	ATP binding|0005524||IEA	NA
cds-WP_003696729.1	F9Z35_RS07470				467.868	-0.208191	0.244215	0.852489	0.393943	0.999986	NZ_WHPG01000004.1	375373	376240	-	hypothetical protein	NA	NA
cds-WP_003696762.1	F9Z35_RS07825				33308.6	-0.178866	0.229066	0.780846	0.434893	0.999986	NZ_WHPG01000004.1	439662	440190	-	outer membrane beta-barrel protein NspA	NA	NA
cds-WP_003696824.1	F9Z35_RS08450				28557.9	0.0342921	0.128367	-0.267142	0.78936	0.999986	NZ_WHPG01000004.1	547933	548911	+	DNA polymerase III subunit delta'	NA	NA
cds-WP_003696863.1	F9Z35_RS08860				13172.4	-0.0707222	0.0892819	0.792122	0.42829	0.999986	NZ_WHPG01000004.1	626628	627924	-	histidine--tRNA ligase	NA	GO:0006427
cds-WP_003696870.1	F9Z35_RS08905				2615.97	0.144121	0.129056	-1.11673	0.264111	0.999986	NZ_WHPG01000004.1	632028	632952	+	RluA family pseudouridine synthase	histidine-tRNA ligase activity|0004821||IEA	NA
cds-WP_003696914.1	F9Z35_RS00320				0.334361	0.0350662	4.08047	-0.00859365	0.993143	0.999986	NZ_WHPG01000002.1	36542	36875	-	hypothetical protein	NA	NA
cds-WP_003696914.1-2	F9Z35_RS09505				3.00326	0.368966	1.50757	-0.244741	0.806657	0.999986	NZ_WHPG01000007.1	11527	11860	+	hypothetical protein	NA	NA
cds-WP_003696927.1	F9Z35_RS00545				4701.87	-0.0546765	0.10081	0.542373	0.587562	0.999986	NZ_WHPG01000002.1	72571	73393	+	SDR family oxidoreductase	NA	NA
cds-WP_003696987.1	F9Z35_RS01075				37512.3	0.127443	0.155446	-0.819853	0.4123	0.999986	NZ_WHPG01000002.1	160307	162149	+	protein-disulfide reductase DsbD	NA	NA
cds-WP_003696990.1	F9Z35_RS01155				3892.63	-0.0768039	0.111695	0.687621	0.491692	0.999986	NZ_WHPG01000002.1	175971	176826	-	ScpA family protein	NA	GO:0007059
cds-WP_003696991.1	F9Z35_RS01165				2585.06	-0.0933763	0.123506	0.756046	0.449621	0.999986	NZ_WHPG01000002.1	177070	177847	-	tRNA threonylcarbamoyladenosine dehydratase	NA	NA
cds-WP_003697046.1	F9Z35_RS01865				6908.93	0.0724782	0.109875	-0.65964	0.509485	0.999986	NZ_WHPG01000002.1	300204	300990	+	RNA methyltransferase	NA	GO:0001510
cds-WP_003697062.1	F9Z35_RS01970				41899.9	-0.0281614	0.139906	0.201287	0.840474	0.999986	NZ_WHPG01000002.1	320149	321613	-	IMP dehydrogenase	RNA methyltransferase activity|0008173||IEA	GO:0009152
cds-WP_003697066.1	F9Z35_RS02015				3658.09	0.0135455	0.103647	-0.130689	0.896021	0.999986	NZ_WHPG01000002.1	328515	329586	+	AI-2E family transporter	IMP dehydrogenase activity|0003938||IEA	GO:1905887
cds-WP_003697101.1	F9Z35_RS02135				21489	0.0662531	0.106595	-0.62154	0.534244	0.999986	NZ_WHPG01000002.1	348625	350164	-	SurA N-terminal domain-containing protein	efflux transmembrane transporter activity|0015562||IEA	NA
cds-WP_003697104.1	F9Z35_RS02230				1935.62	-0.0931734	0.103307	0.901911	0.367104	0.999986	NZ_WHPG01000002.1	365450	366164	-	tol-pal system YbgF family protein	NA	NA
cds-WP_003697156.1	F9Z35_RS02615				10048.9	-0.0932107	0.144758	0.643905	0.519637	0.999986	NZ_WHPG01000002.1	445841	446573	+	NgoBV family restriction endonuclease	NA	GO:0090304
cds-WP_003697157.1	F9Z35_RS02620				36470.7	0.0369949	0.145948	-0.25348	0.799897	0.999986	NZ_WHPG01000002.1	446606	447677	+	3-isopropylmalate dehydrogenase	type II site-specific deoxyribonuclease activity|0009036||IEA	GO:0009098
cds-WP_003697163.1	F9Z35_RS02795				5563.21	-0.0517838	0.106651	0.485545	0.62729	0.999986	NZ_WHPG01000002.1	477179	478100	+	tRNA pseudouridine(55) synthase TruB	3-isopropylmalate dehydrogenase activity|0003862||IEA	GO:0006400
cds-WP_003697216.1	F9Z35_RS03520				518.655	0.225984	0.162726	-1.38874	0.164913	0.999986	NZ_WHPG01000002.1	636238	637660	-	phage terminase large subunit	pseudouridylate synthase activity|0004730||IEA	NA
cds-WP_003697295.1	F9Z35_RS13380				1320.09	0.0546642	0.145314	-0.37618	0.706783	0.999986	NZ_WHPG01000007.1	367306	367645	+	hypothetical protein	NA	NA
cds-WP_003697298.1	F9Z35_RS11320				89289	-0.062782	0.116058	0.540952	0.58854	0.999986	NZ_WHPG01000007.1	361032	363864	-	translation initiation factor IF-2	NA	GO:0006413
cds-WP_003697336.1	F9Z35_RS11060				4671.29	-0.0929334	0.19297	0.481595	0.630093	0.999986	NZ_WHPG01000007.1	313871	315065	+	amino acid aminotransferase	translation initiation factor activity|0003743||IEA	GO:0008483
cds-WP_003697358.1	F9Z35_RS10855				6153.91	0.0220118	0.111592	-0.197252	0.84363	0.999986	NZ_WHPG01000007.1	274806	276045	+	multidrug efflux RND transporter periplasmic adaptor subunit MtrC	transaminase activity|0008483||IEA	NA
cds-WP_003697391.1	F9Z35_RS10460				12158	0.109193	0.189058	-0.577562	0.56356	0.999986	NZ_WHPG01000007.1	197253	199188	+	MacB family efflux pump subunit	NA	GO:0005524
cds-WP_003697398.1	F9Z35_RS10380				4603.29	-0.0162314	0.169968	0.095497	0.92392	0.999986	NZ_WHPG01000007.1	179720	180974	+	NRAMP family divalent metal transporter	ATP binding|0005524||IEA	NA
cds-WP_003697400.1	F9Z35_RS12405				546.876	-0.0617579	0.130448	0.473429	0.635907	0.999986	NZ_WHPG01000007.1	177293	177449	-	hypothetical protein	NA	NA
cds-WP_003697434.1	F9Z35_RS10050				366.18	-0.0900963	0.297868	0.302471	0.762293	0.999986	NZ_WHPG01000007.1	105277	106426	+	2-methylcitrate synthase	NA	GO:0050440
cds-WP_003697441.1	F9Z35_RS09950				23591.9	0.020941	0.10248	-0.204342	0.838086	0.999986	NZ_WHPG01000007.1	82651	83608	+	16S rRNA (cytosine(1402)-N(4))-methyltransferase RsmH	2-methylcitrate synthase activity|0050440||IEA	GO:0016434
cds-WP_003697442.1	F9Z35_RS09910				10134.9	0.078133	0.114597	-0.681807	0.495361	0.999986	NZ_WHPG01000007.1	76266	77763	+	YifB family Mg chelatase-like AAA ATPase	rRNA (cytosine) methyltransferase activity|0016434||IEA	GO:0005524
cds-WP_003697465.1	F9Z35_RS09625				21932.6	-0.107596	0.183348	0.586841	0.557311	0.999986	NZ_WHPG01000007.1	27631	29050	+	type I glutamate--ammonia ligase	ATP binding|0005524||IEA	GO:0006542
cds-WP_003697500.1	F9Z35_RS11845				1219.49	0.1596	0.204854	-0.779092	0.435925	0.999986	NZ_WHPG01000007.1	467862	468531	-	C40 family peptidase	glutamine synthetase activity|0004356||IEA	GO:0006508
cds-WP_003697502.1	F9Z35_RS11820				3320.74	-0.105509	0.139862	0.754375	0.450624	0.999986	NZ_WHPG01000007.1	463688	465098	-	chloride channel protein	peptidase activity|0008233||IEA	GO:0006821
cds-WP_003697503.1	F9Z35_RS11815				3391.81	0.0453598	0.086783	-0.522681	0.601197	0.999986	NZ_WHPG01000007.1	462109	463501	-	ATP-dependent RNA helicase HrpA	voltage-gated chloride channel activity|0005247||IEA	GO:0006139
cds-WP_003697631.1	F9Z35_RS04860				645.483	0.0923823	0.195852	-0.471693	0.637146	0.999986	NZ_WHPG01000003.1	242206	242518	-	exodeoxyribonuclease VII small subunit	helicase activity|0004386||IEA	GO:0006308
cds-WP_003697633.1	F9Z35_RS04855				6636.42	0.1073	0.114486	-0.937234	0.348638	0.999986	NZ_WHPG01000003.1	241326	242223	-	farnesyl diphosphate synthase	exodeoxyribonuclease VII activity|0008855||IEA	GO:0008299
cds-WP_003697660.1	F9Z35_RS04660				4594.78	0.121463	0.161292	-0.753067	0.45141	0.999986	NZ_WHPG01000003.1	193764	195150	-	L-serine ammonia-lyase	geranyltranstransferase activity|0004337||IEA	GO:0009063
cds-WP_003697674.1	F9Z35_RS04355				4606.4	0.0351954	0.178792	-0.196851	0.843944	0.999986	NZ_WHPG01000003.1	140052	140166	+	50S ribosomal protein L36	L-serine ammonia-lyase activity|0003941||IEA	GO:0006412
cds-WP_003697690.1	F9Z35_RS04050				21694.5	0.0157561	0.11959	-0.131751	0.895181	0.999986	NZ_WHPG01000003.1	93813	94740	+	methionyl-tRNA formyltransferase	structural constituent of ribosome|0003735||IEA	GO:0006431
cds-WP_003697756.1	F9Z35_RS09325				1069.62	-0.100935	0.152128	0.663487	0.507019	0.999986	NZ_WHPG01000006.1	9219	10020	+	competence/damage-inducible protein A	methionyl-tRNA formyltransferase activity|0004479||IEA	NA
cds-WP_003697882.1	F9Z35_RS06215				2782.96	0.15994	0.171662	-0.931715	0.351484	0.999986	NZ_WHPG01000004.1	134831	135527	+	Fic family protein	NA	NA
cds-WP_003697888.1	F9Z35_RS06315				626.402	0.17916	0.25839	-0.69337	0.488077	0.999986	NZ_WHPG01000004.1	159346	159862	-	acyltransferase	NA	GO:0016746
cds-WP_003697916.1	F9Z35_RS06555				79475	-0.120722	0.138508	0.871591	0.383431	0.999986	NZ_WHPG01000004.1	200137	200638	-	DUF177 domain-containing protein	acyltransferase activity|0016746||IEA	NA
cds-WP_003697959.1	F9Z35_RS11515				1425.24	0.0860508	0.357552	-0.240667	0.809813	0.999986	NZ_WHPG01000007.1	402759	403323	+	CDP-diacylglycerol--glycerol-3-phosphate 3-phosphatidyltransferase	NA	GO:0008654
cds-WP_003697963.1	F9Z35_RS11550				444.776	0.0243313	0.178842	-0.136049	0.891782	0.999986	NZ_WHPG01000007.1	405176	406043	-	ABC transporter six-transmembrane domain-containing protein	CDP-diacylglycerol-glycerol-3-phosphate 3-phosphatidyltransferase activity|0008444||IEA	NA
cds-WP_003697970.1	F9Z35_RS11645				8923.12	0.00891682	0.117543	-0.0758598	0.939531	0.999986	NZ_WHPG01000007.1	423349	424465	-	LPS export ABC transporter permease LptF	NA	GO:0015920
cds-WP_003697976.1	F9Z35_RS11715				5281.93	0.0579694	0.0951061	-0.609524	0.542177	0.999986	NZ_WHPG01000007.1	436212	436686	+	copper chaperone PCu(A)C	lipopolysaccharide transmembrane transporter activity|0015221||IEA	GO:0016531
cds-WP_003698015.1	F9Z35_RS06910				21237.9	0.0605536	0.128723	-0.470416	0.638058	0.999986	NZ_WHPG01000004.1	267070	268747	+	formate--tetrahydrofolate ligase	copper chaperone activity|0016531||IEA	GO:0004329
cds-WP_003698035.1	F9Z35_RS07085				247193	-0.056958	0.0851576	0.668854	0.503589	0.999986	NZ_WHPG01000004.1	308662	310834	-	type IV pilus secretin PilQ	formate-tetrahydrofolate ligase activity|0004329||IEA	GO:0009297
cds-WP_003698136.1	F9Z35_RS08520				17609.7	0.0123511	0.100881	-0.122432	0.902557	0.999986	NZ_WHPG01000004.1	557235	558453	+	heme biosynthesis protein HemY	NA	NA
cds-WP_003698155.1	F9Z35_RS08640				5981.56	0.00990924	0.164648	-0.0601843	0.952009	0.999986	NZ_WHPG01000004.1	581991	582612	-	RlmE family RNA methyltransferase	NA	NA
cds-WP_003698156.1	F9Z35_RS08655				6026.53	0.0237178	0.151741	-0.156305	0.875793	0.999986	NZ_WHPG01000004.1	584254	585412	-	PLP-dependent aspartate aminotransferase family protein	NA	NA
cds-WP_003698261.1	F9Z35_RS00375				44.0114	0.186169	0.371698	-0.500862	0.616468	0.999986	NZ_WHPG01000002.1	41361	41589	+	helix-turn-helix domain-containing protein	NA	NA
cds-WP_003698307.1	F9Z35_RS00965				13996.6	-0.0457201	0.18745	0.243905	0.807305	0.999986	NZ_WHPG01000002.1	139995	141768	-	DNA primase	NA	GO:0006269
cds-WP_003698342.1	F9Z35_RS01260				3281.63	-0.0290361	0.0983304	0.295291	0.767771	0.999986	NZ_WHPG01000002.1	193077	194019	-	tRNA (adenosine(37)-N6)-dimethylallyltransferase MiaA	DNA primase activity|0003896||IEA	GO:0006400
cds-WP_003698358.1	F9Z35_RS13090				127.106	0.146605	0.205175	-0.714535	0.474897	0.999986	NZ_WHPG01000002.1	231507	231636	+	hypothetical protein	tRNA dimethylallyltransferase activity|0052381||IEA	NA
cds-WP_003698367.1	F9Z35_RS01565				1653.33	-0.000159903	0.121481	0.00131628	0.99895	0.999986	NZ_WHPG01000002.1	247784	248390	-	Smr/MutS family protein	NA	NA
cds-WP_003698476.1	F9Z35_RS02245				8022.55	-0.0167616	0.117183	0.143038	0.88626	0.999986	NZ_WHPG01000002.1	367171	369148	+	DNA mismatch repair endonuclease MutL	NA	GO:0006298
cds-WP_003698734.1	F9Z35_RS11020				6539.62	-0.179359	0.140204	1.27927	0.200802	0.999986	NZ_WHPG01000007.1	304617	305694	+	peptide chain release factor 1	ATP binding|0005524||IEA	GO:0006415
cds-WP_003698918.1	F9Z35_RS13045				31945.4	0.0899557	0.168527	-0.533776	0.593496	0.999986	NZ_WHPG01000007.1	479318	479480	-	hypothetical protein	translation release factor activity, codon specific|0016149||IEA	NA
cds-WP_003698952.1	F9Z35_RS04955				33889.6	-0.0214179	0.0750472	0.285393	0.775343	0.999986	NZ_WHPG01000003.1	259967	262373	+	LPS-assembly protein LptD	NA	NA
cds-WP_003698962.1	F9Z35_RS04740				5657.56	-0.0586398	0.112736	0.520149	0.602959	0.999986	NZ_WHPG01000003.1	217384	219592	+	DNA helicase II	NA	GO:0006281
cds-WP_003698988.1	F9Z35_RS12230				563.682	-0.133056	0.160135	0.830899	0.406031	0.999986	NZ_WHPG01000003.1	168568	169084	-	NgoPII family restriction endonuclease	DNA helicase activity|0003678||IEA	GO:0009307
cds-WP_003699221.1	F9Z35_RS11505				1371.71	-0.0690569	0.175489	0.393511	0.693942	0.999986	NZ_WHPG01000007.1	401717	402053	+	carboxymuconolactone decarboxylase family protein	DNA binding|0003677||IEA	GO:0051920
cds-WP_003699253.1	F9Z35_RS03770				14881.1	0.242473	0.220665	-1.09883	0.271843	0.999986	NZ_WHPG01000003.1	37445	38639	-	phosphoglycerate kinase	peroxiredoxin activity|0051920||IEA	GO:0006096
cds-WP_003699277.1	F9Z35_RS05495				1090.05	-0.115181	0.189905	0.606518	0.544171	0.999986	NZ_WHPG01000004.1	5313	5904	+	GNAT family protein	phosphoglycerate kinase activity|0004618||IEA	NA
cds-WP_003699304.1	F9Z35_RS05780				28751.4	-0.0918926	0.12139	0.757005	0.449047	0.999986	NZ_WHPG01000004.1	52022	52811	+	cytochrome c1	NA	NA
cds-WP_003699451.1	F9Z35_RS06945				49256.8	-0.0389375	0.0736667	0.528563	0.597108	0.999986	NZ_WHPG01000004.1	276574	279364	+	isoleucine--tRNA ligase	NA	GO:0006428
cds-WP_003699819.1	F9Z35_RS00960				25589.1	-0.116392	0.154092	0.755341	0.450044	0.999986	NZ_WHPG01000002.1	137880	139809	-	RNA polymerase sigma factor RpoD	isoleucine-tRNA ligase activity|0004822||IEA	GO:0006355
cds-WP_003699959.1	F9Z35_RS02195				9184.83	-0.106009	0.201728	0.525506	0.599231	0.999986	NZ_WHPG01000002.1	359509	361279	+	histidine kinase	DNA-binding transcription factor activity|0003700||IEA	GO:0000160
cds-WP_003700029.1	F9Z35_RS03200				82195.2	-0.114379	0.141247	0.80978	0.418067	0.999986	NZ_WHPG01000002.1	566761	568546	+	dihydrolipoyl dehydrogenase	phosphorelay sensor kinase activity|0000155||IEA	GO:0006096
cds-WP_003700216.1	F9Z35_RS11030				13963.1	-0.0206041	0.14371	0.143373	0.885996	0.999986	NZ_WHPG01000007.1	306889	308185	-	serine--tRNA ligase	dihydrolipoyl dehydrogenase activity|0004148||IEA	GO:0006434
cds-WP_003700340.1	F9Z35_RS09960				37472.7	-0.0301982	0.15235	0.198215	0.842877	0.999986	NZ_WHPG01000007.1	83958	85707	+	penicillin-binding protein 2	serine-tRNA ligase activity|0004828||IEA	GO:0009252
cds-WP_003700479.1	F9Z35_RS13165				12.46	-0.66231	0.682416	0.970537	0.331779	0.999986	NZ_WHPG01000003.1	292947	293109	-	hypothetical protein	penicillin binding|0008658||IEA	NA
cds-WP_003700581.1	F9Z35_RS04385				15453.6	0.0397501	0.149583	-0.26574	0.79044	0.999986	NZ_WHPG01000003.1	143199	143913	+	septum site-determining protein MinC	NA	GO:0000918
cds-WP_003700598.1	F9Z35_RS04185				307737	-0.0103103	0.105275	0.0979369	0.921982	0.999986	NZ_WHPG01000003.1	116927	121103	+	DNA-directed RNA polymerase subunit beta'	enzyme inhibitor activity|0004857||IEA	GO:0006351
cds-WP_003700761.1	F9Z35_RS12235				402.119	-0.179045	0.239411	0.747856	0.454547	0.999986	NZ_WHPG01000003.1	169001	169406	-	NgoPII family restriction endonuclease	DNA-directed 5'-3' RNA polymerase activity|0003899||IEA	GO:0009307
cds-WP_003700847.1	F9Z35_RS06650				711.906	-0.149229	0.183101	0.81501	0.415067	0.999986	NZ_WHPG01000004.1	217376	217688	-	DNA-binding transcriptional regulator	DNA binding|0003677||IEA	NA
cds-WP_003700855.1	F9Z35_RS06745				1659.12	0.0127072	0.141104	-0.0900556	0.928243	0.999986	NZ_WHPG01000004.1	232702	233143	-	ribosomal protein S18-alanine N-acetyltransferase	NA	GO:0036211
cds-WP_003700891.1	F9Z35_RS07150				7070.35	0.0716012	0.230278	-0.310934	0.75585	0.999986	NZ_WHPG01000004.1	325015	326425	-	D-alanyl-D-alanine carboxypeptidase/D-alanyl-D-alanine-endopeptidase	peptide-alanine-alpha-N-acetyltransferase activity|0008999||IEA	GO:0009252
cds-WP_003700925.1	F9Z35_RS11665				4470.51	0.20107	0.141097	-1.42505	0.154143	0.999986	NZ_WHPG01000007.1	427732	428359	+	phosphoribosylglycinamide formyltransferase	endopeptidase activity|0004175||IEA	GO:0009152
cds-WP_003700931.1	F9Z35_RS11695				4165.12	-0.00859977	0.144783	0.0593977	0.952635	0.999986	NZ_WHPG01000007.1	431917	432691	+	DeoR/GlpR family DNA-binding transcription regulator	phosphoribosylglycinamide formyltransferase activity|0004644||IEA	GO:0003700
cds-WP_003701038.1	F9Z35_RS08765				12050.5	0.0646691	0.12523	-0.516404	0.605572	0.999986	NZ_WHPG01000004.1	609091	611383	-	ATP-dependent Clp protease ATP-binding subunit ClpA	DNA-binding transcription factor activity|0003700||IEA	GO:0006508
cds-WP_003701047.1	F9Z35_RS08980				180.651	-0.104848	0.181677	0.577114	0.563863	0.999986	NZ_WHPG01000004.1	645378	646455	-	sulfate/molybdate ABC transporter ATP-binding protein	ATP-dependent peptidase activity|0004176||IEA	NA
cds-WP_003701197.1	F9Z35_RS00500				2886.72	0.0904028	0.12089	-0.74781	0.454575	0.999986	NZ_WHPG01000002.1	65386	66232	-	Bro-N domain-containing protein	NA	NA
cds-WP_003701548.1	F9Z35_RS11050				6864.82	-0.0436942	0.0927374	0.47116	0.637526	0.999986	NZ_WHPG01000007.1	311516	312617	-	chorismate synthase	NA	GO:0009423
cds-WP_003701632.1	F9Z35_RS09875				25.7251	-0.292714	0.432801	0.676323	0.498836	0.999986	NZ_WHPG01000007.1	68468	68768	-	hypothetical protein	chorismate synthase activity|0004107||IEA	NA
cds-WP_003701632.1-2	F9Z35_RS10370				525.042	-0.0910658	0.16683	0.545862	0.585161	0.999986	NZ_WHPG01000007.1	175023	175323	+	hypothetical protein	NA	NA
cds-WP_003701667.1	F9Z35_RS05325				4381.72	-0.207626	0.107983	1.92276	0.0545096	0.999986	NZ_WHPG01000003.1	326566	327409	+	BRO family protein	NA	NA
cds-WP_003701763.1	F9Z35_RS05660				1435.42	-0.223557	0.168398	1.32755	0.184326	0.999986	NZ_WHPG01000004.1	29862	30963	-	FAD-dependent oxidoreductase	NA	GO:0016491
cds-WP_003701784.1	F9Z35_RS03625				1317.96	0.0123894	0.144458	-0.0857645	0.931654	0.999986	NZ_WHPG01000003.1	14289	14739	+	DoxX family protein	oxidoreductase activity|0016491||IEA	GO:0016020
cds-WP_003702005.1	F9Z35_RS11660				36085	0.0772097	0.15046	-0.513157	0.607841	0.999986	NZ_WHPG01000007.1	426807	427626	+	FKBP-type peptidyl-prolyl cis-trans isomerase	NA	GO:0003755
cds-WP_003702280.1	F9Z35_RS07205				1338.46	0.056153	0.133054	-0.422032	0.673002	0.999986	NZ_WHPG01000004.1	337295	337589	-	hypothetical protein	peptidyl-prolyl cis-trans isomerase activity|0003755||IEA	NA
cds-WP_003702290.1	F9Z35_RS07285				1191.89	0.0847372	0.11486	-0.737743	0.460671	0.999986	NZ_WHPG01000004.1	346743	347115	+	DUF1304 domain-containing protein	NA	NA
cds-WP_003702312.1	F9Z35_RS07665				3459.51	-0.101024	0.126057	0.801419	0.422889	0.999986	NZ_WHPG01000004.1	413350	413974	+	outer membrane lipoprotein chaperone LolA	NA	GO:0009306
cds-WP_003702540.1	F9Z35_RS00725				13030.4	-0.148917	0.151811	0.980931	0.326627	0.999986	NZ_WHPG01000002.1	101968	104548	-	ATP-dependent chaperone ClpB	protein transmembrane transporter activity|0008320||IEA	GO:0006457
cds-WP_003702555.1	F9Z35_RS00880				1.51109	1.87295	2.17051	-0.862907	0.388188	0.999986	NZ_WHPG01000002.1	129635	129866	-	hypothetical protein	ATP hydrolysis activity|0016887||IEA	NA
cds-WP_003702575.1	F9Z35_RS01050				5866.37	-0.0787583	0.10809	0.728636	0.466225	0.999986	NZ_WHPG01000002.1	156076	157444	-	FAD-binding oxidoreductase	NA	GO:0016491
cds-WP_003702769.1	F9Z35_RS02560				11590.8	0.0394864	0.20619	-0.191505	0.84813	0.999986	NZ_WHPG01000002.1	432214	432991	+	ferredoxin--NADP reductase	oxidoreductase activity|0016491||IEA	GO:0004324
cds-WP_003702805.1	F9Z35_RS02940				87102	0.0501168	0.144285	-0.347345	0.728332	0.999986	NZ_WHPG01000002.1	508063	510343	-	class 1a ribonucleoside-diphosphate reductase subunit alpha	ferredoxin-NADP+ reductase activity|0004324||IEA	GO:0006260
cds-WP_003702813.1	F9Z35_RS03115				4610.66	-0.0963369	0.151236	0.636997	0.524127	0.999986	NZ_WHPG01000002.1	544768	546655	+	excinuclease ABC subunit UvrC	ribonucleoside-diphosphate reductase activity, thioredoxin disulfide as acceptor|0004748||IEA	GO:0006289
cds-WP_003702910.1	F9Z35_RS11285				698.286	0.0365096	0.236322	-0.154491	0.877223	0.999986	NZ_WHPG01000007.1	352778	353243	+	Lrp/AsnC ligand binding domain-containing protein	excinuclease ABC activity|0009381||IEA	NA
cds-WP_003702955.1	F9Z35_RS10830				1047.69	0.0132042	0.12369	-0.106753	0.914985	0.999986	NZ_WHPG01000007.1	266934	268344	+	PepSY domain-containing protein	NA	NA
cds-WP_003703029.1	F9Z35_RS10175				6371.01	-0.0213021	0.0994456	0.214209	0.830384	0.999986	NZ_WHPG01000007.1	130763	131225	-	tRNA (adenosine(37)-N6)-threonylcarbamoyltransferase complex ATPase subunit type 1 TsaE	NA	GO:0006400
cds-WP_003703443.1	F9Z35_RS13160				51118.7	-0.0723995	0.252874	0.286307	0.774643	0.999986	NZ_WHPG01000003.1	292371	292851	+	hypothetical protein	ATP hydrolysis activity|0016887||IEA	NA
cds-WP_003703604.1	F9Z35_RS09860				4269.98	0.150352	0.123771	-1.21476	0.224456	0.999986	NZ_WHPG01000007.1	66977	67655	-	OmpA family protein	NA	NA
cds-WP_003703682.1	F9Z35_RS10480				8359.98	-0.0629273	0.227207	0.27696	0.781811	0.999986	NZ_WHPG01000007.1	203838	204453	-	CadD family cadmium resistance transporter	NA	NA
cds-WP_003703690.1	F9Z35_RS12420				14.1756	0.0715536	0.641572	-0.111529	0.911197	0.999986	NZ_WHPG01000007.1	213643	213790	+	hypothetical protein	NA	NA
cds-WP_003703693.1	F9Z35_RS10530				14547.9	-0.0200965	0.129652	0.155004	0.876818	0.999986	NZ_WHPG01000007.1	214278	215790	+	ubiquinone biosynthesis regulatory protein kinase UbiB	NA	GO:0006744
cds-WP_003703761.1	F9Z35_RS10965				64.5205	0.200241	0.330561	-0.60576	0.544674	0.999986	NZ_WHPG01000007.1	293658	293811	+	hypothetical protein	NA	NA
cds-WP_003703774.1	F9Z35_RS11095				1992.86	0.0762515	0.138121	-0.552065	0.580904	0.999986	NZ_WHPG01000007.1	320573	320933	-	hypothetical protein	NA	NA
cds-WP_003703812.1	F9Z35_RS11300				1485.99	-0.157666	0.111798	1.41028	0.158458	0.999986	NZ_WHPG01000007.1	355866	357285	+	sodium:alanine symporter family protein	NA	GO:0006814
cds-WP_003703904.1	F9Z35_RS12215				3698.91	-0.158781	0.16578	0.957785	0.338171	0.999986	NZ_WHPG01000002.1	539769	539901	-	hypothetical protein	amino acid:sodium symporter activity|0005283||IEA	NA
cds-WP_003704052.1	F9Z35_RS02040				79.2982	0.00289288	0.318571	-0.00908078	0.992755	0.999986	NZ_WHPG01000002.1	332173	332356	+	hypothetical protein	NA	NA
cds-WP_003704054.1	F9Z35_RS02025				2350.84	0.0850625	0.109242	-0.778658	0.436181	0.999986	NZ_WHPG01000002.1	330654	331062	-	NfeD family protein	NA	GO:0016020
cds-WP_003704095.1	F9Z35_RS01635				342.286	0.0184252	0.161479	-0.114103	0.909156	0.999986	NZ_WHPG01000002.1	261898	262141	-	hypothetical protein	NA	NA
cds-WP_003704254.1	F9Z35_RS00425				81.4924	0.28549	0.279422	-1.02172	0.306916	0.999986	NZ_WHPG01000002.1	47538	47961	+	hypothetical protein	NA	NA
cds-WP_003704392.1	F9Z35_RS08445				52922.9	0.00878579	0.117524	-0.0747576	0.940408	0.999986	NZ_WHPG01000004.1	546769	547900	+	PilT/PilU family type 4a pilus ATPase	NA	NA
cds-WP_003704415.1	F9Z35_RS08200				67.1809	-0.0271091	0.437427	0.0619739	0.950584	0.999986	NZ_WHPG01000004.1	507348	507639	+	hypothetical protein	NA	NA
cds-WP_003704451.1	F9Z35_RS07770				9303.33	-0.117811	0.176142	0.668841	0.503597	0.999986	NZ_WHPG01000004.1	432649	434536	+	polymorphic toxin MafB class 2	NA	NA
cds-WP_003704485.1	F9Z35_RS07435				58.6521	0.433249	0.322273	-1.34435	0.178834	0.999986	NZ_WHPG01000004.1	372878	373070	-	hypothetical protein	NA	NA
cds-WP_003704548.1	F9Z35_RS12815				19.2725	-0.997374	0.631017	1.58058	0.113974	0.999986	NZ_WHPG01000004.1	290972	291209	+	hypothetical protein	NA	NA
cds-WP_003704691.1	F9Z35_RS05690				8333.64	-0.0207215	0.153208	0.135251	0.892413	0.999986	NZ_WHPG01000004.1	36221	37076	+	amino acid ABC transporter substrate-binding protein	NA	NA
cds-WP_003704702.1	F9Z35_RS05550				7272.66	-0.0410267	0.181054	0.2266	0.820735	0.999986	NZ_WHPG01000004.1	12998	13529	-	cytochrome b	NA	GO:0022904
cds-WP_003704788.1	F9Z35_RS12450				163.822	-0.197636	0.327978	0.602589	0.546782	0.999986	NZ_WHPG01000007.1	424453	424636	+	hypothetical protein	electron transfer activity|0009055||IEA	NA
cds-WP_003704792.1	F9Z35_RS11510				390.16	0.111654	0.219347	-0.509027	0.610733	0.999986	NZ_WHPG01000007.1	402183	402654	+	hypothetical protein	NA	NA
cds-WP_003704827.1	F9Z35_RS07750				2558.58	-0.0185226	0.121356	0.15263	0.87869	0.999986	NZ_WHPG01000004.1	430665	430899	-	NGO_0222 family membrane protein	NA	NA
cds-WP_003704829.1	F9Z35_RS07735				35945.7	0.0674567	0.120782	-0.558501	0.576502	0.999986	NZ_WHPG01000004.1	427781	429158	-	argininosuccinate lyase	NA	GO:0042450
cds-WP_003704835.1	F9Z35_RS07685				7508.59	-0.0718035	0.103235	0.695531	0.486722	0.999986	NZ_WHPG01000004.1	417199	418795	-	peptide chain release factor 3	argininosuccinate lyase activity|0004056||IEA	GO:0006415
cds-WP_003704837.1	F9Z35_RS07675				31398.5	-0.0843679	0.300699	0.280572	0.779038	0.999986	NZ_WHPG01000004.1	415477	416461	+	(galactosaminyl)2-N,N'-diacetylbacillosaminyl-alpha1-diphospho-di-trans,octa-cis-undecaprenol synthase PglE	GTPase activity|0003924||IEA	NA
cds-WP_003704850.1	F9Z35_RS07575				1706.7	0.0779893	0.114278	-0.682449	0.494955	0.999986	NZ_WHPG01000004.1	393520	394639	-	histone deacetylase family protein	NA	NA
cds-WP_003704881.1	F9Z35_RS07300				3733.04	-0.0610695	0.123685	0.493749	0.621483	0.999986	NZ_WHPG01000004.1	348242	349328	-	beta-N-acetylhexosaminidase	NA	GO:0005975
cds-WP_003704886.1	F9Z35_RS07280				4200.66	-0.0019167	0.115115	0.0166503	0.986716	0.999986	NZ_WHPG01000004.1	346055	346478	+	6-carboxytetrahydropterin synthase QueD	hydrolase activity, hydrolyzing O-glycosyl compounds|0004553||IEA	GO:0008616
cds-WP_003704890.1	F9Z35_RS07225				329.206	-0.0493808	0.2698	0.183027	0.854777	0.999986	NZ_WHPG01000004.1	339223	339577	+	hypothetical protein	catalytic activity|0003824||IEA	NA
cds-WP_003704899.1	F9Z35_RS07180				18224.2	0.0543899	0.125898	-0.432016	0.66573	0.999986	NZ_WHPG01000004.1	331101	332595	-	ribonuclease G	NA	GO:0006396
cds-WP_003704903.1	F9Z35_RS07145				17106.3	-0.0815218	0.10168	0.801747	0.422699	0.999986	NZ_WHPG01000004.1	323781	324951	+	methionine adenosyltransferase	RNA binding|0003723||IEA	GO:0006556
cds-WP_003704920.1	F9Z35_RS07065				2318.15	-0.00378565	0.0982206	0.0385423	0.969255	0.999986	NZ_WHPG01000004.1	303661	304114	-	transcriptional regulator NrdR	methionine adenosyltransferase activity|0004478||IEA	GO:0006355
cds-WP_003704923.1	F9Z35_RS07060				5910.06	0.061463	0.0877566	-0.700381	0.483689	0.999986	NZ_WHPG01000004.1	302520	303630	-	bifunctional diaminohydroxyphosphoribosylaminopyrimidine deaminase/5-amino-6-(5-phosphoribosylamino)uracil reductase RibD	DNA binding|0003677||IEA	GO:0008703
cds-WP_003704927.1	F9Z35_RS07055				10672.2	0.00936035	0.096084	-0.0974183	0.922394	0.999986	NZ_WHPG01000004.1	300904	302326	-	lipopolysaccharide biosynthesis protein	5-amino-6-(5-phosphoribosylamino)uracil reductase activity|0008703||IEA	NA
cds-WP_003704929.1	F9Z35_RS07050				7961.16	0.0120625	0.0889794	-0.135565	0.892166	0.999986	NZ_WHPG01000004.1	299843	300908	-	glycosyltransferase family 4 protein	NA	NA
cds-WP_003704930.1	F9Z35_RS07045				6941.43	0.0208488	0.113462	-0.183751	0.854209	0.999986	NZ_WHPG01000004.1	298663	299830	-	glycosyltransferase	NA	NA
cds-WP_003704933.1	F9Z35_RS13200				8310.9	-0.0447149	0.128897	0.346905	0.728663	0.999986	NZ_WHPG01000004.1	297429	298671	-	NeuD/PglB/VioB family sugar acetyltransferase	NA	GO:0016740
cds-WP_003704965.1	F9Z35_RS06840				36378	0.00908856	0.161895	-0.0561385	0.955231	0.999986	NZ_WHPG01000004.1	249173	252389	-	carbamoyl-phosphate synthase large subunit	transferase activity|0016740||IEA	GO:0006807
cds-WP_003704972.1	F9Z35_RS06820				32448.8	-0.135892	0.0931156	1.45939	0.144457	0.999986	NZ_WHPG01000004.1	245641	247003	-	acetyl-CoA carboxylase biotin carboxylase subunit	ATP binding|0005524||IEA	GO:0006633
cds-WP_003705028.1	F9Z35_RS06425				74867.9	-0.0212026	0.141507	0.149834	0.880896	0.999986	NZ_WHPG01000004.1	176644	177520	+	F0F1 ATP synthase subunit gamma	acetyl-CoA carboxylase activity|0003989||IEA	GO:0015986
cds-WP_003705040.1	F9Z35_RS06255				2933.8	-0.0456115	0.294261	0.155003	0.876819	0.999986	NZ_WHPG01000004.1	150323	151253	+	polyphosphate kinase 2	proton-transporting ATP synthase activity, rotational mechanism|0046933||IEA	GO:0006793
cds-WP_003705071.1	F9Z35_RS06065				891.252	-0.0226804	0.168866	0.13431	0.893158	0.999986	NZ_WHPG01000004.1	106103	106622	-	gluconokinase, GntK/IdnK-type	polyphosphate kinase activity|0008976||IEA	NA
cds-WP_003705078.1	F9Z35_RS06035				3767.82	0.0759545	0.100486	-0.755874	0.449725	0.999986	NZ_WHPG01000004.1	99214	99778	-	D-glycero-beta-D-manno-heptose 1,7-bisphosphate 7-phosphatase	NA	GO:0005975
cds-WP_003705080.1	F9Z35_RS06025				2586.16	0.0515831	0.0805318	-0.640531	0.521827	0.999986	NZ_WHPG01000004.1	97755	98445	-	M48 family metallopeptidase	phosphatase activity|0016791||IEA	GO:0046872
cds-WP_003705095.1	F9Z35_RS05915				882.73	0.00767175	0.138476	-0.0554015	0.955819	0.999986	NZ_WHPG01000004.1	80840	81569	-	pyrimidine 5'-nucleotidase	metal ion binding|0046872||IEA	NA
cds-WP_003705129.1	F9Z35_RS05665				3897.94	-0.198256	0.109558	1.80961	0.0703566	0.999986	NZ_WHPG01000004.1	30959	32186	-	putative hydroxymethylpyrimidine transporter CytX	NA	GO:0055085
cds-WP_003705160.1	F9Z35_RS09295				3043.66	0.112378	0.15865	-0.708339	0.478735	0.999986	NZ_WHPG01000006.1	5332	6622	+	transferrin-binding protein-like solute binding protein	transmembrane transporter activity|0022857||IEA	NA
cds-WP_003705164.1	F9Z35_RS03600				2274.1	-0.0736228	0.190334	0.386808	0.698898	0.999986	NZ_WHPG01000003.1	4675	8845	+	translocation/assembly module TamB domain-containing protein	NA	GO:0009306
cds-WP_003705166.1	F9Z35_RS03630				15844.3	0.160989	0.183729	-0.876227	0.380906	0.999986	NZ_WHPG01000003.1	14812	15151	+	hypothetical protein	NA	NA
cds-WP_003705168.1	F9Z35_RS03640				2205.93	-0.137971	0.0864829	1.59535	0.110633	0.999986	NZ_WHPG01000003.1	16100	16847	+	DUF2063 domain-containing protein	NA	NA
cds-WP_003705171.1	F9Z35_RS03675				22077.9	0.0463799	0.104031	-0.445828	0.655721	0.999986	NZ_WHPG01000003.1	19630	20902	-	phosphoribosylamine--glycine ligase	NA	GO:0006189
cds-WP_003705173.1	F9Z35_RS03705				10672.6	0.0361631	0.143175	-0.252581	0.800592	0.999986	NZ_WHPG01000003.1	25026	25662	-	nicotinamidase	phosphoribosylamine-glycine ligase activity|0004637||IEA	NA
cds-WP_003705176.1	F9Z35_RS03735				17579.5	-0.00771998	0.0757604	0.1019	0.918836	0.999986	NZ_WHPG01000003.1	32172	33567	-	glutamate--tRNA ligase	NA	GO:0006424
cds-WP_003705241.1	F9Z35_RS04970				2361.25	0.0300666	0.135917	-0.221213	0.824927	0.999986	NZ_WHPG01000003.1	265991	266624	+	TIGR00730 family Rossman fold protein	glutamate-tRNA ligase activity|0004818||IEA	NA
cds-WP_003705244.1	F9Z35_RS04965				17054.1	-0.0698839	0.117843	0.593024	0.553165	0.999986	NZ_WHPG01000003.1	263955	265836	-	RNB domain-containing ribonuclease	NA	GO:0003723
cds-WP_003705245.1	F9Z35_RS04935				3591.79	-0.0865942	0.137797	0.628419	0.529729	0.999986	NZ_WHPG01000003.1	255064	256024	-	alpha/beta fold hydrolase	RNA binding|0003723||IEA	NA
cds-WP_003705247.1	F9Z35_RS04920				4160.49	0.0626608	0.104169	-0.601531	0.547486	0.999986	NZ_WHPG01000003.1	250455	251829	+	hypothetical protein	NA	NA
cds-WP_003705279.1	F9Z35_RS04680				1281.89	0.0770985	0.238266	-0.323582	0.746255	0.999986	NZ_WHPG01000003.1	201481	202645	-	cytochrome-c peroxidase	NA	NA
cds-WP_003705313.1	F9Z35_RS04345				205837	-0.00943523	0.143984	0.0655296	0.947752	0.999986	NZ_WHPG01000003.1	138498	139809	+	preprotein translocase subunit SecY	NA	GO:0043952
cds-WP_003705329.1	F9Z35_RS04175				364213	-0.0603386	0.151951	0.397092	0.6913	0.999986	NZ_WHPG01000003.1	112596	116775	+	DNA-directed RNA polymerase subunit beta	protein-transporting ATPase activity|0015450||IEA	GO:0006351
cds-WP_003705339.1	F9Z35_RS04085				39766.9	-0.0563407	0.104326	0.540045	0.589166	0.999986	NZ_WHPG01000003.1	101875	104182	+	type I DNA topoisomerase	DNA-directed 5'-3' RNA polymerase activity|0003899||IEA	GO:0006260
cds-WP_003705341.1	F9Z35_RS04075				18480.1	0.0331508	0.0922568	-0.359332	0.719347	0.999986	NZ_WHPG01000003.1	100123	101311	+	DNA-processing protein DprA	DNA binding|0003677||IEA	GO:0009294
cds-WP_003705350.1	F9Z35_RS04020				19172	-0.0203375	0.0974776	0.208638	0.834731	0.999986	NZ_WHPG01000003.1	89066	89987	+	aspartate carbamoyltransferase	NA	GO:0009220
cds-WP_003705351.1	F9Z35_RS04015				10812.9	0.00619306	0.0809819	-0.0764747	0.939041	0.999986	NZ_WHPG01000003.1	87988	88831	-	GNAT family N-acetyltransferase	aspartate carbamoyltransferase activity|0004070||IEA	NA
cds-WP_003705389.1	F9Z35_RS06965				330.733	-0.125263	0.150901	0.830097	0.406484	0.999986	NZ_WHPG01000004.1	283422	283872	+	transposase	NA	NA
cds-WP_003705389.1-2	F9Z35_RS07570				70.039	-0.101555	0.295257	0.343953	0.730882	0.999986	NZ_WHPG01000004.1	392927	393377	-	transposase	NA	NA
cds-WP_003705511.1	F9Z35_RS00125				3491.66	0.206939	0.181063	-1.14291	0.253075	0.999986	NZ_WHPG01000002.1	8537	9407	+	SAM-dependent methyltransferase TehB	NA	GO:0046690
cds-WP_003705520.1	F9Z35_RS00150				4327.09	0.0428665	0.18963	-0.226053	0.82116	0.999986	NZ_WHPG01000002.1	13192	14047	+	pertactin-like passenger domain-containing protein	S-adenosylmethionine-dependent methyltransferase activity|0008757||IEA	NA
cds-WP_003705656.1	F9Z35_RS09650				9220.91	-0.0193224	0.154049	0.12543	0.900183	0.999986	NZ_WHPG01000007.1	31420	32554	-	hypothetical protein	NA	NA
cds-WP_003705657.1	F9Z35_RS13350				3963.79	-0.133677	0.166556	0.802597	0.422208	0.999986	NZ_WHPG01000007.1	35272	36010	-	polymorphic toxin-type HINT domain-containing protein	NA	NA
cds-WP_003705658.1	F9Z35_RS09690				7870.11	-0.125313	0.237595	0.527423	0.5979	0.999986	NZ_WHPG01000007.1	36952	37630	-	hint domain-/BECR-fold containing toxin	NA	NA
cds-WP_003705668.1	F9Z35_RS09770				2791.12	0.065434	0.131759	-0.496618	0.619459	0.999986	NZ_WHPG01000007.1	51324	51810	+	phosphatidylglycerophosphatase A	NA	NA
cds-WP_003705692.1	F9Z35_RS09965				17795.8	-0.098765	0.131219	0.752671	0.451648	0.999986	NZ_WHPG01000007.1	85731	87210	+	UDP-N-acetylmuramoyl-L-alanyl-D-glutamate--2,6-diaminopimelate ligase	NA	GO:0008360
cds-WP_003705695.1	F9Z35_RS09995				13090.9	0.0131571	0.141543	-0.0929548	0.925939	0.999986	NZ_WHPG01000007.1	92457	93795	+	UDP-N-acetylmuramoyl-L-alanine--D-glutamate ligase	ATP binding|0005524||IEA	GO:0009252
cds-WP_003705735.1	F9Z35_RS10230				63554.4	-0.0473007	0.0883475	0.535393	0.592378	0.999986	NZ_WHPG01000007.1	147645	149454	+	aspartate--tRNA ligase	UDP-N-acetylmuramoylalanine-D-glutamate ligase activity|0008764||IEA	GO:0006418
cds-WP_003705754.1	F9Z35_RS10400				13909	-2.97589e-06	0.166883	1.78321e-05	0.999986	0.999986	NZ_WHPG01000007.1	183695	184886	-	amino acid aminotransferase	nucleotide binding|0000166||IEA	GO:0008483
cds-WP_003705759.1	F9Z35_RS10440				21479.9	0.0198134	0.128392	-0.154319	0.877358	0.999986	NZ_WHPG01000007.1	190288	193774	+	chromosome segregation protein SMC	transaminase activity|0008483||IEA	GO:0007059
cds-WP_003705764.1	F9Z35_RS10445				49400.1	0.301612	0.297208	-1.01482	0.310193	0.999986	NZ_WHPG01000007.1	194074	195121	-	alcohol dehydrogenase AdhP	ATP binding|0005524||IEA	NA
cds-WP_003705773.1	F9Z35_RS10485				11435.3	0.01436	0.0732931	-0.195925	0.844669	0.999986	NZ_WHPG01000007.1	204644	205337	-	ATP-binding cassette domain-containing protein	NA	GO:0005524
cds-WP_003705777.1	F9Z35_RS10495				331.235	0.181532	0.150475	-1.20639	0.227666	0.999986	NZ_WHPG01000007.1	206697	207675	-	ABC transporter substrate-binding protein	ATP binding|0005524||IEA	GO:0140359
cds-WP_003705815.1	F9Z35_RS10720				7368.12	-0.0130812	0.192123	0.0680875	0.945716	0.999986	NZ_WHPG01000007.1	250170	250713	+	suppressor of fused domain protein	ABC-type transporter activity|0140359||IEA	NA
cds-WP_003705817.1	F9Z35_RS13365				5185.55	-0.0503886	0.211932	0.237759	0.812068	0.999986	NZ_WHPG01000007.1	250848	251553	+	polymorphic toxin-type HINT domain-containing protein	NA	NA
cds-WP_003705819.1	F9Z35_RS10740				2291.37	-0.139634	0.161456	0.864842	0.387125	0.999986	NZ_WHPG01000007.1	252379	253009	+	HINT domain-containing protein	NA	NA
cds-WP_003705822.1	F9Z35_RS10755				491.956	-0.0405429	0.27605	0.146868	0.883236	0.999986	NZ_WHPG01000007.1	253513	253891	+	immunity 41 family protein	NA	NA
cds-WP_003705851.1	F9Z35_RS10960				3357.48	0.0950628	0.270447	-0.351503	0.725211	0.999986	NZ_WHPG01000007.1	292816	293566	+	beta-ketoacyl synthase chain length factor	NA	NA
cds-WP_003705868.1	F9Z35_RS11090				21715.4	0.0679558	0.113086	-0.600921	0.547893	0.999986	NZ_WHPG01000007.1	317690	320543	-	aminomethyl-transferring glycine dehydrogenase	NA	GO:0019464
cds-WP_003705875.1	F9Z35_RS11155				5760.35	-0.0194368	0.177538	0.109479	0.912822	0.999986	NZ_WHPG01000007.1	330208	330682	-	hypothetical protein	glycine dehydrogenase (decarboxylating) activity|0004375||IEA	NA
cds-WP_003705879.1	F9Z35_RS11190				53417.3	0.0127333	0.113494	-0.112194	0.91067	0.999986	NZ_WHPG01000007.1	335027	337184	+	bifunctional (p)ppGpp synthetase/guanosine-3',5'-bis(diphosphate) 3'-pyrophosphohydrolase	NA	GO:0015970
cds-WP_003705926.1	F9Z35_RS11365				604.517	-0.151532	0.295964	0.511994	0.608655	0.999986	NZ_WHPG01000007.1	372451	373630	-	copper-containing nitrite reductase	ATP binding|0005524||IEA	GO:0006807
cds-WP_003705996.1	F9Z35_RS09475				2401.12	-0.0270124	0.109662	0.246323	0.805432	0.999986	NZ_WHPG01000007.1	8078	8897	+	DUF3037 domain-containing protein	nitrite reductase (NO-forming) activity|0050421||IEA	NA
cds-WP_003706020.1	F9Z35_RS03535				3791.74	0.0104462	0.15192	-0.0687612	0.94518	0.999986	NZ_WHPG01000002.1	639005	639512	-	hypothetical protein	NA	NA
cds-WP_003706086.1	F9Z35_RS03340				1088.35	-0.010073	0.116523	0.0864459	0.931112	0.999986	NZ_WHPG01000002.1	601504	602941	+	MBOAT family protein	NA	NA
cds-WP_003706094.1	F9Z35_RS03295				5840.05	-0.0222404	0.110678	0.200948	0.840739	0.999986	NZ_WHPG01000002.1	593375	594302	-	GTP-binding protein	NA	GO:0003924
cds-WP_003706114.1	F9Z35_RS03225				116.168	-0.232489	0.205455	1.13159	0.257809	0.999986	NZ_WHPG01000002.1	574541	574730	+	hypothetical protein	GTPase activity|0003924||IEA	NA
cds-WP_003706124.1	F9Z35_RS03170				696.566	-0.108001	0.143568	0.752262	0.451894	0.999986	NZ_WHPG01000002.1	558213	558669	+	Holliday junction resolvase RuvX	NA	GO:0008150
cds-WP_003706149.1	F9Z35_RS02975				43133.1	0.00273259	0.130327	-0.0209671	0.983272	0.999986	NZ_WHPG01000002.1	514026	516003	+	LysM peptidoglycan-binding domain-containing protein	molecular_function|0003674||IEA	NA
cds-WP_003706165.1	F9Z35_RS02780				8262.93	0.0283664	0.215917	-0.131377	0.895477	0.999986	NZ_WHPG01000002.1	474788	476033	-	ATP-dependent Clp protease ATP-binding subunit ClpX	NA	GO:0005524
cds-WP_003706173.1	F9Z35_RS02700				14056.4	-0.105074	0.191368	0.549065	0.582961	0.999986	NZ_WHPG01000002.1	459975	460986	+	2Fe-2S iron-sulfur cluster-binding protein	ATP binding|0005524||IEA	GO:0009055
cds-WP_003706184.1	F9Z35_RS02570				5849.16	0.0121625	0.146725	-0.0828927	0.933937	0.999986	NZ_WHPG01000002.1	436111	437290	-	GTPase HflX	electron transfer activity|0009055||IEA	GO:0008150
cds-WP_003706224.1	F9Z35_RS02305				1514.81	0.139285	0.135306	-1.0294	0.30329	0.999986	NZ_WHPG01000002.1	381094	381379	+	hypothetical protein	GTP binding|0005525||IEA	NA
cds-WP_003706226.1	F9Z35_RS02270				6367.34	0.030734	0.128694	-0.238815	0.811249	0.999986	NZ_WHPG01000002.1	374464	376480	+	DNA helicase Rep	NA	GO:0006310
cds-WP_003706231.1	F9Z35_RS02240				322.614	-0.0053666	0.244376	0.0219604	0.98248	0.999986	NZ_WHPG01000002.1	366842	367028	-	DUF3460 family protein	DNA helicase activity|0003678||IEA	NA
cds-WP_003706239.1	F9Z35_RS02150				10247.9	-0.00231407	0.123883	0.0186794	0.985097	0.999986	NZ_WHPG01000002.1	352443	353676	+	multifunctional CCA addition/repair protein	NA	GO:0001680
cds-WP_003706246.1	F9Z35_RS02130				1601.27	0.0978564	0.174508	-0.560757	0.574963	0.999986	NZ_WHPG01000002.1	347941	348559	-	recombination mediator RecR	RNA binding|0003723||IEA	GO:0006281
cds-WP_003706248.1	F9Z35_RS02115				14658.1	0.0776636	0.0936022	-0.829719	0.406698	0.999986	NZ_WHPG01000002.1	346134	347382	-	lipoprotein-releasing ABC transporter permease subunit	NA	GO:0042953
cds-WP_003706267.1	F9Z35_RS01925				317.879	0.16009	0.138229	-1.15815	0.246802	0.999986	NZ_WHPG01000002.1	311688	312771	-	NAD(P)-dependent oxidoreductase	NA	NA
cds-WP_003706275.1	F9Z35_RS01825				9615.91	0.010507	0.129815	-0.0809389	0.935491	0.999986	NZ_WHPG01000002.1	294345	294909	+	hypothetical protein	NA	NA
cds-WP_003706280.1	F9Z35_RS01755				2485.73	0.0882963	0.184127	-0.47954	0.631554	0.999986	NZ_WHPG01000002.1	282181	283078	+	acetylglutamate kinase	NA	GO:0006592
cds-WP_003706290.1	F9Z35_RS01620				658.133	-0.0289132	0.159916	0.180803	0.856523	0.999986	NZ_WHPG01000002.1	258388	259180	-	outer membrane beta-barrel protein	acetylglutamate kinase activity|0003991||IEA	NA
cds-WP_003706300.1	F9Z35_RS01535				742.852	-0.266021	0.336136	0.791409	0.428706	0.999986	NZ_WHPG01000002.1	243732	244815	+	acyl-CoA dehydrogenase family protein	NA	GO:0016491
cds-WP_003706302.1	F9Z35_RS01530				1228.01	-0.216346	0.204769	1.05653	0.290725	0.999986	NZ_WHPG01000002.1	243046	243595	+	carboxymuconolactone decarboxylase family protein	oxidoreductase activity|0016491||IEA	NA
cds-WP_003706310.1	F9Z35_RS01470				7627.28	0.00123847	0.138793	-0.00892314	0.99288	0.999986	NZ_WHPG01000002.1	230207	231509	-	3-phosphoshikimate 1-carboxyvinyltransferase	NA	GO:0009423
cds-WP_003706327.1	F9Z35_RS01245				6156.65	0.00106628	0.0989883	-0.0107718	0.991406	0.999986	NZ_WHPG01000002.1	191043	191796	-	23S rRNA (guanosine(2251)-2'-O)-methyltransferase RlmB	3-phosphoshikimate 1-carboxyvinyltransferase activity|0003866||IEA	GO:0009451
cds-WP_003706330.1	F9Z35_RS01235				20199.4	-0.0179389	0.137215	0.130736	0.895984	0.999986	NZ_WHPG01000002.1	188354	189230	-	4-hydroxy-tetrahydrodipicolinate synthase	RNA methyltransferase activity|0008173||IEA	GO:0009089
cds-WP_003706351.1	F9Z35_RS01025				8914.55	-0.103531	0.21856	0.473694	0.635718	0.999986	NZ_WHPG01000002.1	151835	152846	+	lipopolysaccharide heptosyltransferase II	4-hydroxy-tetrahydrodipicolinate synthase activity|0008840||IEA	GO:0009244
cds-WP_003706354.1	F9Z35_RS00970				58678.9	-0.00802392	0.135884	0.0590499	0.952912	0.999986	NZ_WHPG01000002.1	141912	144663	-	preprotein translocase subunit SecA	lipopolysaccharide heptosyltransferase activity|0008920||IEA	GO:0006605
cds-WP_003706363.1	F9Z35_RS00890				9080.57	0.0271714	0.162741	-0.166961	0.867401	0.999986	NZ_WHPG01000002.1	130751	131792	+	nucleoid-associated protein	ATP binding|0005524||IEA	GO:0009295
cds-WP_003706365.1	F9Z35_RS00875				0.302393	-1.71978	4.04757	0.424892	0.670915	0.999986	NZ_WHPG01000002.1	129364	129649	-	winged helix-turn-helix transcriptional regulator	NA	NA
cds-WP_003706387.1	F9Z35_RS00660				13690.6	0.0274777	0.171446	-0.16027	0.872669	0.999986	NZ_WHPG01000002.1	91766	93323	+	TerC family protein	NA	GO:0005886
cds-WP_003706412.1	F9Z35_RS00525				80684.5	0.0188238	0.222868	-0.0844616	0.932689	0.999986	NZ_WHPG01000002.1	68117	70343	-	NADP-dependent isocitrate dehydrogenase	NA	GO:0006099
cds-WP_003706419.1	F9Z35_RS00495				48.8378	0.742262	0.440904	-1.6835	0.0922781	0.999986	NZ_WHPG01000002.1	65200	65350	+	hypothetical protein	isocitrate dehydrogenase (NADP+) activity|0004450||IEA	NA
cds-WP_003706421.1	F9Z35_RS00490				163.808	-0.0166148	0.284765	0.0583459	0.953473	0.999986	NZ_WHPG01000002.1	64523	65198	+	hypothetical protein	NA	NA
cds-WP_003706423.1	F9Z35_RS00485				93.6361	0.386345	0.362584	-1.06553	0.286635	0.999986	NZ_WHPG01000002.1	64041	64527	+	hypothetical protein	NA	NA
cds-WP_003706439.1	F9Z35_RS00430				34.5628	0.109328	0.391314	-0.279388	0.779947	0.999986	NZ_WHPG01000002.1	47960	48203	+	hypothetical protein	NA	NA
cds-WP_003706481.1	F9Z35_RS01425				295.263	0.167217	0.151395	-1.10451	0.269371	0.999986	NZ_WHPG01000002.1	221453	222275	+	IS3 family transposase	NA	GO:0004803
cds-WP_003706481.1-2	F9Z35_RS01555				213.71	0.200576	0.224983	-0.891515	0.372653	0.999986	NZ_WHPG01000002.1	246220	247042	+	IS3 family transposase	transposase activity|0004803||IEA	GO:0004803
cds-WP_003706579.1	F9Z35_RS09090				306.619	0.0885451	0.201008	-0.440505	0.659572	0.999986	NZ_WHPG01000004.1	662431	663115	-	DUF2786 domain-containing protein	transposase activity|0004803||IEA	NA
cds-WP_003706583.1	F9Z35_RS09065				10238.1	0.0424906	0.0921428	-0.461139	0.644699	0.999986	NZ_WHPG01000004.1	659105	659885	+	peroxide stress protein YaaA	NA	NA
cds-WP_003706584.1	F9Z35_RS09060				15188.6	-0.025081	0.0898846	0.279035	0.780218	0.999986	NZ_WHPG01000004.1	657606	658794	+	succinyldiaminopimelate transaminase	NA	GO:0019877
cds-WP_003706605.1	F9Z35_RS08990				201.123	-0.155744	0.274262	0.567867	0.570125	0.999986	NZ_WHPG01000004.1	646595	647417	-	sulfate ABC transporter permease subunit CysW	succinyldiaminopimelate transaminase activity|0009016||IEA	GO:0008272
cds-WP_003706615.1	F9Z35_RS08910				6379.41	-0.0405333	0.125597	0.322726	0.746903	0.999986	NZ_WHPG01000004.1	633030	633672	-	alpha/beta hydrolase	ABC-type sulfate transporter activity|0015419||IEA	NA
cds-WP_003706621.1	F9Z35_RS08870				111.005	-0.0227328	0.486651	0.0467127	0.962742	0.999986	NZ_WHPG01000004.1	628763	628988	-	hypothetical protein	NA	NA
cds-WP_003706625.1	F9Z35_RS08790				10943.7	-0.0788385	0.115213	0.684285	0.493795	0.999986	NZ_WHPG01000004.1	614471	615185	+	hypothetical protein	NA	NA
cds-WP_003706627.1	F9Z35_RS08760				14337.3	-0.0019168	0.168695	0.0113626	0.990934	0.999986	NZ_WHPG01000004.1	605953	609052	+	type I restriction endonuclease subunit R	NA	GO:0003677
cds-WP_003706633.1	F9Z35_RS08575				30503.4	-0.0985947	0.700916	0.140666	0.888134	0.999986	NZ_WHPG01000004.1	571602	572430	+	amino acid ABC transporter substrate-binding protein	DNA binding|0003677||IEA	NA
cds-WP_003706638.1	F9Z35_RS08525				16026.3	0.0106493	0.0985235	-0.108089	0.913925	0.999986	NZ_WHPG01000004.1	558527	559592	+	uroporphyrinogen decarboxylase	NA	GO:0006779
cds-WP_003706641.1	F9Z35_RS08430				13338.5	0.0279381	0.109056	-0.256182	0.797811	0.999986	NZ_WHPG01000004.1	542800	543820	-	signal peptidase I	uroporphyrinogen decarboxylase activity|0004853||IEA	GO:0006465
cds-WP_003706646.1	F9Z35_RS08205				6023.81	-0.0984991	0.117112	0.84107	0.400308	0.999986	NZ_WHPG01000004.1	507644	508394	+	HNH endonuclease	serine-type endopeptidase activity|0004252||IEA	NA
cds-WP_003706653.1	F9Z35_RS08040				10609.4	0.00255939	0.0914706	-0.0279804	0.977678	0.999986	NZ_WHPG01000004.1	474510	475290	-	16S rRNA (adenine(1518)-N(6)/adenine(1519)-N(6))-dimethyltransferase RsmA	NA	GO:0000179
cds-WP_003706656.1	F9Z35_RS07950				2029.24	-0.178042	0.136672	1.3027	0.192677	0.999986	NZ_WHPG01000004.1	458596	459631	+	dihydroorotase	rRNA (adenine-N6,N6-)-dimethyltransferase activity|0000179||IEA	GO:0009220
cds-WP_003706663.1	F9Z35_RS07915				12569.3	0.10704	0.10037	-1.06646	0.286217	0.999986	NZ_WHPG01000004.1	454999	455872	+	acetyl-CoA carboxylase, carboxyltransferase subunit beta	dihydroorotase activity|0004151||IEA	GO:0006633
cds-WP_003706670.1	F9Z35_RS07830				4166.84	-0.132457	0.139258	0.951162	0.341522	0.999986	NZ_WHPG01000004.1	440632	441808	-	radical SAM family heme chaperone HemW	acetyl-CoA carboxylase activity|0003989||IEA	GO:0006779
cds-WP_003706675.1	F9Z35_RS07810				6881.48	-0.102984	0.13845	0.743831	0.456979	0.999986	NZ_WHPG01000004.1	436747	438205	-	potassium transporter TrkG	coproporphyrinogen dehydrogenase activity|0051989||IEA	GO:0006812
cds-WP_003706698.1	F9Z35_RS11870				349.492	0.100003	0.14014	-0.713592	0.47548	0.999986	NZ_WHPG01000007.1	472891	474010	+	NADH:flavin oxidoreductase/NADH oxidase family protein	monoatomic cation transmembrane transporter activity|0008324||IEA	NA
cds-WP_003706734.1	F9Z35_RS11690				2032.57	0.000987797	0.140625	-0.00702434	0.994395	0.999986	NZ_WHPG01000007.1	430972	431875	+	lysine exporter LysO family protein	NA	NA
cds-WP_003706740.1	F9Z35_RS11655				5626.32	-0.0401119	0.134686	0.297817	0.765843	0.999986	NZ_WHPG01000007.1	426107	426548	+	DNA polymerase III subunit chi	NA	NA
cds-WP_003713021.1	F9Z35_RS09350				3288.68	0.0192962	0.251926	-0.0765948	0.938946	0.999986	NZ_WHPG01000006.1	12650	13025	-	SMI1/KNR4 family protein	NA	NA
cds-WP_004465704.1	F9Z35_RS10160				8905.23	0.0535062	0.133172	-0.401781	0.687845	0.999986	NZ_WHPG01000007.1	127428	128571	+	class I SAM-dependent RNA methyltransferase	NA	NA
cds-WP_004465718.1	F9Z35_RS10070				406.023	0.0679196	0.13274	-0.511674	0.608879	0.999986	NZ_WHPG01000007.1	112071	113271	+	acetate kinase	NA	GO:0006085
cds-WP_004466844.1	F9Z35_RS12700				1660.72	0.007823	0.115992	-0.0674446	0.946228	0.999986	NZ_WHPG01000003.1	81072	81540	+	hypothetical protein	magnesium ion binding|0000287||IEA	NA
cds-WP_004466992.1	F9Z35_RS04540				5860.45	0.13087	0.201919	-0.648132	0.516899	0.999986	NZ_WHPG01000003.1	172190	172964	+	ParA family protein	NA	GO:0005524
cds-WP_004467096.1	F9Z35_RS04910				3144.83	0.12611	0.120075	-1.05027	0.293596	0.999986	NZ_WHPG01000003.1	249357	250146	+	hypothetical protein	ATP binding|0005524||IEA	NA
cds-WP_010355587.1	F9Z35_RS03795				4930.48	-0.017199	0.104086	0.165239	0.868756	0.999986	NZ_WHPG01000003.1	41834	43106	-	lipid IV(A) 3-deoxy-D-manno-octulosonic acid transferase	NA	GO:0016740
cds-WP_010355614.1	F9Z35_RS03755				6484.99	0.0299558	0.0930244	-0.322021	0.747437	0.999986	NZ_WHPG01000003.1	35488	36139	+	cell division ATP-binding protein FtsE	transferase activity|0016740||IEA	GO:0007049
cds-WP_010355671.1	F9Z35_RS03635				3391.03	0.0147554	0.121244	-0.1217	0.903136	0.999986	NZ_WHPG01000003.1	15268	16111	+	DUF692 family protein	ATP binding|0005524||IEA	NA
cds-WP_010355679.1	F9Z35_RS03620				2981	0.0822739	0.138799	-0.592754	0.553346	0.999986	NZ_WHPG01000003.1	13056	13950	-	patatin-like phospholipase family protein	NA	NA
cds-WP_010355779.1	F9Z35_RS05490				780.437	0.129561	0.114519	-1.13135	0.257907	0.999986	NZ_WHPG01000004.1	4671	5253	+	5-formyltetrahydrofolate cyclo-ligase	NA	GO:0006730
cds-WP_010355785.1	F9Z35_RS05510				17282.4	0.0631424	0.16828	-0.375223	0.707495	0.999986	NZ_WHPG01000004.1	7940	8312	-	hypothetical protein	5-formyltetrahydrofolate cyclo-ligase activity|0030272||IEA	NA
cds-WP_010355798.1	F9Z35_RS05570				17196.3	0.036064	0.0945625	-0.381377	0.702923	0.999986	NZ_WHPG01000004.1	17027	18449	+	cysteine--tRNA ligase	NA	GO:0006423
cds-WP_010355833.1	F9Z35_RS05695				1688.55	0.101972	0.107181	-0.951402	0.3414	0.999986	NZ_WHPG01000004.1	37491	38313	+	peptide chain release factor N(5)-glutamine methyltransferase	cysteine-tRNA ligase activity|0004817||IEA	GO:0006412
cds-WP_010355840.1	F9Z35_RS05720				72747.4	-0.182974	0.160606	1.13927	0.25459	0.999986	NZ_WHPG01000004.1	41348	44051	+	phosphoenolpyruvate carboxylase	S-adenosylmethionine-dependent methyltransferase activity|0008757||IEA	GO:0006099
cds-WP_010356003.1	F9Z35_RS05785				7451.26	-0.0870556	0.0868635	1.00221	0.316242	0.999986	NZ_WHPG01000004.1	53142	54933	+	DNA recombination protein RmuC	phosphoenolpyruvate carboxylase activity|0008964||IEA	NA
cds-WP_010356218.1	F9Z35_RS06175				27.2262	0.26283	0.570741	-0.460506	0.645153	0.999986	NZ_WHPG01000004.1	127797	127890	+	methionine/alanine import family NSS transporter small subunit	NA	NA
cds-WP_010356232.1	F9Z35_RS06250				54139	0.0327676	0.086779	-0.377599	0.705729	0.999986	NZ_WHPG01000004.1	148307	150182	-	bifunctional anthranilate synthase component I family protein/class IV aminotransferase	NA	GO:0030170
cds-WP_010356285.1	F9Z35_RS06320				13340.8	-0.13878	0.150322	0.923216	0.355895	0.999986	NZ_WHPG01000004.1	159996	160212	+	50S ribosomal protein L31	pyridoxal phosphate binding|0030170||IEA	GO:0006412
cds-WP_010356403.1	F9Z35_RS06455				7661.92	0.0457751	0.0825578	-0.554461	0.579264	0.999986	NZ_WHPG01000004.1	183738	184578	+	glycosyltransferase family 25 protein	structural constituent of ribosome|0003735||IEA	NA
cds-WP_010356435.1	F9Z35_RS06565				3934.69	0.0715734	0.100124	-0.714849	0.474703	0.999986	NZ_WHPG01000004.1	201437	202148	+	SAM-dependent methyltransferase	NA	NA
cds-WP_010356621.1	F9Z35_RS06960				14190.5	0.00418365	0.108695	-0.0384898	0.969297	0.999986	NZ_WHPG01000004.1	282353	283322	+	4-hydroxy-3-methylbut-2-enyl diphosphate reductase	NA	GO:0019288
cds-WP_010356628.1	F9Z35_RS07000				21656.9	0.0199362	0.114578	-0.173996	0.861868	0.999986	NZ_WHPG01000004.1	287253	290688	-	DNA polymerase III subunit alpha	metal ion binding|0046872||IEA	GO:0006260
cds-WP_010356641.1	F9Z35_RS07035				6683.3	0.0197523	0.12531	-0.157627	0.874751	0.999986	NZ_WHPG01000004.1	296123	297299	-	DegT/DnrJ/EryC1/StrS aminotransferase family protein	nucleic acid binding|0003676||IEA	NA
cds-WP_010356664.1	F9Z35_RS07095				36572.3	-0.110926	0.104792	1.05854	0.289811	0.999986	NZ_WHPG01000004.1	311415	312063	-	type 4a pilus biogenesis protein PilO	NA	GO:0043107
cds-WP_010356666.1	F9Z35_RS07100				18881.7	-0.0987415	0.167012	0.591223	0.554371	0.999986	NZ_WHPG01000004.1	312063	312663	-	PilN domain-containing protein	NA	NA
cds-WP_010356724.1	F9Z35_RS07335				98585.9	-0.0054033	0.140256	0.0385247	0.969269	0.999986	NZ_WHPG01000004.1	354269	355493	+	sugar MFS transporter	NA	NA
cds-WP_010356737.1	F9Z35_RS07390				6011.24	-0.0594999	0.151633	0.392395	0.694766	0.999986	NZ_WHPG01000004.1	364613	365618	+	tRNA dihydrouridine synthase DusB	NA	GO:0008033
cds-WP_010356960.1	F9Z35_RS13210				84.0125	0.0489228	0.275725	-0.177433	0.859168	0.999986	NZ_WHPG01000004.1	398028	398163	+	hypothetical protein	catalytic activity|0003824||IEA	NA
cds-WP_010356995.1	F9Z35_RS07600				14736.8	-0.0115402	0.0902389	0.127885	0.89824	0.999986	NZ_WHPG01000004.1	398790	399915	+	polyamine ABC transporter ATP-binding protein	NA	GO:0015846
cds-WP_010357022.1	F9Z35_RS07710				50107.5	-0.0177852	0.0942838	0.188635	0.850379	0.999986	NZ_WHPG01000004.1	421645	423148	-	phosphate acetyltransferase	ATP binding|0005524||IEA	GO:0016407
cds-WP_010357075.1	F9Z35_RS07795				4215.42	-0.0200246	0.245669	0.0815107	0.935036	0.999986	NZ_WHPG01000004.1	435711	436098	+	hypothetical protein	acetyltransferase activity|0016407||IEA	NA
cds-WP_010357100.1	F9Z35_RS07875				4260.04	0.0010837	0.128101	-0.00845975	0.99325	0.999986	NZ_WHPG01000004.1	451421	451955	+	DUF2059 domain-containing protein	NA	NA
cds-WP_010357138.1	F9Z35_RS08025				12852.5	0.0111266	0.0990868	-0.112291	0.910593	0.999986	NZ_WHPG01000004.1	472590	473319	-	amino acid ABC transporter ATP-binding protein	NA	GO:0005524
cds-WP_010357144.1	F9Z35_RS08045				198.367	0.129866	0.182469	-0.711713	0.476642	0.999986	NZ_WHPG01000004.1	475565	476195	+	DNA glycosylase	ATP binding|0005524||IEA	NA
cds-WP_010357240.1	F9Z35_RS08245				708.072	-0.0592466	0.10823	0.547417	0.584093	0.999986	NZ_WHPG01000004.1	514770	515247	+	chorismate lyase	NA	GO:0006744
cds-WP_010357251.1	F9Z35_RS08350				3118.88	0.0972528	0.191769	-0.507134	0.61206	0.999986	NZ_WHPG01000004.1	530397	530838	+	peroxiredoxin	chorismate lyase activity|0008813||IEA	GO:0008379
cds-WP_010357322.1	F9Z35_RS08570				10811.6	-0.00607637	0.127263	0.0477465	0.961918	0.999986	NZ_WHPG01000004.1	570409	571318	-	Dyp-type peroxidase	thioredoxin peroxidase activity|0008379||IEA	GO:0004601
cds-WP_010357358.1	F9Z35_RS08715				14226.3	0.136074	0.100157	-1.35861	0.174271	0.999986	NZ_WHPG01000004.1	596696	597536	-	protease HtpX	peroxidase activity|0004601||IEA	GO:0006508
cds-WP_010357415.1	F9Z35_RS08785				7162.49	0.0221115	0.0993235	-0.22262	0.823831	0.999986	NZ_WHPG01000004.1	613918	614425	+	ribosome biogenesis factor YjgA	metalloendopeptidase activity|0004222||IEA	GO:0042254
cds-WP_010357455.1	F9Z35_RS08935				23197.4	0.0245095	0.0858933	-0.285348	0.775377	0.999986	NZ_WHPG01000004.1	636977	638816	+	hypothetical protein	NA	NA
cds-WP_010357457.1	F9Z35_RS08940				6510.14	-0.0107704	0.126893	0.0848779	0.932358	0.999986	NZ_WHPG01000004.1	638955	639537	+	lipoprotein insertase outer membrane protein LolB	NA	GO:0015031
cds-WP_010357536.1	F9Z35_RS09130				29.5734	0.4828	0.452921	-1.06597	0.286438	0.999986	NZ_WHPG01000004.1	666190	666523	-	hypothetical protein	NA	NA
cds-WP_010357704.1	F9Z35_RS03300				1607.12	-0.0371391	0.135653	0.273779	0.784254	0.999986	NZ_WHPG01000002.1	594289	594766	-	Fur family transcriptional regulator	NA	GO:0006355
cds-WP_010357712.1	F9Z35_RS03265				2416.39	0.11771	0.176534	-0.66678	0.504912	0.999986	NZ_WHPG01000002.1	585140	585503	+	RidA family protein	DNA-binding transcription factor activity|0003700||IEA	NA
cds-WP_010357715.1	F9Z35_RS03255				3918.98	-0.0157453	0.120799	0.130342	0.896295	0.999986	NZ_WHPG01000002.1	583872	584565	-	DUF4870 family protein	NA	NA
cds-WP_010357722.1	F9Z35_RS13110				102.79	-0.0189887	0.330606	0.0574362	0.954198	0.999986	NZ_WHPG01000002.1	577717	577849	+	hypothetical protein	NA	NA
cds-WP_010357738.1	F9Z35_RS03190				96406	-0.0811408	0.133784	0.606508	0.544178	0.999986	NZ_WHPG01000002.1	564619	566209	+	dihydrolipoyllysine-residue acetyltransferase	NA	GO:0006086
cds-WP_010357741.1	F9Z35_RS03180				32118.5	0.0152502	0.140934	-0.108208	0.91383	0.999986	NZ_WHPG01000002.1	559397	561110	-	proline--tRNA ligase	dihydrolipoyllysine-residue acetyltransferase activity|0004742||IEA	GO:0006418
cds-WP_010357745.1	F9Z35_RS03130				551.979	-0.0216834	0.323404	0.0670474	0.946544	0.999986	NZ_WHPG01000002.1	549337	549685	+	hypothetical protein	nucleotide binding|0000166||IEA	NA
cds-WP_010357909.1	F9Z35_RS02935				30636.4	0.114509	0.1108	-1.03347	0.301382	0.999986	NZ_WHPG01000002.1	506617	507751	-	class Ia ribonucleoside-diphosphate reductase subunit beta	NA	GO:0009263
cds-WP_010357927.1	F9Z35_RS02890				26552.1	-0.0988414	0.104372	0.947011	0.343633	0.999986	NZ_WHPG01000002.1	496678	498106	-	acyl-CoA dehydrogenase family protein	oxidoreductase activity|0016491||IEA	GO:0016491
cds-WP_010357988.1	F9Z35_RS02605				13469.4	-0.14831	0.113604	1.30549	0.191725	0.999986	NZ_WHPG01000002.1	443746	444388	+	3-isopropylmalate dehydratase small subunit	oxidoreductase activity|0016491||IEA	GO:0009098
cds-WP_010358100.1	F9Z35_RS12165				2332.34	0.030489	0.207997	-0.146583	0.883461	0.999986	NZ_WHPG01000002.1	357908	358526	-	riboflavin synthase	3-isopropylmalate dehydratase activity|0003861||IEA	NA
cds-WP_010358122.1	F9Z35_RS02055				2057.16	-0.10589	0.148611	0.712529	0.476137	0.999986	NZ_WHPG01000002.1	333334	333730	-	hypothetical protein	NA	NA
cds-WP_010358160.1	F9Z35_RS01895				12175.5	-0.0444194	0.0964173	0.4607	0.645014	0.999986	NZ_WHPG01000002.1	303771	304824	+	biotin synthase BioB	NA	GO:0009102
cds-WP_010358165.1	F9Z35_RS01870				1817.55	4.84874e-05	0.190963	-0.00025391	0.999797	0.999986	NZ_WHPG01000002.1	300999	301197	+	hypothetical protein	biotin synthase activity|0004076||IEA	NA
cds-WP_010358189.1	F9Z35_RS01730				7745.11	0.141742	0.307411	-0.461083	0.644739	0.999986	NZ_WHPG01000002.1	277217	279011	+	2-isopropylmalate synthase	NA	GO:0003852
cds-WP_010358242.1	F9Z35_RS01465				1350.04	0.0526479	0.161366	-0.326265	0.744224	0.999986	NZ_WHPG01000002.1	229596	230130	+	C40 family peptidase	2-isopropylmalate synthase activity|0003852||IEA	GO:0006508
cds-WP_010358264.1	F9Z35_RS01385				119219	-0.167934	0.129584	1.29594	0.194996	0.999986	NZ_WHPG01000002.1	211692	214521	+	2-oxoglutarate dehydrogenase E1 component	peptidase activity|0008233||IEA	GO:0006099
cds-WP_010358271.1	F9Z35_RS01290				2549.4	0.00489679	0.123664	-0.0395975	0.968414	0.999986	NZ_WHPG01000002.1	197207	197411	-	hypothetical protein	oxoglutarate dehydrogenase (succinyl-transferring) activity|0004591||IEA	NA
cds-WP_010358295.1	F9Z35_RS01150				13386.9	-0.0671437	0.161257	0.416377	0.677134	0.999986	NZ_WHPG01000002.1	174722	175931	-	nicotinate phosphoribosyltransferase	NA	GO:0019358
cds-WP_010358324.1	F9Z35_RS01040				16008.9	-0.106132	0.246795	0.430043	0.667164	0.999986	NZ_WHPG01000002.1	154404	155748	+	autotransporter outer membrane beta-barrel domain-containing protein	nicotinate phosphoribosyltransferase activity|0004516||IEA	NA
cds-WP_010358325.1	F9Z35_RS01030				4283.12	-0.0545646	0.143723	0.379652	0.704204	0.999986	NZ_WHPG01000002.1	152900	153347	+	SsrA-binding protein SmpB	NA	GO:0003723
cds-WP_010358352.1	F9Z35_RS00905				266.585	-0.0430063	0.169009	0.254462	0.799139	0.999986	NZ_WHPG01000002.1	133278	133500	+	hypothetical protein	RNA binding|0003723||IEA	NA
cds-WP_010358353.1	F9Z35_RS12100				1154.59	-0.00100946	0.19883	0.005077	0.995949	0.999986	NZ_WHPG01000002.1	131788	132163	+	hypothetical protein	NA	NA
cds-WP_010358381.1	F9Z35_RS00750				9149.88	0.0503822	0.146613	-0.343641	0.731117	0.999986	NZ_WHPG01000002.1	107314	108823	-	Ppx/GppA phosphatase family protein	NA	GO:0000166
cds-WP_010358382.1	F9Z35_RS00745				12475.4	-0.0324552	0.167837	0.193373	0.846666	0.999986	NZ_WHPG01000002.1	106760	107105	+	hypothetical protein	nucleotide binding|0000166||IEA	NA
cds-WP_010358395.1	F9Z35_RS00685				495.076	-0.0474818	0.167084	0.284178	0.776274	0.999986	NZ_WHPG01000002.1	96233	96395	-	hypothetical protein	NA	NA
cds-WP_010358617.1	F9Z35_RS11850				355.437	-0.332017	0.240875	1.37838	0.168085	0.999986	NZ_WHPG01000007.1	468775	469684	+	Hsp33 family molecular chaperone HslO	NA	GO:0006457
cds-WP_010358628.1	F9Z35_RS11775				6960.76	0.0959076	0.111465	-0.860432	0.389551	0.999986	NZ_WHPG01000007.1	451999	453028	+	anthranilate phosphoribosyltransferase	unfolded protein binding|0051082||IEA	GO:0000162
cds-WP_010358649.1	F9Z35_RS11705				17052.7	0.0366205	0.13242	-0.276547	0.782128	0.999986	NZ_WHPG01000007.1	434582	435539	+	glutathione synthase	anthranilate phosphoribosyltransferase activity|0004048||IEA	GO:0006750
cds-WP_010358754.1	F9Z35_RS11495				14387.8	0.0976048	0.149378	-0.653409	0.513493	0.999986	NZ_WHPG01000007.1	400135	400633	+	membrane lipoprotein lipid attachment site-containing protein	glutathione synthase activity|0004363||IEA	NA
cds-WP_010358796.1	F9Z35_RS11330				2161.87	-0.233634	0.178456	1.3092	0.190467	0.999986	NZ_WHPG01000007.1	365405	365837	-	ribosome maturation factor RimP	NA	GO:0042274
cds-WP_010358797.1	F9Z35_RS11325				41044	-0.12375	0.138853	0.89123	0.372806	0.999986	NZ_WHPG01000007.1	363875	365378	-	transcription termination factor NusA	NA	GO:0006353
cds-WP_010358842.1	F9Z35_RS11015				2791.62	-0.0700546	0.118798	0.589694	0.555396	0.999986	NZ_WHPG01000007.1	303757	304528	+	TatD family hydrolase	NA	GO:0016787
cds-WP_010358843.1	F9Z35_RS11000				11831.4	0.022134	0.107316	-0.20625	0.836595	0.999986	NZ_WHPG01000007.1	300489	301824	+	phosphoglucosamine mutase	hydrolase activity|0016787||IEA	GO:0005975
cds-WP_010358844.1	F9Z35_RS10970				3355.76	-0.0213884	0.141819	0.150815	0.880122	0.999986	NZ_WHPG01000007.1	293878	294196	+	membrane protein	magnesium ion binding|0000287||IEA	NA
cds-WP_010358857.1	F9Z35_RS10805				37014.9	-0.165556	0.208228	0.79507	0.426573	0.999986	NZ_WHPG01000007.1	263001	264435	+	cytochrome-c oxidase, cbb3-type subunit I	NA	GO:0004129
cds-WP_010358860.1	F9Z35_RS10765				3168.2	0.0241759	0.174773	-0.138327	0.889982	0.999986	NZ_WHPG01000007.1	256310	256952	+	GrxB family glutaredoxin	cytochrome-c oxidase activity|0004129||IEA	GO:0006790
cds-WP_010358883.1	F9Z35_RS10350				6858.6	-0.0418455	0.292398	0.143111	0.886202	0.999986	NZ_WHPG01000007.1	171595	173176	+	bifunctional phosphoribosylaminoimidazolecarboxamide formyltransferase/IMP cyclohydrolase	protein-disulfide reductase activity|0015035||IEA	GO:0006164
cds-WP_010358890.1	F9Z35_RS10260				876.863	-0.236889	0.210242	1.12674	0.259851	0.999986	NZ_WHPG01000007.1	155976	156114	+	hypothetical protein	catalytic activity|0003824||IEA	NA
cds-WP_010358891.1	F9Z35_RS10225				16258.7	-0.0109995	0.130684	0.0841687	0.932922	0.999986	NZ_WHPG01000007.1	146886	147588	+	DUF502 domain-containing protein	NA	NA
cds-WP_010358909.1	F9Z35_RS10170				13731.3	-0.0380825	0.107364	0.354704	0.722812	0.999986	NZ_WHPG01000007.1	129516	130767	-	N-acetylmuramoyl-L-alanine amidase	NA	GO:0009253
cds-WP_010358927.1	F9Z35_RS10090				6805.63	0.108532	0.176011	-0.616622	0.537484	0.999986	NZ_WHPG01000007.1	115193	116348	+	NnrS family protein	N-acetylmuramoyl-L-alanine amidase activity|0008745||IEA	NA
cds-WP_010358932.1	F9Z35_RS13245				321.507	0.0296985	0.255583	-0.116199	0.907495	0.999986	NZ_WHPG01000007.1	114025	114154	-	hypothetical protein	NA	NA
cds-WP_010358934.1	F9Z35_RS10075				4560.41	0.020941	0.144605	-0.144816	0.884856	0.999986	NZ_WHPG01000007.1	113381	114002	+	L-threonylcarbamoyladenylate synthase	NA	GO:0006400
cds-WP_010358960.1	F9Z35_RS09975				13772.2	0.0530228	0.121339	-0.43698	0.662126	0.999986	NZ_WHPG01000007.1	89003	90362	+	UDP-N-acetylmuramoyl-tripeptide--D-alanyl-D-alanine ligase	L-threonylcarbamoyladenylate synthase|0061710||IEA	GO:0009252
cds-WP_010358997.1	F9Z35_RS09745				18566	0.0632196	0.0916228	-0.689998	0.490196	0.999986	NZ_WHPG01000007.1	46729	47464	+	fumarate/nitrate reduction transcriptional regulator Fnr	ATP binding|0005524||IEA	GO:0006355
cds-WP_010359130.1	F9Z35_RS05290				10924.5	0.0863759	0.174705	-0.49441	0.621017	0.999986	NZ_WHPG01000003.1	322154	322685	+	septation protein A	DNA binding|0003677||IEA	GO:0016020
cds-WP_010359134.1	F9Z35_RS05265				1367.44	0.1173	0.115998	-1.01122	0.31191	0.999986	NZ_WHPG01000003.1	317418	317733	+	lipopolysaccharide assembly protein LapA domain-containing protein	NA	GO:0005886
cds-WP_010359328.1	F9Z35_RS13140				9.56086	-0.979492	1.13652	0.861832	0.38878	0.999986	NZ_WHPG01000003.1	208421	208544	-	hypothetical protein	NA	NA
cds-WP_010359353.1	F9Z35_RS04605				5108.98	0.291034	0.208219	-1.39773	0.162194	0.999986	NZ_WHPG01000003.1	186869	187304	+	ferric iron uptake transcriptional regulator	NA	GO:0006355
cds-WP_010359364.1	F9Z35_RS04545				1881.12	-0.108062	0.134642	0.80259	0.422212	0.999986	NZ_WHPG01000003.1	173711	174296	-	ribonuclease HII	DNA-binding transcription factor activity|0003700||IEA	GO:0003723
cds-WP_010359534.1	F9Z35_RS03915				3878.67	-0.103571	0.214085	0.483784	0.628539	0.999986	NZ_WHPG01000003.1	69045	69912	-	glucose-1-phosphate thymidylyltransferase RfbA	RNA binding|0003723||IEA	GO:0009243
cds-WP_010359665.1	F9Z35_RS05875				91.2949	-0.089286	0.233308	0.382697	0.701945	0.999986	NZ_WHPG01000004.1	72780	73296	+	hypothetical protein	glucose-1-phosphate thymidylyltransferase activity|0008879||IEA	NA
cds-WP_010359695.1	F9Z35_RS06170				17280.1	-0.00278553	0.26598	0.0104727	0.991644	0.999986	NZ_WHPG01000004.1	126265	127801	+	sodium-dependent transporter	NA	NA
cds-WP_010359715.1	F9Z35_RS06470				9787.56	0.050582	0.180562	-0.280136	0.779373	0.999986	NZ_WHPG01000004.1	186608	187451	+	glycosyltransferase family 25 protein	NA	NA
cds-WP_010359721.1	F9Z35_RS06500				37113.6	-0.0390274	0.148792	0.262296	0.793094	0.999986	NZ_WHPG01000004.1	192510	194379	-	lipid A export permease/ATP-binding protein MsbA	NA	GO:0006869
cds-WP_010359741.1	F9Z35_RS06980				86.0145	-0.0635024	0.331229	0.191717	0.847964	0.999986	NZ_WHPG01000004.1	284896	285112	+	hypothetical protein	lipid transporter activity|0005319||IEA	NA
cds-WP_010359743.1	F9Z35_RS07025				1733.92	0.013411	0.129038	-0.103931	0.917224	0.999986	NZ_WHPG01000004.1	292817	294110	-	valine--pyruvate transaminase	NA	NA
cds-WP_010359891.1	F9Z35_RS08710				29449.7	0.0198293	0.077784	-0.254929	0.798778	0.999986	NZ_WHPG01000004.1	595162	596461	+	adenylosuccinate synthase	NA	GO:0006164
cds-WP_010359904.1	F9Z35_RS08800				20646.9	-0.0256878	0.118979	0.215901	0.829065	0.999986	NZ_WHPG01000004.1	617311	618670	+	polynucleotide adenylyltransferase PcnB	adenylosuccinate synthase activity|0004019||IEA	NA
cds-WP_010359911.1	F9Z35_RS08895				27.4324	0.172412	0.709153	-0.243124	0.807909	0.999986	NZ_WHPG01000004.1	631081	631285	-	hypothetical protein	NA	NA
cds-WP_010359988.1	F9Z35_RS09145				4.65959	1.36807	0.955157	-1.4323	0.152058	0.999986	NZ_WHPG01000004.1	667444	667645	-	hypothetical protein	NA	NA
cds-WP_010360213.1	F9Z35_RS12585				66.5223	0.00245162	0.488797	-0.00501561	0.995998	0.999986	NZ_WHPG01000002.1	287764	287929	-	DUF4810 domain-containing protein	NA	NA
cds-WP_010360232.1	F9Z35_RS01600				23419.7	-0.0709099	0.163197	0.434504	0.663923	0.999986	NZ_WHPG01000002.1	253689	255165	-	anthranilate synthase component I	NA	GO:0000162
cds-WP_010360332.1	F9Z35_RS00800				13806.5	-0.039394	0.0979758	0.402079	0.687626	0.999986	NZ_WHPG01000002.1	115624	116548	+	DMT family transporter	anthranilate synthase activity|0004049||IEA	GO:0055085
cds-WP_010360614.1	F9Z35_RS11170				2029.43	-0.0288296	0.149128	0.193321	0.846708	0.999986	NZ_WHPG01000007.1	332492	333281	+	Cof-type HAD-IIB family hydrolase	transporter activity|0005215||IEA	NA
cds-WP_010360712.1	F9Z35_RS09915				6325.81	0.046811	0.120339	-0.388992	0.697282	0.999986	NZ_WHPG01000007.1	77868	78732	+	cell division protein FtsN	NA	GO:0000910
cds-WP_010360735.1	F9Z35_RS09725				1911.49	-0.0141231	0.191139	0.0738892	0.941099	0.999986	NZ_WHPG01000007.1	41934	43035	-	anhydro-N-acetylmuramic acid kinase	NA	GO:0006040
cds-WP_010361207.1	F9Z35_RS06330				7755.57	0.03871	0.0849309	-0.455783	0.648546	0.999986	NZ_WHPG01000004.1	161250	162927	+	glycosyltransferase family 39 protein	ATP binding|0005524||IEA	NA
cds-WP_010361246.1	F9Z35_RS07485				9068.58	0.0169999	0.12789	-0.132926	0.894252	0.999986	NZ_WHPG01000004.1	378372	379098	-	metal ABC transporter ATP-binding protein	NA	GO:0005524
cds-WP_010950968.1	F9Z35_RS06605				13622.3	-0.0778614	0.215638	0.361075	0.718044	0.999986	NZ_WHPG01000004.1	208006	210064	-	polyphosphate kinase 1	ATP binding|0005524||IEA	GO:0006799
cds-WP_010950969.1	F9Z35_RS06625				1541.12	-0.129354	0.181965	0.710871	0.477164	0.999986	NZ_WHPG01000004.1	214324	215254	+	restriction endonuclease	polyphosphate kinase activity|0008976||IEA	NA
cds-WP_010950971.1	F9Z35_RS06645				477.107	0.0692901	0.214822	-0.322546	0.747039	0.999986	NZ_WHPG01000004.1	217066	217267	-	hypothetical protein	NA	NA
cds-WP_010950972.1	F9Z35_RS06700				205.354	0.401444	0.273034	-1.47031	0.141478	0.999986	NZ_WHPG01000004.1	222282	224460	-	TonB-dependent iron piracy receptor TdfF	NA	NA
cds-WP_010950973.1	F9Z35_RS06705				44.7067	0.530299	0.370528	-1.4312	0.152373	0.999986	NZ_WHPG01000004.1	224722	225046	-	cupin domain-containing protein	NA	NA
cds-WP_010950974.1	F9Z35_RS06725				9086.72	-0.0201155	0.106133	0.189531	0.849677	0.999986	NZ_WHPG01000004.1	229465	230776	-	amino-acid N-acetyltransferase	NA	GO:0006592
cds-WP_010950975.1	F9Z35_RS06740				5934.65	0.0452616	0.105858	-0.427568	0.668966	0.999986	NZ_WHPG01000004.1	231971	232709	-	uracil-DNA glycosylase family protein	acetyl-CoA:L-glutamate N-acetyltransferase activity|0004042||IEA	NA
cds-WP_010950976.1	F9Z35_RS06755				350.039	0.0403803	0.158463	-0.254825	0.798858	0.999986	NZ_WHPG01000004.1	233955	234813	-	factor H-binding protein	NA	NA
cds-WP_010950979.1	F9Z35_RS06815				7730.21	-0.15167	0.128093	1.18406	0.236389	0.999986	NZ_WHPG01000004.1	244650	245538	-	50S ribosomal protein L11 methyltransferase	NA	GO:0036211
cds-WP_010950980.1	F9Z35_RS06835				8159.79	0.0987042	0.0929991	-1.06135	0.288532	0.999986	NZ_WHPG01000004.1	247932	248973	+	tRNA preQ1(34) S-adenosylmethionine ribosyltransferase-isomerase QueA	S-adenosylmethionine-dependent methyltransferase activity|0008757||IEA	GO:0016740
cds-WP_010950981.1	F9Z35_RS06860				12905.6	-0.111502	0.104444	1.06758	0.28571	0.999986	NZ_WHPG01000004.1	255482	256616	-	glutamine-hydrolyzing carbamoyl-phosphate synthase small subunit	transferase activity|0016740||IEA	GO:0009220
cds-WP_010950983.1	F9Z35_RS06865				106824	-0.0515154	0.169422	0.304065	0.761078	0.999986	NZ_WHPG01000004.1	257485	260629	-	PilC family type IV pilus tip adhesin	carbamoyl-phosphate synthase (glutamine-hydrolyzing) activity|0004088||IEA	NA
cds-WP_010950984.1	F9Z35_RS06870				33560.2	0.0152117	0.0989352	-0.153755	0.877803	0.999986	NZ_WHPG01000004.1	262361	263441	-	iron-sulfur cluster carrier protein ApbC	NA	GO:0016226
cds-WP_010950985.1	F9Z35_RS06920				772.192	-0.202262	0.133414	1.51604	0.129508	0.999986	NZ_WHPG01000004.1	269989	270229	+	hypothetical protein	ATP binding|0005524||IEA	NA
cds-WP_010950990.1	F9Z35_RS12820				245.513	0.176743	0.306775	-0.576134	0.564525	0.999986	NZ_WHPG01000004.1	291220	291454	+	RNA-binding S4 domain-containing protein	NA	NA
cds-WP_010950993.1	F9Z35_RS07175				1189.75	-0.0418892	0.151876	0.275812	0.782693	0.999986	NZ_WHPG01000004.1	329816	331067	+	ATP-binding protein	NA	NA
cds-WP_010950995.1	F9Z35_RS07200				5797.86	0.0827636	0.140662	-0.588388	0.556272	0.999986	NZ_WHPG01000004.1	336255	337299	-	N-acetyl-gamma-glutamyl-phosphate reductase	NA	GO:0006592
cds-WP_010950996.1	F9Z35_RS07270				7203.66	-0.00140841	0.086622	0.0162592	0.987028	0.999986	NZ_WHPG01000004.1	344750	345425	+	7-cyano-7-deazaguanine synthase QueC	N-acetyl-gamma-glutamyl-phosphate reductase activity|0003942||IEA	GO:0008616
cds-WP_010950999.1	F9Z35_RS07305				7903.2	-0.107906	0.108541	0.994154	0.320148	0.999986	NZ_WHPG01000004.1	349384	350905	-	Na+/H+ antiporter NhaC family protein	NA	GO:0015297
cds-WP_010951003.1	F9Z35_RS07405				3129.65	-0.106378	0.126784	0.839051	0.401441	0.999986	NZ_WHPG01000004.1	366635	367505	+	lipid A biosynthesis lauroyl acyltransferase	antiporter activity|0015297||IEA	NA
cds-WP_010951004.1	F9Z35_RS13205				6513.15	0.117242	0.17339	-0.676176	0.498929	0.999986	NZ_WHPG01000004.1	368158	368293	+	hypothetical protein	NA	NA
cds-WP_010951009.1	F9Z35_RS07640				147771	0.0408777	0.104396	-0.391565	0.695379	0.999986	NZ_WHPG01000004.1	407016	409401	-	phosphoenolpyruvate synthase	NA	GO:0006090
cds-WP_010951010.1	F9Z35_RS07645				821.508	-0.141923	0.169479	0.837408	0.402363	0.999986	NZ_WHPG01000004.1	409755	410409	+	IS1595 family transposase	ATP binding|0005524||IEA	GO:0004803
cds-WP_010951011.1	F9Z35_RS07660				683.148	0.156582	0.146481	-1.06896	0.285086	0.999986	NZ_WHPG01000004.1	412140	412968	-	ferritin-like domain-containing protein	transposase activity|0004803||IEA	NA
cds-WP_010951012.1	F9Z35_RS07670				69019.1	-0.00942361	0.114347	0.0824125	0.934319	0.999986	NZ_WHPG01000004.1	414246	415383	+	polyamine ABC transporter substrate-binding protein	NA	NA
cds-WP_010951018.1	F9Z35_RS07970				4525.74	-0.190243	0.0954705	1.99269	0.0462957	0.999986	NZ_WHPG01000004.1	461229	461949	+	ribonuclease III	NA	GO:0006396
cds-WP_010951019.1	F9Z35_RS08055				52533.4	0.186033	0.183763	-1.01235	0.311371	0.999986	NZ_WHPG01000004.1	477555	482337	-	S6 family peptidase	ribonuclease III activity|0004525||IEA	GO:0006508
cds-WP_010951021.1	F9Z35_RS08140				28748.6	0.0943403	0.115323	-0.81805	0.413329	0.999986	NZ_WHPG01000004.1	497320	499042	+	potassium/proton antiporter	serine-type endopeptidase activity|0004252||IEA	NA
cds-WP_010951022.1	F9Z35_RS08155				9144.56	-0.0201629	0.112526	0.179184	0.857793	0.999986	NZ_WHPG01000004.1	500788	501904	-	tRNA guanosine(34) transglycosylase Tgt	NA	GO:0006400
cds-WP_010951023.1	F9Z35_RS08165				67959	-0.0608297	0.138805	0.43824	0.661213	0.999986	NZ_WHPG01000004.1	502211	504125	+	threonine--tRNA ligase	tRNA-guanosine(34) queuine transglycosylase activity|0008479||IEA	GO:0006435
cds-WP_010951024.1	F9Z35_RS08170				18499.7	-0.0775438	0.0744873	1.04103	0.29786	0.999986	NZ_WHPG01000004.1	504142	504664	+	translation initiation factor IF-3	threonine-tRNA ligase activity|0004829||IEA	GO:0006413
cds-WP_010951025.1	F9Z35_RS08185				9698.63	-0.0799165	0.146997	0.54366	0.586675	0.999986	NZ_WHPG01000004.1	505620	506610	+	phenylalanine--tRNA ligase subunit alpha	translation initiation factor activity|0003743||IEA	GO:0006432
cds-WP_010951027.1	F9Z35_RS08260				5522.09	0.00625579	0.0834857	-0.0749325	0.940268	0.999986	NZ_WHPG01000004.1	515767	516658	+	4-hydroxybenzoate octaprenyltransferase	phenylalanine-tRNA ligase activity|0004826||IEA	GO:0006744
cds-WP_010951035.1	F9Z35_RS08565				21472.3	-0.00636058	0.142278	0.0447053	0.964342	0.999986	NZ_WHPG01000004.1	566730	570333	-	exodeoxyribonuclease V subunit beta	4-hydroxybenzoate octaprenyltransferase activity|0008412||IEA	GO:0006281
cds-WP_010951037.1	F9Z35_RS08770				983.266	-0.0102029	0.181983	0.056065	0.95529	0.999986	NZ_WHPG01000004.1	611384	611687	-	ATP-dependent Clp protease adapter ClpS	exodeoxyribonuclease V activity|0008854||IEA	NA
cds-WP_010951041.1	F9Z35_RS08850				23492.7	-0.0727143	0.116718	0.622992	0.53329	0.999986	NZ_WHPG01000004.1	624391	625849	-	ribosome biogenesis GTPase Der	NA	GO:0042254
cds-WP_010951042.1	F9Z35_RS08945				17546.6	-0.0181609	0.102795	0.176671	0.859767	0.999986	NZ_WHPG01000004.1	639546	640392	+	4-(cytidine 5'-diphospho)-2-C-methyl-D-erythritol kinase	GTPase activity|0003924||IEA	GO:0016114
cds-WP_010951043.1	F9Z35_RS09015				33366.2	0.0135667	0.10566	-0.128399	0.897833	0.999986	NZ_WHPG01000004.1	650766	652173	+	replicative DNA helicase	4-(cytidine 5'-diphospho)-2-C-methyl-D-erythritol kinase activity|0050515||IEA	GO:0006260
cds-WP_010951044.1	F9Z35_RS09020				28653.9	0.103402	0.0765711	-1.3504	0.176887	0.999986	NZ_WHPG01000004.1	652480	653146	+	Tfp pilus assembly protein FimT/FimU	DNA binding|0003677||IEA	NA
cds-WP_010951045.1	F9Z35_RS09025				17220.3	0.0102365	0.0933238	-0.109688	0.912657	0.999986	NZ_WHPG01000004.1	653177	653789	+	type IV pilus modification protein PilV	NA	NA
cds-WP_010951046.1	F9Z35_RS09030				32835.7	0.0194684	0.120835	-0.161116	0.872002	0.999986	NZ_WHPG01000004.1	653785	654766	+	PilW family protein	NA	NA
cds-WP_010951047.1	F9Z35_RS09035				17589.5	-0.039548	0.102408	0.386182	0.699362	0.999986	NZ_WHPG01000004.1	654744	655356	+	pilus assembly protein	NA	NA
cds-WP_010951048.1	F9Z35_RS09045				121.745	0.235151	0.294738	-0.79783	0.424969	0.999986	NZ_WHPG01000004.1	655900	656209	-	AzlD family protein	NA	NA
cds-WP_010951049.1	F9Z35_RS09055				5230.83	-0.0173372	0.129194	0.134195	0.893249	0.999986	NZ_WHPG01000004.1	657082	657535	+	dUTP diphosphatase	NA	GO:0006226
cds-WP_010951050.1	F9Z35_RS09080				5616.33	-0.00975356	0.131734	0.0740396	0.940979	0.999986	NZ_WHPG01000004.1	660415	661612	+	integrase arm-type DNA-binding domain-containing protein	magnesium ion binding|0000287||IEA	NA
cds-WP_010951052.1	F9Z35_RS09105				59.3068	0.411378	0.348321	-1.18103	0.237591	0.999986	NZ_WHPG01000004.1	664039	664531	-	siphovirus Gp157 family protein	NA	NA
cds-WP_010951056.1	F9Z35_RS00370				11195.9	0.151361	0.109969	-1.37639	0.1687	0.999986	NZ_WHPG01000002.1	41000	41189	-	hypothetical protein	NA	NA
cds-WP_010951056.1-2	F9Z35_RS09180				339.39	0.196568	0.368105	-0.533999	0.593342	0.999986	NZ_WHPG01000004.1	670512	670701	-	hypothetical protein	NA	NA
cds-WP_010951059.1	F9Z35_RS03555				4.65138	-1.26378	1.01094	1.25011	0.21126	0.999986	NZ_WHPG01000002.1	641089	641239	-	hypothetical protein	NA	NA
cds-WP_010951062.1	F9Z35_RS03510				122.699	0.155266	0.21663	-0.716732	0.473539	0.999986	NZ_WHPG01000002.1	632869	634027	-	hypothetical protein	NA	NA
cds-WP_010951063.1	F9Z35_RS03505				243.646	0.173218	0.206403	-0.839222	0.401345	0.999986	NZ_WHPG01000002.1	631329	632829	-	hypothetical protein	NA	NA
cds-WP_010951065.1	F9Z35_RS03460				47.5133	0.184366	0.381329	-0.483484	0.628752	0.999986	NZ_WHPG01000002.1	626605	627460	-	DUF2163 domain-containing protein	NA	NA
cds-WP_010951067.1	F9Z35_RS03445				1005.4	0.0545691	0.108802	-0.501545	0.615988	0.999986	NZ_WHPG01000002.1	621481	625627	-	phage tail protein	NA	NA
cds-WP_010951070.1	F9Z35_RS03420				3680.62	0.0405424	0.199664	-0.203053	0.839093	0.999986	NZ_WHPG01000002.1	619474	619822	+	type II toxin-antitoxin system PemK/MazF family toxin	NA	GO:0003677
cds-WP_010951071.1	F9Z35_RS03410				8.29651	0.324241	0.811868	-0.399376	0.689616	0.999986	NZ_WHPG01000002.1	618492	619032	-	TIGR02594 family protein	DNA binding|0003677||IEA	NA
cds-WP_010951073.1	F9Z35_RS03390				341.387	0.232422	0.197445	-1.17715	0.239136	0.999986	NZ_WHPG01000002.1	614423	617471	-	tape measure protein	NA	NA
cds-WP_010951075.1	F9Z35_RS03365				341.933	-0.0873196	0.17414	0.501435	0.616065	0.999986	NZ_WHPG01000002.1	609179	609833	-	IS1595 family transposase	NA	GO:0004803
cds-WP_010951078.1	F9Z35_RS03290				2701.03	-0.125718	0.166808	0.753667	0.451049	0.999986	NZ_WHPG01000002.1	592753	593311	-	peptidylprolyl isomerase	transposase activity|0004803||IEA	NA
cds-WP_010951079.1	F9Z35_RS03285				15199	-0.121916	0.0806026	1.51256	0.130392	0.999986	NZ_WHPG01000002.1	590574	592638	-	site-specific DNA-methyltransferase	NA	GO:0006306
cds-WP_010951080.1	F9Z35_RS03245	NGO0553	tdfG		6331.2	0.0729414	0.169115	-0.431312	0.666241	0.999986	NZ_WHPG01000002.1	579165	582786	-	TonB-dependent receptor TdfG	DNA binding|0003677||IEA	NA
cds-WP_010951082.1	F9Z35_RS03230				8415.32	-0.100246	0.113709	0.881606	0.37799	0.999986	NZ_WHPG01000002.1	574755	576153	+	aspartate ammonia-lyase	NA	GO:0006520
cds-WP_010951083.1	F9Z35_RS02625				259.603	0.0454812	0.238142	-0.190983	0.848539	0.999986	NZ_WHPG01000002.1	447704	448358	-	IS1595-like element IS1016 family transposase	aspartate ammonia-lyase activity|0008797||IEA	GO:0006313
cds-WP_010951083.1-2	F9Z35_RS03215	ngo0559			368.863	-0.0409552	0.175412	0.23348	0.815389	0.999986	NZ_WHPG01000002.1	573063	573717	-	IS1595-like element IS1016 family transposase	transposase activity|0004803||IEA	GO:0006313
cds-WP_010951086.1	F9Z35_RS03140				14207.5	0.069321	0.184525	-0.375673	0.70716	0.999986	NZ_WHPG01000002.1	551029	553057	-	excinuclease ABC subunit UvrB	transposase activity|0004803||IEA	GO:0006289
cds-WP_010951087.1	F9Z35_RS03110				8042.51	-0.0152069	0.0793654	0.191607	0.84805	0.999986	NZ_WHPG01000002.1	542536	544714	+	heavy metal translocating P-type ATPase	excinuclease ABC activity|0009381||IEA	GO:0006812
cds-WP_010951091.1	F9Z35_RS02900				1249.5	-0.110194	0.131203	0.839874	0.400979	0.999986	NZ_WHPG01000002.1	502220	502523	+	DUF2004 domain-containing protein	ATP binding|0005524||IEA	NA
cds-WP_010951092.1	F9Z35_RS02895				13878.9	0.0114327	0.148528	-0.0769733	0.938645	0.999986	NZ_WHPG01000002.1	498290	501995	+	transcription-repair coupling factor	NA	GO:0006281
cds-WP_010951093.1	F9Z35_RS02870				768.308	-0.0332098	0.18542	0.179106	0.857855	0.999986	NZ_WHPG01000002.1	492434	493088	-	IS1595 family transposase	double-stranded DNA binding|0003690||IEA	GO:0004803
cds-WP_010951093.1-2	F9Z35_RS06120				464.06	0.0192983	0.131749	-0.146478	0.883544	0.999986	NZ_WHPG01000004.1	115414	116068	+	IS1595 family transposase	transposase activity|0004803||IEA	GO:0004803
cds-WP_010951096.1	F9Z35_RS02850				5781.67	-0.179222	0.110055	1.62848	0.103424	0.999986	NZ_WHPG01000002.1	488284	488605	+	iron-sulfur cluster assembly protein IscA	transposase activity|0004803||IEA	GO:0016226
cds-WP_010951098.1	F9Z35_RS02810				16986.5	-0.0533795	0.162055	0.329392	0.74186	0.999986	NZ_WHPG01000002.1	480568	483343	+	DEAD/DEAH box helicase family protein	iron ion binding|0005506||IEA	NA
cds-WP_010951100.1	F9Z35_RS02785				1978.16	-0.039859	0.164629	0.242113	0.808692	0.999986	NZ_WHPG01000002.1	476215	476587	+	30S ribosome-binding factor RbfA	NA	GO:0006396
cds-WP_010951104.1	F9Z35_RS02595				26859.4	0.0368859	0.22179	-0.16631	0.867913	0.999986	NZ_WHPG01000002.1	441926	443336	+	3-isopropylmalate dehydratase large subunit	rRNA binding|0019843||IEA	GO:0009098
cds-WP_010951106.1	F9Z35_RS02580				3815.48	0.082498	0.134718	-0.612378	0.540288	0.999986	NZ_WHPG01000002.1	438727	439453	-	epoxyqueuosine reductase QueH	3-isopropylmalate dehydratase activity|0003861||IEA	NA
cds-WP_010951108.1	F9Z35_RS02565				10557.2	-0.0261867	0.130758	0.200269	0.84127	0.999986	NZ_WHPG01000002.1	433658	436115	-	heavy metal translocating P-type ATPase	NA	NA
cds-WP_010951109.1	F9Z35_RS02525				28552.1	0.0702217	0.196194	-0.357919	0.720404	0.999986	NZ_WHPG01000002.1	423318	425937	+	autotransporter outer membrane beta-barrel domain-containing protein	NA	GO:0046819
cds-WP_010951113.1	F9Z35_RS02385				13573.3	0.046761	0.0814163	-0.574344	0.565735	0.999986	NZ_WHPG01000002.1	392191	393178	-	glucokinase	autotransporter activity|0015474||IEA	GO:0006096
cds-WP_010951114.1	F9Z35_RS02325				34.1348	-0.297365	0.381517	0.779429	0.435727	0.999986	NZ_WHPG01000002.1	383349	383898	+	baseplate protein	glucokinase activity|0004340||IEA	NA
cds-WP_010951115.1	F9Z35_RS02310				932.574	-0.0349518	0.165638	0.211014	0.832877	0.999986	NZ_WHPG01000002.1	381400	382054	+	IS1595 family transposase	NA	GO:0004803
cds-WP_010951118.1	F9Z35_RS02160				3239.15	0.0633319	0.0923268	-0.685954	0.492742	0.999986	NZ_WHPG01000002.1	354093	354402	+	hypothetical protein	transposase activity|0004803||IEA	NA
cds-WP_010951119.1	F9Z35_RS02145				45343.2	0.0281106	0.0709191	-0.396376	0.691828	0.999986	NZ_WHPG01000002.1	350736	352365	+	ABC-F family ATPase	NA	GO:0005524
cds-WP_010951127.1	F9Z35_RS01975				3282.74	-0.0974418	0.0967611	1.00703	0.313918	0.999986	NZ_WHPG01000002.1	321759	324318	-	[protein-PII] uridylyltransferase	ATP binding|0005524||IEA	GO:0018177
cds-WP_010951129.1	F9Z35_RS01905				1067.62	-0.146242	0.162669	0.899011	0.368647	0.999986	NZ_WHPG01000002.1	305730	306033	-	hypothetical protein	[protein-PII] uridylyltransferase activity|0008773||IEA	NA
cds-WP_010951132.1	F9Z35_RS01815				49951	-0.0308925	0.105676	0.292333	0.770032	0.999986	NZ_WHPG01000002.1	292210	294073	+	Fe-S protein assembly chaperone HscA	NA	GO:0006457
cds-WP_010951134.1	F9Z35_RS01705				2239.85	0.0200469	0.0869709	-0.230501	0.817703	0.999986	NZ_WHPG01000002.1	270522	271203	-	membrane protein	protein binding|0005515||IEA	NA
cds-WP_010951135.1	F9Z35_RS01670				1598.86	-0.0696619	0.137304	0.507355	0.611906	0.999986	NZ_WHPG01000002.1	267008	267854	-	23S rRNA (adenine(2030)-N(6))-methyltransferase RlmJ	NA	GO:0070475
cds-WP_010951137.1	F9Z35_RS01630				19034.3	0.0123607	0.093137	-0.132715	0.894418	0.999986	NZ_WHPG01000002.1	260581	261832	-	serine hydroxymethyltransferase	rRNA (adenine-N6-)-methyltransferase activity|0008988||IEA	GO:0019264
cds-WP_010951139.1	F9Z35_RS01610				9613.98	0.041557	0.0930339	-0.446687	0.655101	0.999986	NZ_WHPG01000002.1	255664	257575	-	ATP-binding cassette domain-containing protein	glycine hydroxymethyltransferase activity|0004372||IEA	GO:0005524
cds-WP_010951144.1	F9Z35_RS01515				4335.18	-0.195874	0.163086	1.20104	0.229734	0.999986	NZ_WHPG01000002.1	240143	240563	+	hypothetical protein	ATP binding|0005524||IEA	NA
cds-WP_010951146.1	F9Z35_RS01505				31663.4	-0.168397	0.118148	1.42531	0.154068	0.999986	NZ_WHPG01000002.1	235730	239564	-	FAD/FMN-binding oxidoreductase	NA	NA
cds-WP_010951147.1	F9Z35_RS13095				82.0298	0.336505	0.268301	-1.25421	0.209766	0.999986	NZ_WHPG01000002.1	234105	234237	+	hypothetical protein	NA	NA
cds-WP_010951150.1	F9Z35_RS01320				35438.4	-0.395735	0.209301	1.89074	0.0586587	0.999986	NZ_WHPG01000002.1	200290	201169	+	methylenetetrahydrofolate reductase	NA	GO:0009086
cds-WP_010951151.1	F9Z35_RS01315				1091.25	-0.224702	0.180318	1.24615	0.212711	0.999986	NZ_WHPG01000002.1	199816	200092	-	type B 50S ribosomal protein L31	methylenetetrahydrofolate reductase (NAD(P)H) activity|0004489||IEA	GO:0006412
cds-WP_010951153.1	F9Z35_RS01300				7210.99	0.0437641	0.145525	-0.300732	0.763619	0.999986	NZ_WHPG01000002.1	198105	199245	-	homoserine O-acetyltransferase	structural constituent of ribosome|0003735||IEA	GO:0009058
cds-WP_010951154.1	F9Z35_RS01145				26084.3	0.0187451	0.0716204	-0.261728	0.793531	0.999986	NZ_WHPG01000002.1	172912	174631	-	arginine--tRNA ligase	acyltransferase activity, transferring groups other than amino-acyl groups|0016747||IEA	GO:0006420
cds-WP_010951155.1	F9Z35_RS01110				2523.72	-0.0811226	0.141109	0.574894	0.565363	0.999986	NZ_WHPG01000002.1	167600	168083	+	2-C-methyl-D-erythritol 2,4-cyclodiphosphate synthase	arginine-tRNA ligase activity|0004814||IEA	GO:0019288
cds-WP_010951156.1	F9Z35_RS01095				7163.37	-0.00190261	0.0877271	0.0216878	0.982697	0.999986	NZ_WHPG01000002.1	164682	165993	+	MFS transporter	2-C-methyl-D-erythritol 2,4-cyclodiphosphate synthase activity|0008685||IEA	GO:0055085
cds-WP_010951160.1	F9Z35_RS00900				932.978	-0.0377366	0.127795	0.295291	0.767771	0.999986	NZ_WHPG01000002.1	132917	133205	+	hypothetical protein	transmembrane transporter activity|0022857||IEA	NA
cds-WP_010951164.1	F9Z35_RS00790				12072.6	0.0685384	0.135269	-0.506681	0.612379	0.999986	NZ_WHPG01000002.1	113341	114724	+	MFS transporter	NA	GO:0055085
cds-WP_010951168.1	F9Z35_RS00630				22435.1	-0.16747	0.211545	0.791652	0.428564	0.999986	NZ_WHPG01000002.1	85128	87210	-	carbon starvation CstA family protein	transmembrane transporter activity|0022857||IEA	GO:0009267
cds-WP_010951170.1	F9Z35_RS00615				108.304	-0.21592	0.28779	0.750269	0.453093	0.999986	NZ_WHPG01000002.1	83426	84389	-	adhesin MafA	NA	NA
cds-WP_010951170.1-2	F9Z35_RS05465				407.233	-0.0442881	0.155161	0.285434	0.775312	0.999986	NZ_WHPG01000004.1	447	1410	-	adhesin MafA	NA	NA
cds-WP_010951171.1	F9Z35_RS00610				9949.61	0.0567417	0.0808005	-0.702245	0.482527	0.999986	NZ_WHPG01000002.1	81980	83387	-	polymorphic toxin MafB class 3	NA	NA
cds-WP_010951172.1	F9Z35_RS00585				384.171	0.145776	0.188834	-0.771979	0.440127	0.999986	NZ_WHPG01000002.1	79990	80275	-	hypothetical protein	NA	NA
cds-WP_010951177.1	F9Z35_RS00480				248.682	-0.119542	0.176447	0.677494	0.498093	0.999986	NZ_WHPG01000002.1	63562	64036	+	hypothetical protein	NA	NA
cds-WP_010951181.1	F9Z35_RS00455				19.2475	-0.541051	0.694513	0.779037	0.435958	0.999986	NZ_WHPG01000002.1	53042	54239	+	hypothetical protein	NA	NA
cds-WP_010951182.1	F9Z35_RS00450				8.23665	0.974264	0.784907	-1.24125	0.214515	0.999986	NZ_WHPG01000002.1	52358	52832	+	DUF4760 domain-containing protein	NA	NA
cds-WP_010951185.1	F9Z35_RS00440				375.731	0.122339	0.176212	-0.694273	0.487511	0.999986	NZ_WHPG01000002.1	48480	49755	+	PBSX family phage terminase large subunit	NA	NA
cds-WP_010951187.1	F9Z35_RS00420				36.0523	-0.137243	0.474627	0.28916	0.772459	0.999986	NZ_WHPG01000002.1	46955	47474	+	HNH endonuclease	NA	NA
cds-WP_010951190.1	F9Z35_RS00385				4.73127	-0.943178	1.1496	0.820438	0.411967	0.999986	NZ_WHPG01000002.1	42833	44195	+	DnaB-like helicase C-terminal domain-containing protein	NA	GO:0006260
cds-WP_010951191.1	F9Z35_RS00380				114.81	-0.0747548	0.246994	0.302658	0.76215	0.999986	NZ_WHPG01000002.1	41706	42837	+	hypothetical protein	DNA helicase activity|0003678||IEA	NA
cds-WP_010951196.1	F9Z35_RS00280				50.1683	0.0905429	0.293898	-0.308076	0.758024	0.999986	NZ_WHPG01000002.1	32620	33034	-	hypothetical protein	NA	NA
cds-WP_010951198.1	F9Z35_RS00250				775.312	0.128475	0.185759	-0.691621	0.489175	0.999986	NZ_WHPG01000002.1	29534	30497	-	IS110-like element ISNgo2 family transposase	NA	GO:0006313
cds-WP_010951203.1	F9Z35_RS00145				166.536	-0.0395955	0.194146	0.203947	0.838395	0.999986	NZ_WHPG01000002.1	12206	12860	-	IS1595 family transposase	transposase activity|0004803||IEA	GO:0004803
cds-WP_010951204.1	F9Z35_RS00140				5811.93	0.0658742	0.143461	-0.459178	0.646106	0.999986	NZ_WHPG01000002.1	10970	12239	+	hypothetical protein	transposase activity|0004803||IEA	NA
cds-WP_010951206.1	F9Z35_RS00115				37.0057	-0.26229	0.520146	0.504263	0.614077	0.999986	NZ_WHPG01000002.1	6694	7657	+	IS110-like element ISNgo2 family transposase	NA	GO:0006313
cds-WP_010951206.1-2	F9Z35_RS05385				3.73617	-0.45747	1.28097	0.357129	0.720995	0.999986	NZ_WHPG01000003.1	335874	336837	+	IS110-like element ISNgo2 family transposase	transposase activity|0004803||IEA	GO:0006313
cds-WP_010951206.1-4	F9Z35_RS11435				67.3786	0.0617808	0.350491	-0.176269	0.860083	0.999986	NZ_WHPG01000007.1	385425	386388	+	IS110-like element ISNgo2 family transposase	transposase activity|0004803||IEA	GO:0006313
cds-WP_010951209.1	F9Z35_RS11875				27983.7	-0.0162201	0.151506	0.107059	0.914742	0.999986	NZ_WHPG01000007.1	474108	478065	-	phosphoribosylformylglycinamidine synthase	transposase activity|0004803||IEA	GO:0006189
cds-WP_010951213.1	F9Z35_RS11800				9874.09	0.0231592	0.175432	-0.132012	0.894975	0.999986	NZ_WHPG01000007.1	455439	458670	-	DUF3418 domain-containing protein	phosphoribosylformylglycinamidine synthase activity|0004642||IEA	NA
cds-WP_010951214.1	F9Z35_RS05015				1978.86	-0.16172	0.29849	0.541793	0.587961	0.999986	NZ_WHPG01000003.1	276201	277164	-	IS110-like element ISNgo2 family transposase	NA	GO:0006313
cds-WP_010951214.1-2	F9Z35_RS11795				169.542	-0.143621	0.292885	0.490368	0.623874	0.999986	NZ_WHPG01000007.1	454357	455320	+	IS110-like element ISNgo2 family transposase	transposase activity|0004803||IEA	GO:0006313
cds-WP_010951217.1	F9Z35_RS11735				250.458	0.22251	0.165748	-1.34246	0.179446	0.999986	NZ_WHPG01000007.1	441542	442196	+	IS1595-like element IS1016 family transposase	transposase activity|0004803||IEA	GO:0006313
cds-WP_010951219.1	F9Z35_RS11710				5760.66	-0.0226329	0.136507	0.1658	0.868315	0.999986	NZ_WHPG01000007.1	435697	436081	+	diacylglycerol kinase	transposase activity|0004803||IEA	GO:0006654
cds-WP_010951223.1	F9Z35_RS11545				21062.4	-0.117042	0.227541	0.514377	0.606989	0.999986	NZ_WHPG01000007.1	404073	405126	+	protease SohB	ATP-dependent diacylglycerol kinase activity|0004143||IEA	GO:0006508
cds-WP_010951224.1	F9Z35_RS11480				40709.1	-0.150108	0.121836	1.23205	0.217929	0.999986	NZ_WHPG01000007.1	395095	397720	-	alanine--tRNA ligase	peptidase activity|0008233||IEA	GO:0006419
cds-WP_010951225.1	F9Z35_RS11465				721.535	-0.0370425	0.139793	0.264982	0.791023	0.999986	NZ_WHPG01000007.1	393639	394293	-	IS1595 family transposase	alanine-tRNA ligase activity|0004813||IEA	GO:0004803
cds-WP_010951227.1	F9Z35_RS11450				10760.3	-0.0552397	0.189572	0.291391	0.770752	0.999986	NZ_WHPG01000007.1	389527	391831	-	DNA topoisomerase IV subunit A	transposase activity|0004803||IEA	GO:0006265
cds-WP_010951228.1	F9Z35_RS11445				7631.38	-0.171582	0.158694	1.08121	0.279603	0.999986	NZ_WHPG01000007.1	387783	389508	-	sigma-54-dependent Fis family transcriptional regulator	DNA topoisomerase type II (double strand cut, ATP-hydrolyzing) activity|0003918||IEA	NA
cds-WP_010951234.1	F9Z35_RS11290				3481.29	0.212352	0.114895	-1.84822	0.0645707	0.999986	NZ_WHPG01000007.1	354264	354753	+	disulfide bond formation protein B	NA	NA
cds-WP_010951235.1	F9Z35_RS11280				72786.1	0.00927036	0.139408	-0.0664978	0.946982	0.999986	NZ_WHPG01000007.1	351498	352557	-	alanine racemase	NA	GO:0009252
cds-WP_010951236.1	F9Z35_RS11245				181.623	-0.0700793	0.202269	0.346466	0.728992	0.999986	NZ_WHPG01000007.1	345805	346459	-	IS1595 family transposase	alanine racemase activity|0008784||IEA	GO:0004803
cds-WP_010951239.1	F9Z35_RS11135				187.814	-0.424435	0.22896	1.85376	0.0637742	0.999986	NZ_WHPG01000007.1	326760	327414	-	IS1595-like element IS1016 family transposase	transposase activity|0004803||IEA	GO:0006313
cds-WP_010951248.1	F9Z35_RS10860				20144.2	0.01524	0.0918538	-0.165916	0.868223	0.999986	NZ_WHPG01000007.1	276056	279260	+	multidrug efflux RND transporter permease subunit MtrD	transposase activity|0004803||IEA	NA
cds-WP_010951251.1	F9Z35_RS10840				7504.93	-0.0839499	0.173453	0.483993	0.628391	0.999986	NZ_WHPG01000007.1	271718	273287	-	AbgT family antimetabolite efflux transporter MtrF	NA	NA
cds-WP_010951252.1	F9Z35_RS10835				4872.22	0.0201603	0.0841803	-0.23949	0.810726	0.999986	NZ_WHPG01000007.1	268444	271651	+	exodeoxyribonuclease V subunit gamma	NA	GO:0006281
cds-WP_010951253.1	F9Z35_RS10800				10736.6	-0.203853	0.13412	1.51992	0.12853	0.999986	NZ_WHPG01000007.1	260927	262676	-	M61 family metallopeptidase	exodeoxyribonuclease V activity|0008854||IEA	NA
cds-WP_010951255.1	F9Z35_RS10695				2430.9	-0.145623	0.160124	0.909438	0.363119	0.999986	NZ_WHPG01000007.1	246440	248258	+	polymorphic toxin MafB class 1	NA	NA
cds-WP_010951256.1	F9Z35_RS10680				277.016	-0.0535984	0.182816	0.293182	0.769383	0.999986	NZ_WHPG01000007.1	244702	245356	+	IS1595 family transposase	NA	GO:0004803
cds-WP_010951257.1	F9Z35_RS10675				389.621	-0.0331067	0.183986	0.179942	0.857198	0.999986	NZ_WHPG01000007.1	244054	244636	-	C39 family peptidase	transposase activity|0004803||IEA	NA
cds-WP_010951260.1	F9Z35_RS10585				346.812	-0.0630941	0.155514	0.405714	0.684953	0.999986	NZ_WHPG01000007.1	225548	226202	+	IS1595 family transposase	NA	GO:0004803
cds-WP_010951264.1	F9Z35_RS10470				7743.17	-0.00443395	0.168487	0.0263163	0.979005	0.999986	NZ_WHPG01000007.1	200211	202401	+	primosomal protein N'	transposase activity|0004803||IEA	GO:0006260
cds-WP_010951266.1	F9Z35_RS10450				982.428	-0.302837	0.247749	1.22236	0.221573	0.999986	NZ_WHPG01000007.1	195394	195784	-	type IV pilin protein	DNA helicase activity|0003678||IEA	NA
cds-WP_010951268.1	F9Z35_RS12985				4651.06	0.0365298	0.142657	-0.256066	0.7979	0.999986	NZ_WHPG01000007.1	189192	189861	-	hypothetical protein	NA	NA
cds-WP_010951269.1	F9Z35_RS12980				1317.62	-0.0117257	0.157045	0.0746647	0.940481	0.999986	NZ_WHPG01000007.1	188735	189221	-	YadA C-terminal domain-containing protein	NA	NA
cds-WP_010951276.1	F9Z35_RS12970				15.4743	-0.0126537	0.519545	0.0243553	0.980569	0.999986	NZ_WHPG01000007.1	174714	174894	-	hypothetical protein	NA	NA
cds-WP_010951279.1	F9Z35_RS10265				6257.29	-0.0297454	0.103979	0.286072	0.774823	0.999986	NZ_WHPG01000007.1	156135	157278	+	8-amino-7-oxononanoate synthase	NA	GO:0009102
cds-WP_010951282.1	F9Z35_RS10210				118340	-0.0388943	0.324209	0.119967	0.904509	0.999986	NZ_WHPG01000007.1	143727	144870	-	extracellular solute-binding protein	8-amino-7-oxononanoate synthase activity|0008710||IEA	NA
cds-WP_010951292.1	F9Z35_RS09940				2964.91	-0.143883	0.185846	0.774207	0.438809	0.999986	NZ_WHPG01000007.1	80673	81921	-	class I SAM-dependent methyltransferase	NA	NA
cds-WP_010951295.1	F9Z35_RS09850				10458	-0.151953	0.18094	0.839803	0.401019	0.999986	NZ_WHPG01000007.1	65933	66704	+	exodeoxyribonuclease III	NA	GO:0006281
cds-WP_010951297.1	F9Z35_RS09775				22519.1	0.0927246	0.167941	-0.552127	0.580861	0.999986	NZ_WHPG01000007.1	51869	53546	-	energy-dependent translational throttle protein EttA	double-stranded DNA 3'-5' DNA exonuclease activity|0008311||IEA	GO:0045900
cds-WP_010951299.1	F9Z35_RS09710				7641.66	-0.206011	0.168197	1.22482	0.220643	0.999986	NZ_WHPG01000007.1	39140	40871	-	polymorphic toxin MafB class 1	ATP binding|0005524||IEA	NA
cds-WP_010951304.1	F9Z35_RS09565				7346.31	-0.0381939	0.120426	0.317157	0.751125	0.999986	NZ_WHPG01000007.1	19300	20188	-	tRNA glutamyl-Q(34) synthetase GluQRS	NA	GO:0043039
cds-WP_010951305.1	F9Z35_RS09545				1351.28	-0.158712	0.125266	1.267	0.205156	0.999986	NZ_WHPG01000007.1	15368	16517	+	hypothetical protein	aminoacyl-tRNA ligase activity|0004812||IEA	NA
cds-WP_010951314.1	F9Z35_RS05395				0.481194	0.796089	3.92613	-0.202767	0.839317	0.999986	NZ_WHPG01000003.1	337165	337741	-	RusA family crossover junction endodeoxyribonuclease	NA	NA
cds-WP_010951317.1	F9Z35_RS05345				200.139	0.179845	0.221064	-0.813544	0.415906	0.999986	NZ_WHPG01000003.1	328851	329391	-	TIGR02594 family protein	NA	NA
cds-WP_010951319.1	F9Z35_RS05240				4935.35	0.0524839	0.121389	-0.432363	0.665478	0.999986	NZ_WHPG01000003.1	312251	313895	+	glucose-6-phosphate isomerase	NA	GO:0006094
cds-WP_010951320.1	F9Z35_RS05215				81423.8	0.123236	0.161422	-0.763437	0.445203	0.999986	NZ_WHPG01000003.1	306983	308660	+	type IV-A pilus assembly ATPase PilB	glucose-6-phosphate isomerase activity|0004347||IEA	GO:0009297
cds-WP_010951321.1	F9Z35_RS05175				11960.4	0.0310748	0.134429	-0.231162	0.817189	0.999986	NZ_WHPG01000003.1	302973	304158	-	5-demethoxyubiquinol-8 5-hydroxylase UbiM	ATP hydrolysis activity|0016887||IEA	GO:0006744
cds-WP_010951325.1	F9Z35_RS05030				18518.4	0.0318554	0.0895622	-0.355679	0.722081	0.999986	NZ_WHPG01000003.1	278398	279769	-	signal recognition particle protein	oxidoreductase activity, acting on paired donors, with incorporation or reduction of molecular oxygen, NAD(P)H as one donor, and incorporation of one atom of oxygen|0016709||IEA	GO:0009306
cds-WP_010951327.1	F9Z35_RS04980				9278.28	-0.052675	0.148658	0.354338	0.723086	0.999986	NZ_WHPG01000003.1	268145	270014	+	acyltransferase family protein	GTPase activity|0003924||IEA	GO:0016747
cds-WP_010951328.1	F9Z35_RS04975				28089.6	0.0155391	0.074923	-0.2074	0.835697	0.999986	NZ_WHPG01000003.1	266695	268066	+	adenylosuccinate lyase	acyltransferase activity, transferring groups other than amino-acyl groups|0016747||IEA	GO:0006188
cds-WP_010951331.1	F9Z35_RS04945				8856.53	0.164803	0.269515	-0.611477	0.540884	0.999986	NZ_WHPG01000003.1	258132	258837	+	thiol:disulfide interchange protein DsbA/DsbL	N6-(1,2-dicarboxyethyl)AMP AMP-lyase (fumarate-forming) activity|0004018||IEA	GO:0015035
cds-WP_010951336.1	F9Z35_RS04870				9306.56	-0.0486304	0.107435	0.452651	0.6508	0.999986	NZ_WHPG01000003.1	243471	245328	-	ABC transporter ATP-binding protein	protein-disulfide reductase activity|0015035||IEA	GO:0005524
cds-WP_010951341.1	F9Z35_RS04735				12245	0.0358966	0.18127	-0.198029	0.843023	0.999986	NZ_WHPG01000003.1	214270	216961	+	bifunctional [glutamate--ammonia ligase]-adenylyl-L-tyrosine phosphorylase/[glutamate--ammonia-ligase] adenylyltransferase	ATP binding|0005524||IEA	GO:0008882
cds-WP_010951342.1	F9Z35_RS04700				2856.94	0.0350172	0.107514	-0.325698	0.744653	0.999986	NZ_WHPG01000003.1	207064	208195	-	glycosyltransferase family 4 protein	[glutamate-ammonia-ligase] adenylyltransferase activity|0008882||IEA	NA
cds-WP_010951344.1	F9Z35_RS04675				19938.4	-0.0320821	0.107353	0.298848	0.765056	0.999986	NZ_WHPG01000003.1	198864	200901	+	M3 family metallopeptidase	NA	NA
cds-WP_010951346.1	F9Z35_RS04560				2969.04	0.0626771	0.181012	-0.346259	0.729148	0.999986	NZ_WHPG01000003.1	178017	179010	+	4-hydroxythreonine-4-phosphate dehydrogenase PdxA	NA	GO:0008615
cds-WP_010951353.1	F9Z35_RS04455				5322.04	-0.0704392	0.136205	0.517154	0.605049	0.999986	NZ_WHPG01000003.1	157200	157887	-	Abi family protein	4-hydroxythreonine-4-phosphate dehydrogenase activity|0050570||IEA	NA
cds-WP_010951354.1	F9Z35_RS04425				2653.51	-0.0011266	0.15171	0.00742603	0.994075	0.999986	NZ_WHPG01000003.1	149706	150171	-	hypothetical protein	NA	NA
cds-WP_010951355.1	F9Z35_RS04410				4597.49	0.0155731	0.0789935	-0.197144	0.843715	0.999986	NZ_WHPG01000003.1	148038	148836	-	tRNA pseudouridine(38-40) synthase TruA	NA	GO:0006400
cds-WP_010951356.1	F9Z35_RS04405				727295	-0.0153737	0.167795	0.0916219	0.926998	0.999986	NZ_WHPG01000003.1	146475	147522	-	trimeric porin PorB.IB	pseudouridine synthase activity|0009982||IEA	NA
cds-WP_010951359.1	F9Z35_RS04200				32.5482	0.425855	0.466965	-0.911962	0.361789	0.999986	NZ_WHPG01000003.1	122691	122934	+	hypothetical protein	NA	NA
cds-WP_010951360.1	F9Z35_RS12710				348.243	0.088707	0.303844	-0.291949	0.770326	0.999986	NZ_WHPG01000003.1	121390	122452	+	factor H binding protein domain-containing protein	NA	NA
cds-WP_010951361.1	F9Z35_RS04055				21016.7	0.0263886	0.102376	-0.25776	0.796592	0.999986	NZ_WHPG01000003.1	94818	96078	+	16S rRNA (cytosine(967)-C(5))-methyltransferase RsmB	NA	GO:0001510
cds-WP_010951364.1	F9Z35_RS03975				15.6536	0.318417	0.532353	-0.598131	0.549753	0.999986	NZ_WHPG01000003.1	80790	80940	+	hypothetical protein	RNA binding|0003723||IEA	NA
cds-WP_010951367.1	F9Z35_RS03900				28830.1	-0.0315124	0.107104	0.294223	0.768588	0.999986	NZ_WHPG01000003.1	64972	66094	+	molecular chaperone DnaJ	NA	GO:0006457
cds-WP_010951370.1	F9Z35_RS03765				2408.25	-0.0922592	0.15715	0.587076	0.557153	0.999986	NZ_WHPG01000003.1	37145	37394	+	BolA family protein	protein binding|0005515||IEA	GO:0051537
cds-WP_010951372.1	F9Z35_RS03695				17144.4	-0.0322483	0.15366	0.209867	0.833771	0.999986	NZ_WHPG01000003.1	23046	23796	-	electron transfer flavoprotein subunit beta/FixA family protein	2 iron, 2 sulfur cluster binding|0051537||IEA	GO:0009055
cds-WP_010951377.1	F9Z35_RS05545				4475.47	0.0419979	0.0815644	-0.514904	0.60662	0.999986	NZ_WHPG01000004.1	12088	12964	+	16S rRNA (cytidine(1402)-2'-O)-methyltransferase	electron transfer activity|0009055||IEA	GO:0000451
cds-WP_010951379.1	F9Z35_RS05560				12017	-0.0300243	0.181983	0.164984	0.868957	0.999986	NZ_WHPG01000004.1	15015	15963	+	DNA cytosine methyltransferase	rRNA methyltransferase activity|0008649||IEA	NA
cds-WP_010951384.1	F9Z35_RS05765				4555.09	-0.110988	0.0963145	1.15235	0.249178	0.999986	NZ_WHPG01000004.1	49186	49936	+	Nif3-like dinuclear metal center hexameric protein	NA	GO:0008150
cds-WP_010951385.1	F9Z35_RS05770				11277	-0.100738	0.309575	0.325407	0.744873	0.999986	NZ_WHPG01000004.1	50058	50640	+	ubiquinol-cytochrome c reductase iron-sulfur subunit	metal cluster binding|0051540||IEA	GO:0009060
cds-WP_010951386.1	F9Z35_RS05790				829.698	-0.208181	0.217333	0.957888	0.338119	0.999986	NZ_WHPG01000004.1	54999	55632	-	MBL fold metallo-hydrolase	ubiquinol-cytochrome-c reductase activity|0008121||IEA	GO:0016787
cds-WP_010951387.1	F9Z35_RS05795				1851.16	-0.122956	0.103876	1.18368	0.236541	0.999986	NZ_WHPG01000004.1	55724	56549	+	DNA ligase	hydrolase activity|0016787||IEA	GO:0006281
cds-WP_010951390.1	F9Z35_RS05865				16643.8	0.00759119	0.109192	-0.0695217	0.944574	0.999986	NZ_WHPG01000004.1	68493	70548	-	methionine--tRNA ligase	DNA ligase (ATP) activity|0003910||IEA	GO:0006431
cds-WP_010951391.1	F9Z35_RS05870				13317.5	-0.0176073	0.137492	0.12806	0.898101	0.999986	NZ_WHPG01000004.1	70663	72502	-	glutamine--fructose-6-phosphate transaminase (isomerizing)	nucleotide binding|0000166||IEA	GO:0006040
cds-WP_010951392.1	F9Z35_RS05880				15637	0.0753808	0.080539	-0.935954	0.349297	0.999986	NZ_WHPG01000004.1	73578	74904	-	murein transglycosylase A	glutamine-fructose-6-phosphate transaminase (isomerizing) activity|0004360||IEA	NA
cds-WP_010951394.1	F9Z35_RS05935				3377.64	0.0108608	0.215978	-0.0502866	0.959894	0.999986	NZ_WHPG01000004.1	84162	85731	-	bifunctional peptide-methionine (S)-S-oxide reductase MsrA/peptide-methionine (R)-S-oxide reductase MsrB	NA	NA
cds-WP_010951395.1	F9Z35_RS05940				9889.15	0.0894634	0.130158	-0.687346	0.491865	0.999986	NZ_WHPG01000004.1	85876	87142	+	signal recognition particle-docking protein FtsY	NA	GO:0009306
cds-WP_010951397.1	F9Z35_RS06045				11960.6	-0.225397	0.132539	1.70061	0.0890157	0.999986	NZ_WHPG01000004.1	101639	102695	-	glycosyltransferase family 4 protein	GTPase activity|0003924||IEA	GO:0016757
cds-WP_010951398.1	F9Z35_RS06050				6478.48	-0.175008	0.17504	0.999819	0.317398	0.999986	NZ_WHPG01000004.1	102846	104088	-	aromatic amino acid transporter	glycosyltransferase activity|0016757||IEA	GO:0015801
cds-WP_010951399.1	F9Z35_RS06055				3719.7	0.0778913	0.14277	-0.545572	0.58536	0.999986	NZ_WHPG01000004.1	104235	104964	+	bifunctional 2-polyprenyl-6-hydroxyphenol methylase/3-demethylubiquinol 3-O-methyltransferase UbiG	aromatic amino acid transmembrane transporter activity|0015173||IEA	GO:0006744
cds-WP_010951400.1	F9Z35_RS06070				2210.77	0.0425905	0.107727	-0.395356	0.69258	0.999986	NZ_WHPG01000004.1	106641	108027	-	GntP family permease	3-demethylubiquinone-9 3-O-methyltransferase activity|0008689||IEA	GO:0055085
cds-WP_010951401.1	F9Z35_RS06105				25921.5	0.0274442	0.210871	-0.130147	0.89645	0.999986	NZ_WHPG01000004.1	112654	113338	+	Bax inhibitor-1 family protein	transmembrane transporter activity|0022857||IEA	NA
cds-WP_010951402.1	F9Z35_RS06115				2824.03	0.023739	0.17023	-0.139452	0.889093	0.999986	NZ_WHPG01000004.1	114121	115429	-	YadA-like family protein	NA	NA
cds-WP_010951407.1	F9Z35_RS06225				51997.5	-0.0264171	0.235859	0.112004	0.91082	0.999986	NZ_WHPG01000004.1	135766	140173	-	adhesion and penetration autotransporter App	NA	NA
cds-WP_010951410.1	F9Z35_RS06295				6835.05	-0.0205916	0.158724	0.129732	0.896778	0.999986	NZ_WHPG01000004.1	157077	157911	+	VacJ family lipoprotein	NA	NA
cds-WP_010951416.1	F9Z35_RS06445				19404.9	-0.000602142	0.0966981	0.00622703	0.995032	0.999986	NZ_WHPG01000004.1	180572	182636	+	glycine--tRNA ligase subunit beta	NA	GO:0006426
cds-WP_010951417.1	F9Z35_RS06465				9800.24	0.0157759	0.160128	-0.0985205	0.921519	0.999986	NZ_WHPG01000004.1	185573	186590	+	glycosyltransferase family 2 protein	glycine-tRNA ligase activity|0004820||IEA	GO:0016757
cds-WP_010951418.1	F9Z35_RS06505				11457.6	-0.00945944	0.107094	0.0883283	0.929616	0.999986	NZ_WHPG01000004.1	194517	195444	-	ACP S-malonyltransferase	glycosyltransferase activity|0016757||IEA	GO:0006633
cds-WP_012503610.1	F9Z35_RS13100				212.932	0.1865	0.221943	-0.840307	0.400736	0.999986	NZ_WHPG01000002.1	331983	332118	+	hypothetical protein	[acyl-carrier-protein] S-malonyltransferase activity|0004314||IEA	NA
cds-WP_012503665.1	F9Z35_RS02430				1936.43	-0.0740365	0.116268	0.636776	0.524271	0.999986	NZ_WHPG01000002.1	400450	401491	+	A/G-specific adenine glycosylase	NA	GO:0006260
cds-WP_012503687.1	F9Z35_RS02740				1144.44	-0.188585	0.29824	0.632326	0.527174	0.999986	NZ_WHPG01000002.1	468717	469665	-	class I SAM-dependent methyltransferase	uracil DNA N-glycosylase activity|0004844||IEA	GO:0008168
cds-WP_012503747.1	F9Z35_RS13130				17.1669	0.412314	0.85818	-0.480452	0.630906	0.999986	NZ_WHPG01000002.1	640263	640392	+	hypothetical protein	methyltransferase activity|0008168||IEA	NA
cds-WP_012503747.1-2	F9Z35_RS13180				1.86399	0.0696676	2.37108	-0.0293822	0.97656	0.999986	NZ_WHPG01000003.1	337020	337149	+	hypothetical protein	NA	NA
cds-WP_012503779.1	F9Z35_RS11125				6537.38	0.119972	0.150125	-0.799142	0.424208	0.999986	NZ_WHPG01000007.1	324461	325796	-	paraquat-inducible protein A	NA	NA
cds-WP_012503902.1	F9Z35_RS13240				28.513	-0.278043	0.426166	0.652429	0.514124	0.999986	NZ_WHPG01000007.1	20499	20634	-	hypothetical protein	NA	NA
cds-WP_012503916.1	F9Z35_RS12520				2092.45	-0.0209904	0.259871	0.0807724	0.935623	0.999986	NZ_WHPG01000001.1	6392	6989	-	TIGR02391 family protein	NA	NA
cds-WP_012503917.1	F9Z35_RS12525				4219.94	0.0474669	0.238475	-0.199044	0.842228	0.999986	NZ_WHPG01000001.1	7178	8036	-	ATP-binding protein	NA	NA
cds-WP_012503946.1	F9Z35_RS05150				1341.07	0.193381	0.163129	-1.18545	0.235839	0.999986	NZ_WHPG01000003.1	299413	300568	+	fatty acid resistance MFS efflux transporter adaptor subunit FarA	NA	NA
cds-WP_012504076.1	F9Z35_RS04670				1858.72	-0.00594363	0.09894	0.0600731	0.952097	0.999986	NZ_WHPG01000003.1	197904	198777	+	mechanosensitive ion channel family protein	NA	GO:0008381
cds-WP_012504105.1	F9Z35_RS12300				3.46798	-0.692573	1.07911	0.641799	0.521003	0.999986	NZ_WHPG01000004.1	142686	142842	-	hypothetical protein	mechanosensitive monoatomic ion channel activity|0008381||IEA	NA
cds-WP_012504136.1	F9Z35_RS13190				7.17715	0.475801	0.973013	-0.488998	0.624843	0.999986	NZ_WHPG01000004.1	197952	198078	-	hypothetical protein	NA	NA
cds-WP_012504143.1	F9Z35_RS09805				78.8777	-0.00781881	0.327207	0.0238956	0.980936	0.999986	NZ_WHPG01000007.1	59399	59849	+	transposase	NA	NA
cds-WP_012504143.1-2	F9Z35_RS11780				6.35858	0.871551	0.823456	-1.05841	0.28987	0.999986	NZ_WHPG01000007.1	453241	453691	-	transposase	NA	NA
cds-WP_014575118.1	F9Z35_RS04655				1001.22	0.0706054	0.137308	-0.514211	0.607104	0.999986	NZ_WHPG01000003.1	193595	193694	+	hypothetical protein	NA	NA
cds-WP_014580099.1	F9Z35_RS11740				1972.71	-0.106204	0.225117	0.471771	0.63709	0.999986	NZ_WHPG01000007.1	442192	442381	-	transposase	NA	NA
cds-WP_014580118.1	F9Z35_RS08125				28973.6	-0.0461756	0.0811384	0.569097	0.56929	0.999986	NZ_WHPG01000004.1	493641	494505	-	RNA polymerase sigma factor RpoH	NA	GO:0006352
cds-WP_014580213.1	F9Z35_RS02470				18563.6	-0.0809824	0.260555	0.310807	0.755947	0.999986	NZ_WHPG01000002.1	411324	412662	+	bifunctional 3,4-dihydroxy-2-butanone-4-phosphate synthase/GTP cyclohydrolase II	sigma factor activity|0016987||IEA	GO:0003935
cds-WP_014580280.1	F9Z35_RS11255				9651.03	0.063501	0.0997242	-0.636767	0.524277	0.999986	NZ_WHPG01000007.1	347415	348315	+	50S ribosomal protein L3 N(5)-glutamine methyltransferase	GTP cyclohydrolase II activity|0003935||IEA	GO:0018364
cds-WP_017146692.1	F9Z35_RS12795				729.319	0.106852	0.137359	-0.777903	0.436626	0.999986	NZ_WHPG01000004.1	241036	241420	+	hypothetical protein	protein methyltransferase activity|0008276||IEA	NA
cds-WP_017146743.1	F9Z35_RS08660				11355.6	0.281063	0.153726	-1.82834	0.0674988	0.999986	NZ_WHPG01000004.1	585479	586388	+	GTP cyclohydrolase FolE2	NA	GO:0035998
cds-WP_017146830.1	F9Z35_RS01645				587.193	0.00516367	0.115571	-0.0446795	0.964363	0.999986	NZ_WHPG01000002.1	264221	264485	-	glutaredoxin domain-containing protein	GTP cyclohydrolase activity|0003933||IEA	GO:0015035
cds-WP_017146846.1	F9Z35_RS01080				67839.7	-0.0137807	0.100976	0.136475	0.891446	0.999986	NZ_WHPG01000002.1	162661	163858	-	acetate kinase	protein-disulfide reductase activity|0015035||IEA	GO:0006085
cds-WP_017147059.1	F9Z35_RS01900				3325.04	-0.131218	0.127452	1.02955	0.30322	0.999986	NZ_WHPG01000002.1	304919	305693	-	CapA family protein	magnesium ion binding|0000287||IEA	NA
cds-WP_017147192.1	F9Z35_RS03895				58.5029	0.293167	0.337503	-0.868634	0.385047	0.999986	NZ_WHPG01000003.1	64389	64839	-	transposase	NA	NA
cds-WP_020996737.1	F9Z35_RS04180				37.5574	0.202309	0.39639	-0.510379	0.609786	0.999986	NZ_WHPG01000003.1	116739	116880	-	hypothetical protein	NA	NA
cds-WP_020996744.1	F9Z35_RS05640				85.2186	-0.282321	0.314569	0.897483	0.369461	0.999986	NZ_WHPG01000004.1	27513	27726	-	hypothetical protein	NA	NA
cds-WP_020996750.1	F9Z35_RS06270				6505.18	0.0891704	0.220713	-0.40401	0.686205	0.999986	NZ_WHPG01000004.1	153961	154762	+	ABC transporter ATP-binding protein	NA	NA
cds-WP_020996753.1	F9Z35_RS06350				4265.08	0.118658	0.162451	-0.730422	0.465133	0.999986	NZ_WHPG01000004.1	164401	164848	-	GatB/YqeY domain-containing protein	NA	NA
cds-WP_020996754.1	F9Z35_RS06385				1695.06	0.071608	0.105878	-0.676324	0.498835	0.999986	NZ_WHPG01000004.1	170220	170790	-	UbiX family flavin prenyltransferase	NA	NA
cds-WP_020996774.1	F9Z35_RS07585				45043.2	-0.0491488	0.0957581	0.51326	0.607769	0.999986	NZ_WHPG01000004.1	395246	397100	+	protein translocase subunit SecD	NA	GO:0043952
cds-WP_020996787.1	F9Z35_RS08380				12120	0.0437291	0.0911329	-0.479839	0.631342	0.999986	NZ_WHPG01000004.1	533963	534827	+	phosphoribosylaminoimidazolesuccinocarboxamide synthase	protein-transporting ATPase activity|0015450||IEA	GO:0006164
cds-WP_020996840.1	F9Z35_RS01120				2192.25	0.0176008	0.0925667	-0.190142	0.849198	0.999986	NZ_WHPG01000002.1	168899	169571	+	thermonuclease family protein	phosphoribosylaminoimidazolesuccinocarboxamide synthase activity|0004639||IEA	NA
cds-WP_020996842.1	F9Z35_RS01065				4091.43	0.0820398	0.103455	-0.793001	0.427777	0.999986	NZ_WHPG01000002.1	158861	159674	+	squalene synthase HpnC	NA	GO:0004311
cds-WP_020996845.1	F9Z35_RS01015				9225.94	0.0980763	0.095398	-1.02807	0.303915	0.999986	NZ_WHPG01000002.1	150686	151439	+	methylated-DNA--[protein]-cysteine S-methyltransferase	farnesyltranstransferase activity|0004311||IEA	GO:0003677
cds-WP_020996850.1	F9Z35_RS00670				15996.1	0.0974051	0.180676	-0.539116	0.589807	0.999986	NZ_WHPG01000002.1	94187	95201	+	peptidoglycan DD-metalloendopeptidase family protein	DNA binding|0003677||IEA	NA
cds-WP_020996872.1	F9Z35_RS10330				12833.5	-0.0399121	0.0983548	0.405797	0.684891	0.999986	NZ_WHPG01000007.1	167487	169026	-	Re/Si-specific NAD(P)(+) transhydrogenase subunit alpha	NA	GO:1902600
cds-WP_020997337.1	F9Z35_RS01420				155.037	0.388026	0.254047	-1.52738	0.126667	0.999986	NZ_WHPG01000002.1	221047	221449	+	helix-turn-helix domain-containing protein	NAD(P)+ transhydrogenase activity|0008746||IEA	GO:0043565
cds-WP_020997339.1	F9Z35_RS01550				77.9247	-0.334615	0.298589	1.12065	0.262436	0.999986	NZ_WHPG01000002.1	245814	246216	+	helix-turn-helix domain-containing protein	sequence-specific DNA binding|0043565||IEA	GO:0043565
cds-WP_020997347.1	F9Z35_RS01045				889.794	0.127659	0.157387	-0.811117	0.417299	0.999986	NZ_WHPG01000002.1	155730	156036	-	thymidylate kinase	sequence-specific DNA binding|0043565||IEA	NA
cds-WP_020997399.1	F9Z35_RS05105				3155.05	0.125883	0.0960096	-1.31115	0.189806	0.999986	NZ_WHPG01000003.1	291059	291488	-	CopD family protein	NA	NA
cds-WP_025455773.1	F9Z35_RS07975				5425.24	-0.13658	0.117967	1.15777	0.246956	0.999986	NZ_WHPG01000004.1	461995	462919	+	GTPase Era	NA	GO:0003723
cds-WP_025455777.1	F9Z35_RS08630				4211.28	0.025093	0.132122	-0.189922	0.84937	0.999986	NZ_WHPG01000004.1	579307	579739	-	type II toxin-antitoxin system RatA family toxin	RNA binding|0003723||IEA	NA
cds-WP_025455789.1	F9Z35_RS01270				568.233	-0.123914	0.161841	0.765656	0.443881	0.999986	NZ_WHPG01000002.1	194369	194648	+	hypothetical protein	NA	NA
cds-WP_025455797.1	F9Z35_RS13280				554.359	0.00788268	0.155451	-0.0507085	0.959558	0.999986	NZ_WHPG01000002.1	388192	388645	-	DUF1311 domain-containing protein	NA	NA
cds-WP_025455823.1	F9Z35_RS10165				9139.76	0.0404958	0.197676	-0.20486	0.837682	0.999986	NZ_WHPG01000007.1	128616	129435	-	Fic family protein	NA	NA
cds-WP_025455912.1	F9Z35_RS10000				6831.61	0.0350161	0.134876	-0.259617	0.795159	0.999986	NZ_WHPG01000007.1	93973	95245	+	putative peptidoglycan glycosyltransferase FtsW	NA	NA
cds-WP_025455955.1	F9Z35_RS11700				33253.1	-0.0389625	0.116473	0.33452	0.737987	0.999986	NZ_WHPG01000007.1	432802	434491	+	glutamine--tRNA ligase/YqeY domain fusion protein	NA	GO:0006425
cds-WP_025455971.1	F9Z35_RS04035				72722	0.0596193	0.161331	-0.369546	0.711721	0.999986	NZ_WHPG01000003.1	91587	92811	-	LysM peptidoglycan-binding domain-containing protein	nucleotide binding|0000166||IEA	NA
cds-WP_025456030.1	F9Z35_RS07835				10378.1	-0.113291	0.124907	0.907008	0.364402	0.999986	NZ_WHPG01000004.1	441864	444336	-	NAD-dependent DNA ligase LigA	NA	GO:0006260
cds-WP_025456033.1	F9Z35_RS08750				2350.98	-0.06007	0.150841	0.398234	0.690458	0.999986	NZ_WHPG01000004.1	604500	605127	+	restriction endonuclease subunit S	DNA binding|0003677||IEA	GO:0006304
cds-WP_025456086.1	F9Z35_RS06325				4001.07	0.0457943	0.122169	-0.374845	0.707776	0.999986	NZ_WHPG01000004.1	160475	161105	+	CadD family cadmium resistance transporter	DNA binding|0003677||IEA	NA
cds-WP_025456133.1	F9Z35_RS05155				1818.55	0.156151	0.202303	-0.771864	0.440195	0.999986	NZ_WHPG01000003.1	300591	302115	+	fatty acid resistance MFS efflux transporter permease subunit FarB	NA	NA
cds-WP_025456161.1	F9Z35_RS06075				3268.25	0.0266569	0.109675	-0.243054	0.807963	0.999986	NZ_WHPG01000004.1	108418	109960	+	iron ABC transporter permease	NA	GO:0006826
cds-WP_025456309.1	F9Z35_RS09040				16827.5	0.012306	0.132315	-0.0930053	0.925899	0.999986	NZ_WHPG01000004.1	655357	655831	+	PilX family type IV pilin	ATPase-coupled transmembrane transporter activity|0042626||IEA	NA
cds-WP_025456361.1	F9Z35_RS10045				316.018	-0.0901759	0.32512	0.277362	0.781502	0.999986	NZ_WHPG01000007.1	104317	105193	+	methylisocitrate lyase	NA	GO:0019629
cds-WP_025456388.1	F9Z35_RS07720				23044.8	0.492475	0.284613	-1.73033	0.0835713	0.999986	NZ_WHPG01000004.1	424411	425929	-	heme ABC transporter permease FbpB	methylisocitrate lyase activity|0046421||IEA	NA
cds-WP_025456391.1	F9Z35_RS07290				4797.93	-0.0808045	0.130821	0.617671	0.536792	0.999986	NZ_WHPG01000004.1	347111	347750	+	7-carboxy-7-deazaguanine synthase QueE	NA	NA
cds-WP_025456393.1	F9Z35_RS07220				2.63958	0.435937	1.23313	-0.353522	0.723697	0.999986	NZ_WHPG01000004.1	339003	339231	+	hypothetical protein	NA	NA
cds-WP_025456395.1	F9Z35_RS12335				1089.06	0.100091	0.133747	-0.748365	0.45424	0.999986	NZ_WHPG01000004.1	279579	279771	-	hypothetical protein	NA	NA
cds-WP_025456399.1	F9Z35_RS06620				35740.5	-0.000119786	0.0831917	0.00143988	0.998851	0.999986	NZ_WHPG01000004.1	211465	214096	+	leucine--tRNA ligase	NA	GO:0006429
cds-WP_025456450.1	F9Z35_RS10655				624.94	-0.0887915	0.187132	0.474485	0.635154	0.999986	NZ_WHPG01000007.1	239916	240813	+	ABC transporter ATP-binding protein	leucine-tRNA ligase activity|0004823||IEA	GO:0005524
cds-WP_025456451.1	F9Z35_RS10670				3448.1	0.0241398	0.208385	-0.115842	0.907778	0.999986	NZ_WHPG01000007.1	242264	243926	-	electron transfer flavoprotein-ubiquinone oxidoreductase	ATP binding|0005524||IEA	GO:0022900
cds-WP_025456454.1	F9Z35_RS10795				6407.39	-0.237477	0.118116	2.01054	0.0443736	0.999986	NZ_WHPG01000007.1	260434	260863	-	TIGR01244 family sulfur transferase	electron-transferring-flavoprotein dehydrogenase activity|0004174||IEA	GO:0016787
[truncated: 295 more rows]

## Sheet: Fe V. NE
Data S2. Genes differentially expressed after iron or norepinephrine treatment.
Gene ID	NGO ID	Gene	Base Mean	L2FC (>0 higher in NE)	StdErr	Wald-stats	P-value	P-adj	Contig	Start	Stop	Strand	Description	GO ID
cds-WP_003706105.1	NGO0554		3240.22	1.98832	0.106626	-18.6477	1.31924e-77	2.81129e-74	NZ_WHPG01000002.1	577933	578884	-	Slam-dependent surface lipoprotein	NA
cds-WP_010951283.1	NGO1495	tbpA	45284.8	2.30305	0.155716	-14.7901	1.69719e-49	1.80835e-46	NZ_WHPG01000007.1	139376	142115	+	TonB-dependent transferrin-binding protein TbpA	NA
cds-WP_010951406.1	NGO2093	fetA	1574.11	2.80928	0.233022	-12.0558	1.80677e-33	1.28341e-30	NZ_WHPG01000004.1	120898	123040	-	TonB-dependent siderophore receptor FetA/FrpB	NA
cds-WP_003705045.1	NGO2109	hpuB	2054.77	1.94008	0.167811	-11.5611	6.48687e-31	3.45588e-28	NZ_WHPG01000004.1	142849	145279	-	haemoglobin-haptoglobin-utilization protein HpuB	NA
cds-WP_010951284.1	NGO1496	tbpB	22140.4	2.19826	0.195173	-11.2631	1.99535e-29	8.50419e-27	NZ_WHPG01000007.1	137178	139290	+	transferrin-binding protein TbpB	NA
cds-F9Z35_RS06240	NGO11390/NGO2110	hpuA	1314.4	2.34967	0.21057	-11.1587	6.49652e-29	2.30735e-26	NZ_WHPG01000004.1	145306	146388	-	haemoglobin-haptoglobin-utilization protein HpuA	NA
cds-WP_003691001.1	NGO1029	fumC	13159.3	2.2505	0.218502	-10.2997	7.06735e-25	2.1515e-22	NZ_WHPG01000002.1	116612	118001	-	class II fumarate hydratase	GO:0006099
cds-WP_003695658.1	NGO1378	exbB	15763.4	1.89319	0.188495	-10.0437	9.78984e-24	2.60777e-21	NZ_WHPG01000007.1	258834	259497	+	TonB-system energizer ExbB	NA
cds-WP_003693740.1	NGO1377	exbD	6375.73	1.91433	0.199197	-9.61022	7.23918e-22	1.71408e-19	NZ_WHPG01000007.1	259499	259934	+	biopolymer transporter ExbD	GO:0022857
cds-WP_010951081.1	NGO0555		880.973	1.66312	0.179957	-9.24179	2.42407e-20	5.1657e-18	NZ_WHPG01000002.1	576220	577714	-	surface lipoprotein assembly modifier	GO:0009279
cds-WP_012504106.1	NGO2111		2697.8	1.71423	0.212094	-8.08241	6.35012e-16	1.23019e-13	NZ_WHPG01000004.1	146630	148247	+	surface lipoprotein assembly modifier	GO:0009279
cds-WP_003693736.1	NGO1379	tonB	18058.2	1.49825	0.188249	-7.95887	1.73614e-15	3.0831e-13	NZ_WHPG01000007.1	257917	258769	+	energy transducer TonB	GO:0031992
cds-WP_010951405.1	NGO2092	fetB	915.861	1.3218	0.169537	-7.79654	6.36275e-15	1.043e-12	NZ_WHPG01000004.1	119775	120747	-	siderophore ABC transporter substrate-binding protein	NA
cds-F9Z35_RS12440	NGO06945		8224.14	1.97079	0.265007	-7.43673	1.03207e-13	1.57096e-11	NZ_WHPG01000007.1	327626	330000	+	TonB-dependent hemoglobin/transferrin/lactoferrin family receptor	GO:0006810
cds-WP_002213535.1	NGO0795	bfrB	7150.73	-1.3174	0.180591	7.29495	2.98768e-13	4.2445e-11	NZ_WHPG01000002.1	325014	325488	-	bacterioferritin	GO:0006880
cds-F9Z35_RS03210	NGO02965	uncharacterized TdT	12181.9	0.842331	0.115913	-7.26695	3.67684e-13	4.89709e-11	NZ_WHPG01000002.1	570644	572700	-	TonB-dependent receptor	NA
cds-WP_003694694.1	NGO0025	mpeR	228.297	2.00038	0.300351	-6.66015	2.73541e-11	3.42892e-09	NZ_WHPG01000004.1	226285	227242	+	AraC family transcriptional regulator	GO:0043565
cds-WP_003688620.1	NGO0794	bfrA	7101.23	-1.41338	0.214954	6.57528	4.85631e-11	5.74934e-09	NZ_WHPG01000002.1	325515	325980	-	bacterioferritin	GO:0006880
cds-WP_033911600.1	NGO1688		11904.4	1.14842	0.177777	-6.45989	1.04776e-10	1.17515e-08	NZ_WHPG01000003.1	293533	295003	+	surface lipoprotein assembly modifier	GO:0009279
cds-WP_010360624.1	NGO1318	hemO	5539.27	1.65278	0.278813	-5.92792	3.06805e-09	3.26901e-07	NZ_WHPG01000007.1	326106	326736	+	biliverdin-producing heme oxygenase	NA
cds-WP_010951404.1	NGO2091	fetC	670.105	0.812597	0.140148	-5.79813	6.70572e-09	6.80471e-07	NZ_WHPG01000004.1	118579	119548	-	ABC transporter permease	NA
cds-WP_003687045.1	NGO2088		529.251	1.10518	0.191285	-5.77767	7.57402e-09	7.33647e-07	NZ_WHPG01000004.1	116102	116861	-	ABC transporter ATP-binding protein	NA
cds-WP_003688876.1	NGO0639	lldD	42582	0.880684	0.155479	-5.66432	1.47609e-08	1.36763e-06	NZ_WHPG01000002.1	483491	484664	-	alpha-hydroxy acid oxidase	GO:0010181
cds-WP_003687545.1	NGO0217	fbpA	256611	1.50985	0.275537	-5.47966	4.26141e-08	3.78378e-06	NZ_WHPG01000004.1	425996	426992	-	heme ABC transporter substrate-binding protein FbpA	NA
cds-WP_003702540.1	NGO1046	clpB	15829.7	-0.69971	0.134624	5.19753	2.01952e-07	1.72144e-05	NZ_WHPG01000002.1	101968	104548	-	ATP-dependent chaperone ClpB	GO:0006457
cds-WP_017146713.1	NGO0108		24613.5	1.42914	0.284717	-5.01952	5.18006e-07	4.24566e-05	NZ_WHPG01000004.1	326583	327156	+	NADPH-dependent FMN reductase	GO:0008752
cds-F9Z35_RS06265	NGO11415		2717.3	0.740674	0.149699	-4.94777	7.50699e-07	5.92496e-05	NZ_WHPG01000004.1	152873	153789	-	helix-turn-helix transcriptional regulator (AraC type)	GO:0006355
cds-WP_010950972.1	NGO0021	tdfF (fhuE)	172.181	0.970727	0.199203	-4.87306	1.09885e-06	8.36306e-05	NZ_WHPG01000004.1	222282	224460	-	TonB-dependent iron piracy receptor TdfF	NA
cds-F9Z35_RS06260	NGO11410		3650.95	0.700015	0.144914	-4.83055	1.36153e-06	0.000100049	NZ_WHPG01000004.1	151334	152766	-	aldehyde dehydrogenase	GO:0016620
cds-WP_010951018.1	NGO0259	ruvA	5183.04	-0.596464	0.123756	4.81966	1.43805e-06	0.00010215	NZ_WHPG01000004.1	461229	461949	+	ribonuclease III	GO:0006396
cds-WP_003689941.1	NGO1742	nuoJ	3863.63	-1.01118	0.211097	4.79013	1.66671e-06	0.000114573	NZ_WHPG01000003.1	233386	234058	+	NADH-quinone oxidoreductase subunit J	GO:0008137
cds-WP_003687255.1	NGO0037	miaB	12366.8	-0.585261	0.124127	4.71502	2.41682e-06	0.000160945	NZ_WHPG01000004.1	239371	240700	-	tRNA (N6-isopentenyl adenosine(37)-C2)-methylthiotransferase MiaB	GO:0006400
cds-WP_003687374.1	NGO0110	citN	1208.7	0.622539	0.133664	-4.6575	3.20069e-06	0.000206687	NZ_WHPG01000004.1	327524	328838	+	CitMHS family transporter	NA
cds-WP_002215628.1	NGO1741	nuoK	508.5	-1.16454	0.253716	4.58995	4.43349e-06	0.000271126	NZ_WHPG01000003.1	234054	234360	+	NADH-quinone oxidoreductase subunit NuoK	NA
cds-WP_003688382.1	NGO0928	met6	225443	-0.911309	0.198584	4.58903	4.45303e-06	0.000271126	NZ_WHPG01000002.1	201304	203581	+	5-methyltetrahydropteroyltriglutamate--homocysteine S-methyltransferase	GO:0008652
cds-WP_003705102.1	NGO2050	efeO	434.076	0.632869	0.138844	-4.55814	5.16084e-06	0.000305493	NZ_WHPG01000004.1	75953	77120	+	iron uptake system protein EfeO	GO:0006826
cds-WP_162098122.1	17bp after NGO1495	hypothetical protein, 55aa	36.3837	1.92999	0.42431	-4.54854	5.40197e-06	0.000311125	NZ_WHPG01000007.1	142132	142300	+	hypothetical protein	NA
cds-WP_010356564.1	NGO0023	fetB2	103.394	1.41282	0.321733	-4.3913	1.12677e-05	0.000631878	NZ_WHPG01000004.1	225078	226050	-	siderophore ABC transporter substrate-binding protein	NA
cds-F9Z35_RS00705	NGO0475		1819.63	0.542711	0.125615	-4.32044	1.55718e-05	0.000850861	NZ_WHPG01000002.1	98107	99327	+	Glu/Leu/Phe/Val dehydrogenase	GO:0000166
cds-WP_025455773.1	NGO0260		6277.86	-0.573938	0.13343	4.30141	1.69712e-05	0.000904143	NZ_WHPG01000004.1	461995	462919	+	GTPase Era	GO:0003723
cds-WP_003687047.1	NGO2089		381.189	0.727395	0.170002	-4.27875	1.87948e-05	0.000976871	NZ_WHPG01000004.1	116944	117571	-	FmdE family protein	NA
cds-WP_003691714.1	NGO1358	gdhA	61265.5	0.577867	0.135344	-4.2696	1.9582e-05	0.000993552	NZ_WHPG01000007.1	282676	284011	-	NADP-specific glutamate dehydrogenase	GO:0006520
cds-WP_010951150.1	NGO0929	metF	42855.9	-0.90215	0.212133	4.25275	2.11158e-05	0.00104646	NZ_WHPG01000002.1	200290	201169	+	methylenetetrahydrofolate reductase	GO:0009086
cds-WP_003693718.1	NGO1586		1150.08	0.575382	0.13673	-4.20818	2.57439e-05	0.00124682	NZ_WHPG01000007.1	38881	39163	-	hypothetical protein	NA
cds-WP_003687711.1	NGO0322		79621.2	1.06799	0.257848	-4.14193	3.44392e-05	0.00163089	NZ_WHPG01000004.1	526526	527006	+	hypothetical protein	NA
cds-WP_003687540.1	NGO0215	fbpC	12337	0.801442	0.199461	-4.01804	5.86846e-05	0.00266078	NZ_WHPG01000004.1	423332	424391	-	heme ABC transporter ATP-binding protein FbpC	NA
cds-WP_010951403.1	NGO2090		602.676	0.743719	0.186465	-3.98853	6.64848e-05	0.00295165	NZ_WHPG01000004.1	117615	118590	-	iron chelate uptake ABC transporter family permease subunit	NA
cds-WP_010357954.1	NGO0647		4189.24	0.872254	0.220854	-3.94946	7.8329e-05	0.00333838	NZ_WHPG01000002.1	472584	473085	-	hypothetical protein, peptide transporter	NA
cds-WP_136818113.1	NGO1900	pepT	27146.1	0.660856	0.169923	-3.88915	0.000100597	0.00420336	NZ_WHPG01000003.1	66288	68307	+	oligopeptide transporter, OPT family	GO:0006857
cds-WP_003691926.1	NGO1744	nuoH	8106.2	-0.907901	0.235107	3.86166	0.00011262	0.00461526	NZ_WHPG01000003.1	231738	232815	+	NADH-quinone oxidoreductase subunit NuoH	GO:0016020
cds-WP_002216341.1	NGO1743	nuoI	3090.44	-0.852524	0.224598	3.79578	0.000147183	0.00580827	NZ_WHPG01000003.1	232895	233375	+	NADH-quinone oxidoreductase subunit NuoI	GO:0016651
cds-WP_003705265.1	NGO1745	nuoG	24754.5	-0.822719	0.216577	3.79873	0.000145439	0.00580827	NZ_WHPG01000003.1	229474	231736	+	NADH-quinone oxidoreductase subunit NuoG	GO:0006120
cds-WP_010951337.1	NGO1740	nuoL	18860.6	-0.923384	0.249364	3.70295	0.000213104	0.00825682	NZ_WHPG01000003.1	234362	236387	+	NADH-quinone oxidoreductase subunit L	GO:0042773
cds-WP_003690336.1	NGO1787		30808.8	0.545918	0.150531	-3.62661	0.000287163	0.0107359	NZ_WHPG01000003.1	176431	177859	-	sodium:alanine symporter family protein	GO:0006814
cds-WP_002234414.1	NGO1069		444.504	0.536861	0.148586	-3.61312	0.000302532	0.0111155	NZ_WHPG01000002.1	81662	81965	-	Imm40 family immunity protein	NA
cds-WP_003688644.1	NGO0775		30357.3	-0.690066	0.192856	3.57815	0.00034604	0.0124307	NZ_WHPG01000002.1	338643	341106	-	endopeptidase La	GO:0006508
cds-WP_003694246.1	NGO1737	nuoN	10968.7	-0.797413	0.223042	3.57517	0.000349997	0.0124307	NZ_WHPG01000003.1	239353	240799	+	NADH-quinone oxidoreductase subunit NuoN	GO:0042773
cds-WP_002214037.1	NGO01775		726.447	1.17281	0.330736	-3.54607	0.000391019	0.01366	NZ_WHPG01000004.1	531936	532137	+	bacterioferritin-associated ferredoxin	NA
cds-WP_003689949.1	NGO1746	nuoF	14325.2	-0.817011	0.233613	3.49729	0.000470013	0.0161548	NZ_WHPG01000003.1	227460	228762	+	NADH-quinone oxidoreductase subunit NuoF	GO:0050136
cds-WP_003697398.1	NGO1455		5632.17	-0.604558	0.17461	3.46233	0.000535529	0.0181145	NZ_WHPG01000007.1	179720	180974	+	NRAMP family divalent metal transporter	NA
cds-WP_003691918.1	NGO1738	nuoM	15053.7	-0.804	0.23474	3.42506	0.000614661	0.0201514	NZ_WHPG01000003.1	237847	239344	+	NADH-quinone oxidoreductase subunit M	GO:0042773
cds-WP_003688002.1	NGO1084		873.881	-0.758786	0.222108	3.41629	0.000634804	0.0204965	NZ_WHPG01000002.1	66391	66559	-	hypothetical protein	NA
cds-WP_010359298.1	NGO09270		1402	-0.868234	0.256855	3.38025	0.000724189	0.0230335	NZ_WHPG01000003.1	228761	229061	+	hypothetical protein	NA
cds-WP_010951396.1	NGO2071		8398.12	0.528592	0.158079	-3.34385	0.000826245	0.0258931	NZ_WHPG01000004.1	99920	101573	+	LTA synthase family protein	GO:0008484
cds-F9Z35_RS02400	between NGO0714 and NGO0715		568.358	-0.610315	0.183088	3.33346	0.000857741	0.0261121	NZ_WHPG01000002.1	395768	395887	+	IS5/IS1182 family transposase	NA
cds-WP_003689841.1	NGO1686	mpg	7485.81	0.514403	0.156333	-3.29043	0.00100034	0.0300242	NZ_WHPG01000003.1	296248	297541	+	M23 family metallopeptidase	GO:0004222
cds-WP_003691920.1	NGO1739		8985.13	-0.754172	0.229587	3.2849	0.00102018	0.0301944	NZ_WHPG01000003.1	236570	237734	+	phospholipase D family protein	NA
cds-WP_003689973.1	NGO1767	katA	36359.8	-0.315509	0.0980946	3.21637	0.00129821	0.0378971	NZ_WHPG01000003.1	203948	205463	-	catalase KatA	NA
cds-WP_029670391.1	NGO1938		211.541	0.568425	0.178409	-3.18608	0.00144214	0.0415296	NZ_WHPG01000003.1	21071	21377	+	DUF4298 domain-containing protein	NA
cds-WP_025456388.1	NGO0216	fbpB	20309.5	0.87664	0.277373	-3.16051	0.00157493	0.0441603	NZ_WHPG01000004.1	424411	425929	-	heme ABC transporter permease FbpB	NA
cds-WP_003687424.1	NGO0139	nth	2842.61	-0.45113	0.111217	4.05631	4.98541e-05	0.00230955	NZ_WHPG01000004.1	352744	353374	-	endonuclease III	GO:0006281
cds-WP_003706734.1	NGO1220	fetD	2365.83	-0.468499	0.118562	3.95151	7.76603e-05	0.00333838	NZ_WHPG01000007.1	430972	431875	+	lysine exporter LysO family protein	NA
cds-WP_003686929.1	NGO2017	skyX	11057.6	0.398164	0.108804	-3.65945	0.000252759	0.0096184	NZ_WHPG01000004.1	39787	40012	+	SlyX family protein	NA
cds-WP_003687278.1	NGO0050	ermB	3483.89	-0.342091	0.0992164	3.44793	0.000564911	0.0188098	NZ_WHPG01000004.1	254497	254887	-	endonuclease domain-containing protein, DNA (cytosine-5-)-methyltransferase	NA
cds-WP_003688397.1	NGO0921	sdhA	47384	0.35949	0.107696	-3.338	0.000843841	0.0260612	NZ_WHPG01000002.1	207250	209014	+	succinate dehydrogenase flavoprotein subunit	GO:0006099
cds-F9Z35_RS04010	NGO1879		689.532	0.438605	0.137964	-3.17913	0.00147719	0.0419719	NZ_WHPG01000003.1	86596	87287	-	C39 family peptidase	NA
cds-WP_003688008.1			5574.73	-0.418027	0.134282	3.11305	0.00185163	0.0505875	NZ_WHPG01000002.1	71994	72453	-	cytochrome c	GO:0005506
cds-WP_003688277.1			1972.7	-0.341487	0.109602	3.11569	0.00183512	0.0505875	NZ_WHPG01000002.1	146688	147309	+	glucose-6-phosphate 1-dehydrogenase	NA
cds-WP_003687723.1			163.529	1.31652	0.42407	-3.10449	0.00190606	0.0514154	NZ_WHPG01000004.1	532302	532536	+	glutaredoxin family protein	NA
cds-WP_003694628.1			246801	-0.376073	0.1215	3.09525	0.00196645	0.0523814	NZ_WHPG01000004.1	123926	125561	+	chaperonin GroEL	GO:0006457
cds-WP_010359269.1			1540.78	-0.581065	0.195101	2.97827	0.00289876	0.0762625	NZ_WHPG01000003.1	240910	241210	+	DUF2818 family protein	NA
cds-WP_003689950.1			3023.29	-0.630844	0.212137	2.97377	0.0029417	0.0764483	NZ_WHPG01000003.1	226597	227071	+	NADH-quinone oxidoreductase subunit NuoE	GO:0016491
cds-WP_003689511.1			2757.99	0.581173	0.195975	-2.96554	0.00302153	0.0775768	NZ_WHPG01000007.1	37765	38182	-	hypothetical protein	NA
cds-F9Z35_RS09700			14612.5	0.511724	0.173153	-2.95533	0.0031233	0.0783596	NZ_WHPG01000007.1	38178	38826	-	MafB family polymorphic toxin	NA
cds-WP_002218233.1			419.792	-0.440932	0.149392	2.9515	0.00316233	0.0783596	NZ_WHPG01000006.1	7333	7549	-	DUF4177 domain-containing protein	NA
cds-WP_002242092.1			403.491	-0.53015	0.179595	2.95192	0.00315805	0.0783596	NZ_WHPG01000006.1	7125	7341	-	hypothetical protein	NA
cds-WP_003704702.1			8769.61	-0.590993	0.202926	2.91235	0.00358718	0.0868668	NZ_WHPG01000004.1	12998	13529	-	cytochrome b	GO:0022904
cds-WP_003704788.1			210.098	-0.863436	0.296404	2.91304	0.00357928	0.0868668	NZ_WHPG01000007.1	424453	424636	+	hypothetical protein	NA
cds-WP_010356003.1			7781.88	-0.2704	0.0934157	2.89459	0.0037966	0.090905	NZ_WHPG01000004.1	53142	54933	+	DNA recombination protein RmuC	NA
cds-WP_010951239.1			199.259	-0.627811	0.217512	2.88633	0.00389758	0.0922861	NZ_WHPG01000007.1	326760	327414	-	IS1595-like element IS1016 family transposase	GO:0006313
cds-WP_010950981.1			13637.3	-0.323844	0.112428	2.88045	0.00397103	0.0929919	NZ_WHPG01000004.1	255482	256616	-	glutamine-hydrolyzing carbamoyl-phosphate synthase small subunit	GO:0009220
cds-WP_003692740.1			8452.23	0.299396	0.104365	-2.86874	0.00412116	0.0954587	NZ_WHPG01000004.1	532907	533771	-	dTDP-4-dehydrorhamnose reductase	GO:0009243
cds-WP_003688863.1			11558	0.433838	0.152166	-2.85108	0.0043571	0.0998385	NZ_WHPG01000002.1	471945	472500	-	hypothetical protein	NA
cds-WP_003693549.1			12373.8	-0.412971	0.146881	2.81161	0.0049294	0.111751	NZ_WHPG01000007.1	87232	88879	+	phosphoethanolamine transferase	NA
cds-WP_003688801.1			1513.85	-0.367896	0.132152	2.78388	0.00537131	0.120487	NZ_WHPG01000002.1	439525	440203	-	DNA repair protein RadC	GO:0006281
cds-WP_010950979.1			8086.36	-0.33567	0.120965	2.77494	0.00552116	0.122558	NZ_WHPG01000004.1	244650	245538	-	50S ribosomal protein L11 methyltransferase	GO:0036211
cds-WP_003693735.1			4580.74	0.404042	0.147229	-2.74432	0.00606372	0.133214	NZ_WHPG01000007.1	257023	257662	-	site-2 protease family protein	NA
cds-F9Z35_RS08080			3457.76	0.30546	0.112123	-2.72432	0.0064434	0.139982	NZ_WHPG01000004.1	487064	488039	-	bile acid:sodium symporter family protein	GO:0015293
cds-WP_010951019.1			46739.5	0.488876	0.179824	-2.71863	0.00655523	0.139982	NZ_WHPG01000004.1	477555	482337	-	S6 family peptidase	GO:0006508
cds-WP_010951367.1			31003.9	-0.295568	0.108747	2.71795	0.00656886	0.139982	NZ_WHPG01000003.1	64972	66094	+	molecular chaperone DnaJ	GO:0006457
cds-WP_003688395.1			3770.64	0.509117	0.187888	-2.70969	0.0067346	0.142093	NZ_WHPG01000002.1	206906	207248	+	succinate dehydrogenase, hydrophobic membrane anchor protein	GO:0006099
cds-WP_003688483.1			2597.85	-0.6545	0.242172	2.70263	0.00687938	0.143719	NZ_WHPG01000002.1	234652	235654	-	tRNA-dihydrouridine synthase	NA
cds-WP_003693701.1			23343.1	0.46195	0.171131	-2.6994	0.00694651	0.143719	NZ_WHPG01000007.1	230057	231158	+	glycine cleavage system aminomethyltransferase GcvT	GO:0019464
cds-WP_003687460.1			90.0098	0.636949	0.236633	-2.69171	0.0071086	0.144271	NZ_WHPG01000004.1	374444	374810	-	hypothetical protein	NA
cds-WP_010358617.1			446.645	-0.928463	0.344747	2.69317	0.00707759	0.144271	NZ_WHPG01000007.1	468775	469684	+	Hsp33 family molecular chaperone HslO	GO:0006457
cds-WP_003689283.1			100539	-0.384219	0.143434	2.67872	0.00739032	0.146387	NZ_WHPG01000007.1	209874	211803	-	molecular chaperone DnaK	GO:0006457
cds-WP_003689951.1			8235.82	-0.5515	0.205697	2.68112	0.00733755	0.146387	NZ_WHPG01000003.1	225341	226598	+	NADH dehydrogenase (quinone) subunit D	GO:0050136
cds-WP_003696344.1			27767.2	0.323862	0.12096	-2.67743	0.00741893	0.146387	NZ_WHPG01000004.1	20362	21478	-	aspartate-semialdehyde dehydrogenase	GO:0009089
cds-F9Z35_RS00620			618.858	0.414442	0.157908	-2.62459	0.00867543	0.16217	NZ_WHPG01000002.1	84458	84837	-	transposase	NA
cds-WP_003687436.1			12647.8	-0.398379	0.15119	2.63496	0.00841479	0.16217	NZ_WHPG01000004.1	358764	359700	+	hydroxymethylbilane synthase	GO:0006779
cds-WP_003687689.1			1178.14	0.371785	0.141449	-2.62841	0.0085785	0.16217	NZ_WHPG01000004.1	511691	512177	+	FxsA family protein	NA
cds-WP_003688077.1			4063.85	0.325385	0.123775	-2.62885	0.00856754	0.16217	NZ_WHPG01000003.1	34812	35295	+	TlpA disulfide reductase family protein	GO:0016491
cds-WP_003688739.1			47.2663	0.840062	0.31913	-2.63235	0.00847956	0.16217	NZ_WHPG01000002.1	398842	399028	-	hypothetical protein	NA
cds-WP_003691226.1			111154	-0.54907	0.209165	2.62506	0.00866348	0.16217	NZ_WHPG01000002.1	395970	397806	+	phosphogluconate dehydratase	GO:0009255
cds-WP_003688774.1			2164.04	0.308338	0.117972	-2.61365	0.00895804	0.165996	NZ_WHPG01000002.1	414640	415483	-	hypothetical protein	NA
cds-WP_010951386.1			995.753	-0.720886	0.277177	2.60081	0.00930035	0.170854	NZ_WHPG01000004.1	54999	55632	-	MBL fold metallo-hydrolase	GO:0016787
cds-WP_003705166.1			14108	0.458622	0.177764	-2.57994	0.00988162	0.179981	NZ_WHPG01000003.1	14812	15151	+	hypothetical protein	NA
cds-WP_003689132.1			6.76008	2.8703	1.11384	-2.57694	0.00996792	0.180014	NZ_WHPG01000002.1	642249	643611	-	DnaB-like helicase C-terminal domain-containing protein	GO:0006260
cds-WP_003688898.1			12316.6	-0.374338	0.145483	2.57307	0.01008	0.180508	NZ_WHPG01000002.1	495439	496531	-	lytic murein transglycosylase B	GO:0009253
cds-WP_003687059.1			26282.9	-0.407552	0.159658	2.55266	0.0106903	0.189843	NZ_WHPG01000004.1	123544	123835	+	co-chaperone GroES	GO:0005524
cds-WP_003697963.1			515.822	-0.437131	0.172297	2.53708	0.011178	0.196862	NZ_WHPG01000007.1	405176	406043	-	ABC transporter six-transmembrane domain-containing protein	NA
cds-WP_157160097.1			7113.2	-0.401143	0.158509	2.53072	0.0113827	0.198824	NZ_WHPG01000004.1	650021	650603	-	superoxide dismutase	GO:0004784
cds-WP_010951168.1			17795.9	0.464329	0.184141	-2.5216	0.0116824	0.202399	NZ_WHPG01000002.1	85128	87210	-	carbon starvation CstA family protein	GO:0009267
cds-WP_003705692.1			18908.6	-0.32658	0.131216	2.48887	0.0128149	0.220231	NZ_WHPG01000007.1	85731	87210	+	UDP-N-acetylmuramoyl-L-alanyl-D-glutamate--2,6-diaminopimelate ligase	GO:0008360
cds-F9Z35_RS02425			778.693	0.358573	0.144277	-2.48531	0.012944	0.220669	NZ_WHPG01000002.1	399248	400288	-	zinc-dependent alcohol dehydrogenase family protein	NA
cds-F9Z35_RS06615			13078.3	0.274007	0.11117	-2.46476	0.0137105	0.231882	NZ_WHPG01000004.1	210682	211199	-	outer membrane protein assembly factor BamE	NA
cds-F9Z35_RS01195			81.2048	-0.697715	0.284425	2.45308	0.014164	0.237666	NZ_WHPG01000002.1	180982	181159	+	IS110 family transposase	NA
cds-WP_003695341.1			32494.9	-0.466715	0.190591	2.44878	0.0143341	0.23864	NZ_WHPG01000002.1	398015	398654	+	bifunctional 4-hydroxy-2-oxoglutarate aldolase/2-dehydro-3-deoxy-phosphogluconate aldolase	GO:0016830
[truncated: 2,164 more rows]

## Sheet: CDM V. Fe
Data S2. Genes differentially expressed after iron or norepinephrine treatment.
[truncated: 2,293 more rows]
